# Supplementary material for: LeGenD: High-throughput N-glycan profiling using explainable AI and lectin profiling
Source: J Biol Chem. 2026 Jun 4;302(7):113234. doi: 10.1016/j.jbc.2026.113234 (PMC13330679; doi:10.1016/j.jbc.2026.113234)
Supplement: Supporting Data 1 [file mmc3.xlsx]

## Sheet: Sheet1
	SAMPLE 1	SAMPLE 2	SAMPLE 3	SAMPLE 4	SAMPLE 5	SAMPLE 6	SAMPLE 7	SAMPLE 8	SAMPLE 9	SAMPLE 10	SAMPLE 11	SAMPLE 12	SAMPLE 13	SAMPLE 14	SAMPLE 15	SAMPLE 16	SAMPLE 17	SAMPLE 18	SAMPLE 19	SAMPLE 20	SAMPLE 21	SAMPLE 22	SAMPLE 23	SAMPLE 24	SAMPLE 25	SAMPLE 26	SAMPLE 27	SAMPLE 28	SAMPLE 29	SAMPLE 30	SAMPLE 31	SAMPLE 32	SAMPLE 33	SAMPLE 34	SAMPLE 35	SAMPLE 36	SAMPLE 37	SAMPLE 38	SAMPLE 39	SAMPLE 40	SAMPLE 41	SAMPLE 42	SAMPLE 43	SAMPLE 44	SAMPLE 45	SAMPLE 46	SAMPLE 47	SAMPLE 48	SAMPLE 49
Ma6(Ma3)Mb4GNb4GN	0.00472579	0	0	0	0	0	0.0162441	0	0	0	0	0	0.00498188	0.00493298	0.00505495	0.00786017	0	0	0	0	0	0	0	0	0.0686541	0.0390489	0.202088	0.167067	0.117855	0.0570378	0	0.0719524	0	0.0051395	0.00439606	0.0052412	0.0100338	0	0	0	0	0	0	0	0	0	0.00686741	0	0
Ma6(Ma2Ma3)Mb4GNb4GN	0	0	0	0	0	0	0	0	0	0	0	0	0	0.00906166	0	0.0156169	0	0	0	0	0	0	0	0	0	0	0	0	0	0	0	0	0	0	0	0.00796877	0.0233418	0	0	0	0	0	0	0	0	0	0.0197042	0	0
Ma6(GNb2Ma3)Mb4GNb4GN	0	0	0	0	0	0	0.0177807	0	0	0	0.0179484	0	0	0	0	0.0116868	0.0757305	0	0	0	0	0	0	0	0.617343	0.418879	0.628652	0.726219	0.668451	0.425105	0.614492	0.62132	0.715175	0	0	0	0	0	0	0	0	0	0	0.0348825	0	0	0	0.0117635	0
Ma6(Ma3)Mb4GNb4(Fa6)GN	0	0	0	0	0	0	0	0	0	0	0	0	0	0	0	0	0	0	0	0	0	0	0	0	0	0	0	0	0	0	0	0	0.0344027	0	0	0	0	0	0	0	0	0	0	0	0	0	0	0	0
Ma6(Ab4GNb2Ma3)Mb4GNb4GN	0	0	0	0	0	0	0	0	0	0	0	0	0	0	0	0	0	0	0	0	0	0	0	0	0	0.0133238	0	0	0.0166633	0	0	0.0465512	0.0304981	0	0	0	0	0	0	0	0	0	0	0	0	0	0	0	0
Ma6(Ma2Ma3)Mb4GNb4(Fa6)GN	0	0	0	0	0	0	0	0	0	0	0	0	0	0	0	0	0	0	0	0	0	0	0	0	0	0	0	0	0	0	0	0	0	0	0	0	0	0	0	0	0	0.0113786	0	0	0	0	0	0	0
Ma6(Ma3)Ma6(Ma3)Mb4GNb4GN	0.0379163	0.0772823	0	0	0.014435	0.00851112	0.0464274	0.04103	0	0	0.0381552	0	0.0444973	0.0442895	0.0458242	0.0328886	0.037921	0	0	0	0	0.0136929	0.0439719	0.0246786	0.0414536	0.0515527	0	0.00542968	0.0127752	0.00556723	0.0328793	0.115209	0.0881173	0.0410111	0.0370525	0.04086	0.045733	0.0465189	0.0581976	0.00886802	0	0	0.005	0	0.0368738	0.0299754	0.0325409	0.0506975	0.0907046
GNb2Ma6(GNb2Ma3)Mb4GNb4GN	0	0	0	0	0	0	0.110306	0.0392136	0.0315167	0.0218134	0.0864139	0.0451577	0	0	0	0.0500569	0.0079188	0	0	0	0.00688432	0.426901	0.196037	0.431564	0.0838864	0.0713334	0.0848308	0.0623368	0.0245405	0.371639	0.0901256	0	0	0	0.00502407	0.00598995	0.0476341	0.0129507	0	0	0	0.00568928	0.00520833	0.373696	0.177381	0.385398	0.0371896	0.0392463	0.15114
Ma6(GNb2Ma3)Mb4GNb4(Fa6)GN	0.0192329	0.0107401	0	0	0	0	0	0	0	0	0	0	0.019135	0.00906166	0.0189011	0	0	0	0	0	0	0	0	0	0	0	0	0	0	0	0	0	0	0.0181456	0.0150722	0.00796877	0	0	0	0	0	0	0	0	0	0	0.0197042	0.0728711	0
Ma3Ma6(Ab4GNb2Ma3)Mb4GNb4GN	0	0	0	0	0	0	0	0	0	0	0	0	0	0	0	0	0	0	0	0	0	0	0	0	0	0	0	0	0.0320137	0	0	0	0	0	0	0	0	0	0	0	0	0	0	0	0	0	0	0	0
Ma6(NNa3Ab4GNb2Ma3)Mb4GNb4GN	0	0.177095	0	0	0	0	0	0	0	0	0	0	0	0	0	0	0	0	0	0	0	0	0	0	0.0196932	0	0.0367433	0.0226585	0.0201979	0.0330882	0	0	0	0	0	0	0	0.0123291	0	0	0	0	0	0	0	0	0	0	0
GNb2Ma6(Ab4GNb2Ma3)Mb4GNb4GN	0	0	0	0	0	0	0	0	0	0	0	0	0	0	0	0.0236839	0.0195182	0	0	0	0.0116825	0.358542	0.158633	0.339278	0	0	0	0	0	0	0.0526708	0	0	0	0	0	0.0229193	0	0	0	0	0	0	0.392981	0.15287	0.351568	0	0	0
Ma6(Ma3)Ma6(Ma2Ma3)Mb4GNb4GN	0.0465985	0	0	0	0.0326403	0	0	0.0965915	0	0	0	0	0.0477808	0.0465416	0.0487912	0	0	0	0	0.00444494	0	0.0130609	0	0	0.0697421	0.149226	0	0	0.0341345	0	0.0252181	0.0212562	0.0233221	0.0452066	0.0395646	0.0428923	0	0.0667737	0.108644	0	0	0.0164114	0	0	0	0	0.0253566	0.0756819	0.0773085
Ma6(Ab4GNb2Ma3)Mb4GNb4(Fa6)GN	0	0	0	0	0	0	0	0	0	0	0	0	0	0	0	0	0	0	0	0	0	0	0	0	0	0	0	0	0	0	0	0	0	0	0	0	0	0	0	0	0	0	0	0	0	0	0	0	0
GNb2Ma6(GNb2Ma3)Mb4GNb4(Fa6)GN	0.0323112	0.0100397	0	0	0	0.00624149	0	0	0	0	0	0	0.0382699	0.0348525	0.0363736	0	0	0	0	0	0	0	0	0	0	0	0	0	0	0	0	0	0	0.0324103	0.0304584	0.0315542	0	0	0	0	0	0	0	0	0	0	0.453143	0.256402	0.234482
Ma3Ma6(NNa3Ab4GNb2Ma3)Mb4GNb4GN	0	0	0	0	0	0	0	0	0	0	0	0	0	0	0	0	0	0	0	0	0	0	0	0	0	0	0	0	0	0	0	0	0	0	0	0	0	0.010775	0	0	0	0	0	0	0	0	0	0	0
Ab4GNb2Ma6(Ab4GNb2Ma3)Mb4GNb4GN	0	0	0	0	0	0	0	0	0	0	0	0	0	0	0	0.574723	0.447357	0.708214	0.820112	0.855317	0.379577	0.0818412	0.581988	0.16881	0	0	0	0	0	0	0.0606512	0	0	0.098175	0	0.000534817	0.133925	0.0667737	0.0922228	0.0194053	0.0443248	0.0739606	0.0274479	0.102329	0.12879	0.107804	0	0	0
GNb2Ma6(GNb4(GNb2)Ma3)Mb4GNb4GN	0	0	0	0	0	0	0	0	0	0	0	0	0	0	0	0	0	0	0	0	0	0	0	0	0	0	0.0247967	0.016289	0.0127752	0.0111345	0	0	0	0	0	0	0	0	0	0	0	0	0	0	0	0	0	0	0
Ma6(Ma3)Ma6(Ma2Ma2Ma3)Mb4GNb4GN	0.0326409	0.118492	0	0	0	0	0	0.0589807	0	0	0	0	0.0383832	0.0390349	0.0389011	0.0316475	0.0455052	0	0	0	0	0.0195913	0	0.0085027	0.0299206	0.0680537	0	0	0.0160574	0	0.0245797	0.0240196	0.0223723	0.0345081	0.0317145	0.0334795	0.036861	0.0610236	0	0	0	0.0238512	0	0.0170724	0.0122554	0	0.0271527	0.0548615	0.0653441
GNb2Ma6(NNa3Ab4GNb2Ma3)Mb4GNb4GN	0	0	0	0	0	0	0	0	0	0	0	0	0	0	0	0	0	0	0	0	0	0	0	0	0	0	0.0177693	0	0	0.0772059	0	0	0	0	0	0	0	0	0	0	0	0	0	0	0	0	0	0	0
GNb2Ma6(NNa6Ab4GNb2Ma3)Mb4GNb4GN	0	0	0	0	0	0	0.0844035	0	0.0734296	0.0484742	0.115773	0.0898727	0	0	0	0	0	0	0	0	0	0	0	0	0	0	0	0	0	0	0	0	0	0	0	0	0	0	0	0	0	0	0	0	0	0	0	0	0
Ma6(Ma3)Ma6(Ab4GNb2Ma3)Mb4GNb4GN	0	0	0	0	0	0	0	0	0	0	0	0	0	0	0	0	0	0	0	0	0	0	0.0193699	0	0	0.0175259	0	0	0	0	0	0.0583484	0.042423	0	0	0	0	0	0	0	0	0	0	0	0	0	0	0	0
Ma6(NNa3Ab4GNb2Ma3)Mb4GNb4(Fa6)GN	0	0	0	0	0	0	0	0	0	0	0	0	0	0	0	0	0	0	0	0	0	0	0	0	0	0	0	0	0	0	0	0	0	0	0	0	0	0	0	0	0	0	0	0	0	0	0	0	0
GNb2Ma6(Ab4GNb2Ma3)Mb4GNb4(Fa6)GN	0.0129685	0.031053	0	0	0	0	0	0	0	0	0	0	0	0.01437	0.0151648	0	0	0	0	0	0	0	0	0	0	0	0	0	0	0	0	0	0	0.0134256	0.021457	0.0221414	0	0	0	0	0	0	0	0	0	0	0	0	0
Ab4GNb6(GNb2)Ma6(GNb2Ma3)Mb4GNb4GN	0	0	0	0	0	0	0	0	0	0	0	0	0	0	0	0	0	0	0	0	0	0	0	0	0	0	0	0	0	0	0	0	0	0	0	0	0	0	0	0	0	0	0	0	0	0	0	0	0
Ma2Ma6(Ma2Ma3)Ma6(Ma2Ma3)Mb4GNb4GN	0.0376965	0.108335	0	0	0.0146504	0	0.026232	0.0407095	0	0	0	0	0.0387228	0.0361394	0.0396703	0.047885	0.0646888	0	0	0.0218913	0	0.0863703	0	0.0227084	0.050049	0.107103	0	0	0.0307009	0	0.0888487	0.0281645	0.0296539	0.0332494	0.0295164	0	0.0482678	0.0732491	0	0	0	0.0386214	0	0.0790389	0.0152655	0.0211969	0.0379292	0.0652717	0.0657531
Ab4GNb2Ma6(NNa3Ab4GNb2Ma3)Mb4GNb4GN	0.0271458	0	0	0.0432	0.0500916	0	0	0	0	0	0	0	0.0249094	0.0216622	0.0253846	0.0568828	0	0.0615573	0.0627589	0.0643405	0.0349432	0	0	0	0	0	0	0	0	0	0	0	0	0.0227606	0.025225	0.0275965	0.111956	0.188562	0.159485	0.0916015	0.148198	0.170241	0.114687	0	0.307998	0.0690504	0	0	0
Ab4GNb2Ma6(NNa6Ab4GNb2Ma3)Mb4GNb4GN	0	0	0	0	0	0	0.0187685	0	0.0358941	0.011127	0.0161655	0	0	0	0	0	0	0	0	0	0	0	0	0	0	0	0	0	0	0	0	0	0	0	0	0	0	0	0	0	0	0	0	0	0	0	0	0	0
GNb2Ma6(GNb4(GNb2)Ma3)Mb4GNb4(Fa6)GN	0	0	0	0	0	0	0	0	0	0	0	0	0	0	0	0	0	0	0	0	0	0	0	0	0	0	0	0	0	0	0	0	0	0	0	0	0	0	0	0	0	0	0	0	0	0	0	0	0.107884
Ma6(Ma3)Ma6(NNa3Ab4GNb2Ma3)Mb4GNb4GN	0	0	0	0	0	0	0	0	0	0	0	0	0	0	0	0	0	0	0	0	0	0	0	0	0	0	0	0	0	0	0	0	0	0	0	0	0	0.010775	0	0	0	0	0	0	0	0	0	0	0
Ab4GNb2Ma6(Ab4GNb2Ma3)Mb4GNb4(Fa6)GN	0.0858336	0.0276675	0	0.0345846	0.0352257	0.0198593	0	0	0	0	0	0	0.103261	0.105523	0.10022	0	0	0	0	0	0	0	0	0	0	0	0	0	0	0	0	0	0	0	0.0966088	0.0999037	0	0	0	0	0	0	0	0	0	0	0	0	0
NNa3Ab4GNb2Ma6(GNb2Ma3)Mb4GNb4(Fa6)GN	0	0	0	0	0	0	0	0	0	0	0	0	0	0.142842	0	0	0	0	0	0	0	0	0	0	0	0	0	0	0	0	0	0	0	0	0	0	0	0	0	0	0	0	0	0	0	0	0.010037	0	0
Ma6([Ac]NNa3Ab4GNb2Ma3)Mb4GNb4(Fa6)GN	0	0	0	0	0	0	0	0	0	0	0	0	0	0	0	0	0	0	0	0	0	0	0	0	0	0	0	0	0	0	0	0	0	0	0	0	0	0	0	0	0	0	0	0	0	0	0	0	0
Ma2Ma6(Ma2Ma3)Ma6(Ma2Ma2Ma3)Mb4GNb4GN	0.0301132	0.065258	0	0	0	0	0	0	0	0	0	0	0.0313632	0.0290617	0.0308791	0.02296	0.029333	0	0	0.00922325	0	0	0	0.00445873	0.019258	0.0639541	0	0	0.0138356	0	0.0105342	0.0131789	0.0140355	0.0288441	0.0263764	0.0267408	0.0292564	0.0418566	0	0	0	0.0156455	0	0	0	0	0.0208135	0.0362274	0.0615605
GNb6(GNb2)Ma6(GNb4(GNb2)Ma3)Mb4GNb4GN	0	0	0	0	0	0	0	0	0	0	0	0	0	0	0	0	0	0	0	0	0	0	0	0	0	0	0.00511997	0	0	0.0192227	0	0	0	0	0	0	0	0	0	0	0	0	0	0	0	0	0	0.0439309	0.145823
Ma6(Ma3)Ma6(Ab4GNb2Ma3)Mb4GNb4(Fa6)GN	0	0	0	0	0.020683	0	0	0	0	0	0	0	0	0	0	0	0	0	0	0	0	0	0	0	0	0	0	0	0	0	0	0	0	0	0	0	0	0	0	0	0	0	0	0	0	0	0	0	0
NNa6Ab4GNb2Ma6(GNb2Ma3)Mb4GNb4(Fa6)GN	0	0	0	0	0	0	0	0.134202	0	0	0	0	0	0	0	0	0	0	0	0	0	0	0	0	0	0	0	0	0	0	0	0	0	0	0	0	0	0	0	0	0	0	0	0	0	0	0	0	0
NNa6Ab4GNb2Ma6(NNa6Ab4GNb2Ma3)Mb4GNb4GN	0	0	0	0	0	0	0.679838	0.589272	0.85916	0.918585	0.725544	0.86497	0	0	0	0	0	0	0	0	0	0	0	0	0	0	0	0	0	0	0	0	0	0	0	0	0	0	0	0	0	0	0	0	0	0	0	0	0
NNa3Ab4GNb2Ma6(NNa3Ab4GNb2Ma3)Mb4GNb4GN	0	0	0	0	0.112464	0	0	0	0	0	0	0	0	0.0144772	0	0	0	0	0	0	0	0	0	0	0	0	0	0	0	0	0	0	0	0.0165723	0.0178983	0.0220344	0.490072	0.408413	0.58145	0.880125	0.807477	0.644201	0.847656	0	0.168566	0.035007	0	0	0
Ab4GNb2Ma6(NNa3Ab4GNb2Ma3)Mb4GNb4(Fa6)GN	0.140015	0.155148	0.182495	0.222154	0.218464	0.052315	0	0	0	0	0	0	0.138134	0	0.15	0	0	0	0	0	0	0	0	0	0	0	0	0	0	0	0	0	0	0.124502	0.134499	0.138838	0	0	0	0	0	0	0	0	0	0	0	0	0
Ab4GNb2Ma6(Ab4GNb4(Ab4GNb2)Ma3)Mb4GNb4GN	0	0	0	0	0	0	0	0	0	0	0	0	0	0	0	0.0924604	0.232657	0.182634	0.0976595	0.0447828	0.426098	0	0	0	0	0	0	0	0	0	0	0	0	0	0	0	0	0	0	0	0	0	0	0	0	0	0	0	0
Ab4GNb2Ma6(NNa6Ab4GNb2Ma3)Mb4GNb4(Fa6)GN	0	0	0	0	0	0	0	0	0	0	0	0	0	0	0	0	0	0	0	0	0	0	0	0	0	0	0	0	0	0	0	0	0	0	0	0	0	0	0	0	0	0	0	0	0	0	0	0	0
GNb6(GNb2)Ma6(GNb4(GNb2)Ma3)Mb4GNb4(Fa6)GN	0	0	0	0	0	0	0	0	0	0	0	0	0	0	0	0	0	0	0	0	0	0	0	0	0	0	0	0	0	0	0	0	0	0	0	0	0	0	0	0	0	0	0	0	0	0	0.130481	0.135124	0
Ab4GNb4(Ab4GNb2)Ma6(NNa3Ab4GNb2Ma3)Mb4GNb4GN	0	0	0	0	0	0	0	0	0	0	0	0	0	0	0	0.0316475	0.039371	0.0475948	0.0194698	0	0.12736	0	0	0	0	0	0	0	0	0	0	0	0	0	0	0	0	0	0	0	0	0	0	0	0	0	0	0	0
NNa3Ab4GNb2Ma6(NNa3Ab4GNb2Ma3)Mb4GNb4(Fa6)GN	0.357512	0.144525	0.817505	0.619569	0.384035	0.187699	0	0	0	0	0	0	0.355072	0.333512	0.349121	0	0	0	0	0	0	0	0	0	0	0	0	0	0	0	0	0	0	0.325677	0.328135	0.336721	0	0	0	0	0	0	0	0	0	0	0	0	0
Ab4GNb2Ma6(Ab4GNb4(Ab4GNb2)Ma3)Mb4GNb4(Fa6)GN	0	0	0	0	0	0	0	0	0	0	0	0	0	0.0186595	0	0	0	0	0	0	0	0	0	0	0	0	0	0	0	0	0	0	0	0	0	0	0	0	0	0	0	0	0	0	0	0	0.179081	0.157922	0
NNa3Ab4GNb2Ma6([Ac]NNa3Ab4GNb2Ma3)Mb4GNb4(Fa6)GN	0	0	0	0	0	0	0	0	0	0	0	0	0	0	0	0	0	0	0	0	0	0	0	0	0	0	0	0	0	0	0	0	0	0	0	0	0	0	0	0	0	0	0	0	0	0	0	0	0
Ab4GNb4(NNa3Ab4GNb2)Ma6(NNa3Ab4GNb2Ma3)Mb4GNb4GN	0	0	0	0	0	0	0	0	0	0	0	0	0	0	0	0	0	0	0	0	0.0134557	0	0	0	0	0	0	0	0	0	0	0	0	0	0	0	0	0	0	0	0	0	0	0	0	0	0	0	0
NNa3Ab4GNb6(GNb2)Ma6(GNb4(GNb2)Ma3)Mb4GNb4(Fa6)GN	0	0	0	0	0	0	0	0	0	0	0	0	0	0	0	0	0	0	0	0	0	0	0	0	0	0	0	0	0	0	0	0	0	0	0	0	0	0	0	0	0	0	0	0	0	0	0	0	0
Ab4GNb6(Ab4GNb2)Ma6(Ab4GNb4(Ab4GNb2)Ma3)Mb4GNb4GN	0	0	0	0	0	0	0	0	0	0	0	0	0	0	0	0	0	0	0	0	0	0	0	0	0	0	0	0	0	0	0	0	0	0	0	0	0	0	0	0	0	0	0	0	0	0	0	0	0
NNa3Ab4GNb2Ma6(Ab4GNb4(Ab4GNb2)Ma3)Mb4GNb4(Fa6)GN	0	0	0	0	0.0328558	0.0253064	0	0	0	0	0	0	0	0	0	0	0	0	0	0	0	0	0	0	0	0	0	0	0	0	0	0	0	0.00912524	0.00942014	0.00941277	0	0	0	0	0	0	0	0	0	0	0	0	0
NNa6Ab4GNb4(NNa6Ab4GNb2)Ma6(NNa6Ab4GNb2Ma3)Mb4GNb4GN	0	0	0	0	0	0	0	0	0	0	0	0	0	0	0	0	0	0	0	0	0	0	0	0	0	0	0	0	0	0	0	0	0	0	0	0	0	0	0	0	0	0	0	0	0	0	0	0	0
NNa3Ab4GNb4(NNa3Ab4GNb2)Ma6(NNa3Ab4GNb2Ma3)Mb4GNb4GN	0	0	0	0	0	0	0	0	0	0	0	0	0.0688406	0	0	0	0	0	0	0	0	0	0	0	0	0	0	0	0	0	0	0	0	0.0159429	0	0	0	0	0	0	0	0	0	0	0	0	0	0	0
NNa3Ab4GNb2Ma6(NNa3Ab4GNb4(Ab4GNb2)Ma3)Mb4GNb4(Fa6)GN	0.0171447	0.0331543	0	0	0.0367338	0.0641171	0	0	0	0	0	0	0.0161911	0	0.0154945	0	0	0	0	0	0	0	0	0	0	0	0	0	0	0	0	0	0	0.0217118	0.0226083	0.0219275	0	0	0	0	0	0	0	0	0	0	0	0	0
NNa3Ab4GNb6(Ab4GNb2)Ma6(Ab4GNb4(Ab4GNb2)Ma3)Mb4GNb4GN	0	0	0	0	0	0	0	0	0	0	0	0	0	0	0	0	0	0	0	0	0	0	0	0	0	0	0	0	0	0	0	0	0	0	0	0	0	0	0	0	0	0	0	0	0	0	0	0	0
Ab4GNb6(Ab4GNb2)Ma6(Ab4GNb4(Ab4GNb2)Ma3)Mb4GNb4(Fa6)GN	0	0	0	0	0	0	0	0	0	0	0	0	0	0	0	0	0	0	0	0	0	0	0	0	0	0	0	0	0	0	0	0	0	0	0	0	0	0	0	0	0	0	0	0	0	0	0	0	0
NNa3Ab4GNb2Ma6(NNa3Ab4GNb4(NNa8NNa3Ab4GNb2)Ma3)Mb4GNb4GN	0	0	0	0	0	0	0	0	0	0	0	0	0	0	0	0	0	0	0	0	0	0	0	0	0	0	0	0	0	0	0	0	0	0	0	0	0	0	0	0	0	0	0	0	0	0	0	0	0
NNa3Ab4GNb6(NNa3Ab4GNb2)Ma6(Ab4GNb4(Ab4GNb2)Ma3)Mb4GNb4GN	0	0	0	0	0.00517074	0	0	0	0	0	0	0	0	0	0	0	0	0	0	0	0	0	0	0	0	0	0	0	0	0	0	0	0	0	0	0	0	0	0	0	0	0	0	0	0	0	0	0	0
NNa3Ab4GNb2Ma6(NNa3Ab4GNb4(NNa3Ab4GNb2)Ma3)Mb4GNb4(Fa6)GN	0.0736345	0.0412094	0	0.0804923	0.0425509	0.135497	0	0	0	0	0	0	0	0.0659517	0.0613187	0	0	0	0	0	0	0	0	0	0	0	0	0	0	0	0	0	0	0.0669184	0.0713837	0.0680287	0	0	0	0	0	0	0	0	0	0	0	0	0
NNa3Ab4GNb6(Ab4GNb2)Ma6(Ab4GNb4(Ab4GNb2)Ma3)Mb4GNb4(Fa6)GN	0	0	0	0	0	0	0	0	0	0	0	0	0	0	0	0	0	0	0	0	0	0	0	0	0	0	0	0	0	0	0	0	0	0	0	0	0	0	0	0	0	0	0	0	0	0	0	0	0
NNa3Ab4GNb6(NNa3Ab4GNb2)Ma6(NNa3Ab4GNb4(Ab4GNb2)Ma3)Mb4GNb4GN	0	0	0	0	0	0	0	0	0	0	0	0	0	0	0	0	0	0	0	0	0	0	0	0	0	0	0	0	0	0	0	0	0	0	0	0	0	0	0	0	0	0	0	0	0	0	0	0	0
NNa3Ab4GNb6(NNa3Ab4GNb2)Ma6(Ab4GNb4(Ab4GNb2)Ma3)Mb4GNb4(Fa6)GN	0	0	0	0	0	0.0687699	0	0	0	0	0	0	0	0	0	0	0	0	0	0	0	0	0	0	0	0	0	0	0	0	0	0	0	0	0	0	0	0	0	0	0	0	0	0	0	0	0	0	0
NNa3Ab4GNb6(NNa3Ab4GNb2)Ma6(NNa3Ab4GNb4(NNa3Ab4GNb2)Ma3)Mb4GNb4GN	0	0	0	0	0	0	0	0	0	0	0	0	0	0	0	0	0	0	0	0	0	0	0	0	0	0	0	0	0	0	0	0	0	0	0	0	0	0	0	0	0	0	0	0	0	0	0	0	0
NNa3Ab4GNb6(NNa3Ab4GNb2)Ma6(NNa3Ab4GNb4(Ab4GNb2)Ma3)Mb4GNb4(Fa6)GN	0.0142873	0	0	0	0	0.139809	0	0	0	0	0	0	0.011096	0.0112601	0.00714286	0	0	0	0	0	0	0	0	0	0	0	0	0	0	0	0	0	0	0.0170967	0.0153862	0.0177559	0	0	0	0	0	0	0	0	0	0	0	0	0
NNa3Ab4GNb6(NNa3Ab4GNb2)Ma6(NNa3Ab4GNb4(NNa3Ab4GNb2)Ma3)Mb4GNb4(Fa6)GN	0.0253874	0	0	0	0	0.151044	0	0	0	0	0	0	0.0193614	0.0187668	0.0117582	0	0	0	0	0	0	0	0	0	0	0	0	0	0	0	0	0	0	0.0238095	0.0302491	0.0264199	0	0	0	0	0	0	0	0	0	0	0	0	0
NNa3Ab4GNb3Ab4GNb6(NNa3Ab4GNb2)Ma6(NNa3Ab4GNb4(NNa3Ab4GNb2)Ma3)Mb4GNb4GN	0	0	0	0	0	0	0	0	0	0	0	0	0	0	0	0	0	0	0	0	0	0	0	0	0	0	0	0	0	0	0	0	0	0	0	0	0	0	0	0	0	0	0	0	0	0	0	0	0
Ab4GNb3Ab4GNb6(NNa3Ab4GNb2)Ma6(NNa3Ab4GNb4(NNa3Ab4GNb2)Ma3)Mb4GNb4(Fa6)GN	0	0	0	0	0	0.0564004	0	0	0	0	0	0	0	0	0	0	0	0	0	0	0	0	0	0	0	0	0	0	0	0	0	0	0	0	0	0	0	0	0	0	0	0	0	0	0	0	0	0	0
NNa3Ab4GNb3Ab4GNb6(NNa3Ab4GNb2)Ma6(NNa3Ab4GNb4(NNa3Ab4GNb2)Ma3)Mb4GNb4(Fa6)GN	0.0048357	0	0	0	0	0.0844303	0	0	0	0	0	0	0	0	0	0	0	0	0	0	0	0	0	0	0	0	0	0	0	0	0	0	0	0.00576883	0.00795478	0.00598995	0	0	0	0	0	0	0	0	0	0	0	0	0
NNa3Ab4GNb3Ab4GNb3Ab4GNb6(NNa3Ab4GNb2)Ma6(NNa3Ab4GNb4(NNa3Ab4GNb2)Ma3)Mb4GNb4GN	0	0	0	0	0	0	0	0	0	0	0	0	0	0	0	0	0	0	0	0	0	0	0	0	0	0	0	0	0	0	0	0	0	0	0	0	0	0	0	0	0	0	0	0	0	0	0	0	0
NNa3Ab4GNb3Ab4GNb6(Ab4GNb3Ab4GNb2)Ma6(NNa3Ab4GNb4(NNa3Ab4GNb2)Ma3)Mb4GNb4(Fa6)GN	0	0	0	0	0	0	0	0	0	0	0	0	0	0	0	0	0	0	0	0	0	0	0	0	0	0	0	0	0	0	0	0	0	0	0	0	0	0	0	0	0	0	0	0	0	0	0	0	0
NNa3Ab4GNb3Ab4GNb3Ab4GNb6(NNa3Ab4GNb2)Ma6(NNa3Ab4GNb4(NNa3Ab4GNb2)Ma3)Mb4GNb4(Fa6)GN	0	0	0	0	0	0	0	0	0	0	0	0	0	0	0	0	0	0	0	0	0	0	0	0	0	0	0	0	0	0	0	0	0	0	0	0	0	0	0	0	0	0	0	0	0	0	0	0	0
[truncated: 260 more columns]
