# Supplementary material for: LeGenD: High-throughput N-glycan profiling using explainable AI and lectin profiling
Source: J Biol Chem. 2026 Jun 4;302(7):113234. doi: 10.1016/j.jbc.2026.113234 (PMC13330679; doi:10.1016/j.jbc.2026.113234)
Supplement: Supporting Data 2 [file mmc4.xlsx]

## Sheet: Sheet1
	FetB1	FetB2	FetB3	IgG1	IgG2	IgG3	rhA1AT1	rhA1AT2	pdA1AT1	pdA1AT2
DSL	0.146836	0.136409	0.140083	0.00776074	0.00543057	0.00445133	0.0595945	0.0627667	0.222969	0.216619
LCA	0.0400348	0.0415533	0.0446996	0.254969	0.244957	0.253532	0.0246417	0.0259602	0.0133017	0.0150468
MAL-I	0.126445	0.128123	0.128725	0	0	0	0.00454387	0.00444523	0.0418807	0.047987
PHA-E	0.125202	0.125897	0.128969	0.233958	0.22692	0.23205	0.0227193	0.0202703	0.0314764	0.0340247
PHA-L	0.073853	0.0890428	0.0818271	0.00927503	0.0106672	0.00987033	0.00087382	0.00106686	0.0267352	0.0244002
RCA-I	0.142484	0.138882	0.137763	0.239069	0.244763	0.241146	0.384131	0.389936	0.316344	0.318151
SNA	0.201293	0.211848	0.201514	0.240962	0.254073	0.245984	0.439357	0.435455	0.333333	0.331436
WGA	0.143852	0.128246	0.136419	0.0140072	0.0131885	0.0129669	0.0641384	0.0600996	0.0139602	0.0123356
