# Supplementary material for: LeGenD: High-throughput N-glycan profiling using explainable AI and lectin profiling
Source: J Biol Chem. 2026 Jun 4;302(7):113234. doi: 10.1016/j.jbc.2026.113234 (PMC13330679; doi:10.1016/j.jbc.2026.113234)
Supplement: Supporting Data 3 [file mmc5.xlsx]

## Sheet: AAL1ug
ChartID	Epitope	AverageRFU
570	GlcNAcb1-3Galb1-4GlcNAcb1-3Galb1-4GlcNAcb1-3Galb1-4GlcNAcb1-3Galb1-4GlcNAcb1-2Mana1-6(GlcNAcb1-3Galb1-4GlcNAcb1-3Galb1-4GlcNAcb1-3Galb1-4GlcNAcb1-3Galb1-4GlcNAcb1-2Mana1-3)Manb1-4GlcNAcb1-4(Fuca1-6)GlcNAcb-Sp19	42347.5
526	Galb1-4GlcNAcb1-2 Mana1-6(GlcNAcb1-4)(Galb1-4GlcNAcb1-2Mana1-3)Manb1-4GlcNAcb1-4(Fuca1-6)GlcNAc-Sp21	41528
568	GlcNAcb1-3Galb1-4GlcNAcb1-3Galb1-4GlcNAcb1-3Galb1-4GlcNAcb1-2Mana1-6(GlcNAcb1-3Galb1-4GlcNAcb1-3Galb1-4GlcNAcb1-3Galb1-4GlcNAcb1-2Mana1-3)Manb1-4GlcNAcb1-4(Fuca1-6)GlcNAcb-Sp24	39548.5
255	Neu5Aca2-3Galb1-4(Fuca1-3)GlcNAcb1-3Galb1-4GlcNAcb-Sp8	37504.8
33	(3S)Galb1-4(Fuca1-3)GlcNAc-Sp8	37434.5
479	Mana1-6(Mana1-3)Manb1-4GlcNAcb1-4(Fuca1-6)GlcNAcb-Sp19	37116.2
571	Galb1-4GlcNAcb1-3Galb1-4GlcNAcb1-3Galb1-4GlcNAcb1-3Galb1-4GlcNAcb1-3Galb1-4GlcNAcb1-2Mana1-6(Galb1-4GlcNAcb1-3Galb1-4GlcNAcb1-3Galb1-4GlcNAcb1-3Galb1-4GlcNAcb1-3Galb1-4GlcNAcb1-2Mana1-3)Manb1-4GlcNAcb1-4(Fuca1-6)GlcNAcb-Sp19	37095.8
80	Fuca1-4GlcNAcb-Sp8	36139.8
564	GlcNAcb1-3Galb1-4GlcNAcb1-2Mana1-6(GlcNAcb1-3Galb1-4GlcNAcb1-2Mana1-3)Manb1-4GlcNAcb1-4(Fuca1-6)GlcNAcb-Sp24	36101.8
468	Fuca1-2Galb1-4(Fuca1-3)GlcNAcb1-2Mana1-6(Fuca1-2Galb1-4(Fuca1-3)GlcNAcb1-2Mana1-3)Manb1-4GlcNAcb1-4(Fuca1-6)GlcNAcb-Sp24	35386.2
69	Fuca1-2Galb1-4(Fuca1-3)GlcNAcb1-3Galb1-4(Fuca1-3)GlcNAcb-Sp0	35251.5
567	Galb1-4GlcNAcb1-3Galb1-4GlcNAcb1-3Galb1-4GlcNAcb1-2Mana1-6(Galb1-4GlcNAcb1-3Galb1-4GlcNAcb1-3Galb1-4GlcNAcb1-2Mana1-3)Manb1-4GlcNAcb1-4(Fuca1-6)GlcNAcb-Sp24	34830.8
239	Neu5Aca2-3Galb1-3(Fuca1-4)GlcNAcb1-3Galb1-4(Fuca1-3)GlcNAcb-Sp0	34513.8
502	GlcNAcb1-6(GlcNAcb1-2)Mana1-6(GlcNAcb1-4)(GlcNAcb1-4(GlcNAcb1-2)Mana1-3)Manb1-4GlcNAcb1-4(Fuca1-6)GlcNAc-Sp21	34452.5
599	GlcNAcb1-3Fuca-Sp21	33551.2
74	Fuca1-2Galb1-4GlcNAcb1-3Galb1-4GlcNAcb1-3Galb1-4GlcNAcb-Sp0	33273.5
128	Galb1-3(Fuca1-4)GlcNAc-Sp0	32906.2
569	Galb1-4GlcNAcb1-3Galb1-4GlcNAcb1-3Galb1-4GlcNAcb1-3Galb1-4GlcNAcb1-2Mana1-6(Galb1-4GlcNAcb1-3Galb1-4GlcNAcb1-3Galb1-4GlcNAcb1-3Galb1-4GlcNAcb1-2Mana1-3)Manb1-4GlcNAcb1-4(Fuca1-6)GlcNAcb-Sp24	32590.8
350	Galb1-4GlcNAcb1-2Mana1-6(Galb1-4GlcNAcb1-2Mana1-3)Manb1-4GlcNAcb1-4(Fuca1-6)GlcNAcb-Sp22	32140.2
70	Fuca1-2Galb1-4(Fuca1-3)GlcNAcb1-3Galb1-4(Fuca1-3)GlcNAcb1-3Galb1-4(Fuca1-3)GlcNAcb-Sp0	32035.2
566	GlcNAcb1-3Galb1-4GlcNAcb1-3Galb1-4GlcNAcb1-2Mana1-6(GlcNAcb1-3Galb1-4GlcNAcb1-3Galb1-4GlcNAcb1-2Mana1-3)Manb1-4GlcNAcb1-4(Fuca1-6)GlcNAcb-Sp24	31946.5
119	Gala1-4(Fuca1-2)Galb1-4GlcNAcb-Sp8	31642
7	Fuca-Sp9	31361
77	Fuca1-2Galb1-4Glcb-Sp0	30780.5
445	Fuca1-2Galb1-4GlcNAcb1-6(Fuca1-2Galb1-4GlcNAcb1-3)GalNAc-Sp14	29562
489	Fuca1-2Galb1-4GlcNAcb1-6GalNAca-Sp14	29433.5
76	Fuca1-2Galb1-4GlcNAcb-Sp8	29372.5
254	Neu5Aca2-3Galb1-4(Fuca1-3)GlcNAcb1-3Galb-Sp8	29305
72	Fuca1-2Galb1-4(Fuca1-3)GlcNAcb-Sp8	29209.2
154	Galb1-4(Fuca1-3)GlcNAcb1-3Galb1-4(Fuca1-3)GlcNAcb1-3Galb1-4(Fuca1-3)GlcNAcb-Sp0	28884.8
153	Galb1-4(Fuca1-3)GlcNAcb1-3Galb1-4(Fuca1-3)GlcNAcb-Sp0	28770
476	Neu5Aca2-6Galb1-4 GlcNAcb1-6(Neu5Aca2-6Galb1-4GlcNAcb1-3)GalNAca-Sp14	28725
288	Galb1-4(Fuca1-3)(6S)GlcNAcb-Sp0	28561.5
536	Fuca1-2Galb1-4GlcNAcb1-3Galb1-4GlcNAcb1-2Mana1-6(Fuca1-2Galb1-4GlcNAcb1-3Galb1-4GlcNAcb1-2Mana1-3)Manb1-4GlcNAcb1-4GlcNAcb-Sp24	28325
469	Fuca1-2Galb1-3(Fuca1-4)GlcNAcb1-2Mana1-6(Fuca1-2Galb1-3(Fuca1-4)GlcNAcb1-2Mana1-3)Manb1-4GlcNAcb1-4(Fuca1-6)GlcNAcb1-4(Fuca1-6)GlcNAcb-Sp19	28116
221	Fuca1-2Galb1-4(6S)GlcNAcb-Sp8	27119.2
416	Fuca1-2Galb1-4GlcNAcb1-2Mana1-6(Fuca1-2Galb1-4GlcNAcb1-2Mana1-3)Manb1-4GlcNAcb1-4(Fuca1-6)GlcNAcb-Sp22	27112.8
565	Galb1-4GlcNAcb1-3Galb1-4GlcNAcb1-2Mana1-6(Galb1-4GlcNAcb1-3Galb1-4GlcNAcb1-2Mana1-3)Manb1-4GlcNAcb1-4(Fuca1-6)GlcNAcb-Sp24	26965.5
130	Fuca1-4(Galb1-3)GlcNAcb-Sp8	26803.2
126	Galb1-3(Fuca1-4)GlcNAcb1-3Galb1-4(Fuca1-3)GlcNAcb-Sp0	26757.8
365	Galb1-4(Fuca1-3)GlcNAcb1-6(Fuca1-2Galb1-4GlcNAcb1-3)Galb1-4Glc-Sp21	26710.8
260	Fuca1-2Galb1-4(6S)Glcb-Sp0	26586.2
127	Galb1-3GlcNAcb1-3Galb1-4(Fuca1-3)GlcNAcb-Sp0	26501.5
71	Fuca1-2Galb1-4(Fuca1-3)GlcNAcb-Sp0	26459.8
97	GalNAcb1-4(Fuca1-3)GlcNAcb-Sp0	26448
487	(3S)Galb1-3(Fuca1-4)GlcNAcb-Sp0	26417.8
442	Fuca1-2Galb1-4(Fuca1-3)GlcNAcb1-2Mana1-6(Fuca1-2Galb1-4(Fuca1-3)GlcNAcb1-4(Fuca1-2Galb1-4(Fuca1-3)GlcNAcb1-2)Mana1-3)Manb1-4GlcNAcb1-4GlcNAcb-Sp12	25748.8
129	Galb1-3(Fuca1-4)GlcNAc-Sp8	25314.5
324	Galb1-4(Fuca1-3)GlcNAcb1-2Mana1-6(Galb1-4(Fuca1-3)GlcNAcb1-2Mana1-3)Manb1-4GlcNAcb1-4GlcNAcb-Sp20	25206.5
152	Galb1-4(Fuca1-3)GlcNAcb-Sp8	24890.8
275	Galb1-3(Fuca1-4)GlcNAcb1-3Galb1-3(Fuca1-4)GlcNAcb-Sp0	24829.8
351	Galb1-3GlcNAcb1-2Mana1-6(Galb1-3GlcNAcb1-2Mana1-3)Manb1-4GlcNAcb1-4(Fuca1-6)GlcNAcb-Sp22	24694
477	Neu5Aca2-6Galb1-4GlcNAcb1-2Mana1-6(Neu5Aca2-6Galb1-4GlcNAcb1-2Mana1-3)Manb1-4GlcNAcb1-4(Fuca1-6)GlcNAcb-Sp24	24201
453	GalNAca1-3(Fuca1-2)Galb1-3GlcNAcb1-2Mana1-6(GalNAca1-3(Fuca1-2)Galb1-3GlcNAcb1-2Mana1-3)Manb1-4GlcNAcb1-4(Fuca1-6)GlcNAcb-Sp22	24025.8
575	GlcNAcb1-3Galb1-4GlcNAcb1-3Galb1-4GlcNAcb1-3Galb1-4GlcNAcb1-6(GlcNAcb1-3Galb1-4GlcNAcb1-3Galb1-4GlcNAcb1-3Galb1-4GlcNAb1-2)Mana1-6(GlcNAcb1-3Galb1-4GlcNAcb1-3Galb1-4GlcNAcb1-3Galb1-4GlcNAcb1-2Mana1-3)Manb1-4GlcNAcb1-4(Fuca1-6)GlcNAcb-Sp24	23723.5
525	GlcNAcb1-2 Mana1-6(GlcNAcb1-4)(GlcNAcb1-2Mana1-3)Manb1-4GlcNAcb1-4(Fuca1-6)GlcNAc-Sp21	23632
358	Fuca1-2Galb1-4GlcNAcb1-2Mana1-6(Fuca1-2Galb1-4GlcNAcb1-2Mana1-3)Manb1-4GlcNAcb1-4GlcNAcb-Sp20	23490.2
573	GlcNAcb1-3Galb1-4GlcNAcb1-3Galb1-4GlcNAcb1-6(GlcNAcb1-3Galb1-4GlcNAcb1-3Galb1-4GlcNAb1-2)Mana1-6(GlcNAcb1-3Galb1-4GlcNAcb1-3Galb1-4GlcNAcb1-2Mana1-3)Manb1-4GlcNAcb1-4(Fuca1-6)GlcNAcb-Sp24	22759.2
381	Galb1-4(Fuca1-3)GlcNAcb1-6(Fuca1-4(Fuca1-2Galb1-3)GlcNAcb1-3)Galb1-4Glc-Sp21	22614.8
527	Galb1-4GlcNAcb1-2 Mana1-6(Galb1-4GlcNAcb1-4)(Galb1-4GlcNAcb1-2Mana1-3)Manb1-4GlcNAcb1-4(Fuca1-6)GlcNAc-Sp21	22499.2
75	Fuca1-2Galb1-4GlcNAcb-Sp0	22253.2
470	GlcNAcb1-6(GlcNAcb1-2)Mana1-6(GlcNAcb1-2Mana1-3)Manb1-4GlcNAcb1-4(Fuca1-6)GlcNAcb-Sp24	21646.2
79	Fuca1-3GlcNAcb-Sp8	21478.8
247	Fuca1-2(6S)Galb1-4Glcb-Sp0	21214
81	Fucb1-3GlcNAcb-Sp8	20639.2
78	Fuca1-2Galb-Sp8	20598.8
349	GlcNAcb1-2Mana1-6(GlcNAcb1-2Mana1-3)Manb1-4GlcNAcb1-4(Fuca1-6)GlcNAcb-Sp22	20508.2
107	Gala1-3(Fuca1-2)Galb-Sp8	20460.5
222	Fuca1-2(6S)Galb1-4(6S)Glcb-Sp0	20416.2
238	Neu5Aca2-3Galb1-3(Fuca1-4)GlcNAcb-Sp8	20299.2
46	Neu5Aca2-3(6S)Galb1-4GlcNAcb-Sp8	20290.5
359	Fuca1-2Galb1-4(Fuca1-3)GlcNAcb1-2Mana1-6(Fuca1-2Galb1-4(Fuca1-3)GlcNAcb1-2Mana1-3)Manb1-4GlcNAcb1-4GlcNAb-Sp20	20072.5
268	Neu5Aca2-6Galb1-4GlcNAcb1-3Galb1-4(Fuca1-3)GlcNAcb1-3Galb1-4(Fuca1-3)GlcNAcb-Sp0	20067.5
28	(3S)Galb1-3(Fuca1-4)GlcNAcb-Sp8	19886.8
290	Galb1-4(Fuca1-3)GlcNAcb1-3Galb1-3(Fuca1-4)GlcNAcb-Sp0	19824.5
441	Fuca1-2Galb1-4 GlcNAcb1-2Mana1-6(Fuca1-2Galb1-4GlcNAcb1-2(Fuca1-2Galb1-4GlcNAcb1-4)Mana1-3)Manb1-4GlcNAcb1-4GlcNAcb-Sp12	19056.8
280	Neu5Gca2-3Galb1-4(Fuca1-3)GlcNAcb-Sp0	19022.8
498	GalNAcb1-4(Fuca1-3)(6S)GlcNAcb-Sp8	18971.2
251	Neu5Aca2-3Galb1-4(Fuca1-3)GlcNAcb1-3Galb1-4(Fuca1-3)GlcNAcb1-3Galb1-4(Fuca1-3)GlcNAcb-Sp0	18592.8
32	(3S)Galb1-4(Fuca1-3)GlcNAc-Sp0	18362.2
529	Neu5Aca2-3Galb1-4(Fuca1-3)GlcNAcb1-2Mana-Sp0	18097.8
574	Galb1-4GlcNAcb1-3Galb1-4GlcNAcb1-3Galb1-4GlcNAcb1-6(Galb1-4GlcNAcb1-3Galb1-4GlcNAcb1-3Galb1-4GlcNAb1-2)Mana1-6(Galb1-4GlcNAcb1-3Galb1-4GlcNAcb1-3Galb1-4GlcNAcb1-2Mana1-3)Manb1-4GlcNAcb1-4(Fuca1-6)GlcNAcb-Sp24	18061.5
578	Galb1-4GlcNAcb1-3Galb1-4GlcNAcb1-3Galb1-4GlcNAcb1-3Galb1-4GlcNAcb1-3Galb1-4GlcNAcb1-6(Galb1-4GlcNAcb1-3Galb1-4GlcNAcb1-3Galb1-4GlcNAcb1-3Galb1-4GlcNAcb1-3Galb1-4GlcNAb1-2)Mana1-6(Galb1-4GlcNAcb1-3Galb1-4GlcNAcb1-3Galb1-4GlcNAcb1-3Galb1-4GlcNAcb1-3Galb1-4GlcNAcb1-2Mana1-3)Manb1-4GlcNAcb1-4(Fuca1-6)GlcNAcb-Sp24	18045.8
220	Fuca1-2(6S)Galb1-4GlcNAcb-Sp0	17583.2
577	GlcNAcb1-3Galb1-4GlcNAcb1-3Galb1-4GlcNAcb1-3Galb1-4GlcNAcb1-3Galb1-4GlcNAcb1-6(GlcNAcb1-3Galb1-4GlcNAcb1-3Galb1-4GlcNAcb1-3Galb1-4GlcNAcb1-3Galb1-4GlcNAb1-2)Mana1-6(GlcNAcb1-3Galb1-4GlcNAcb1-3Galb1-4GlcNAcb1-3Galb1-4GlcNAcb1-3Galb1-4GlcNAcb1-2Mana1-3)Manb1-4GlcNAcb1-4(Fuca1-6)GlcNAcb-Sp24	17508
73	Fuca1-2Galb1-4GlcNAcb1-3Galb1-4GlcNAcb-Sp0	17418.5
423	Gala1-3(Fuca1-2)Galb1-4GlcNAcb1-2Mana1-6(Gala1-3(Fuca1-2)Galb1-4GlcNAcb1-2Mana1-3)Manb1-4GlcNAcb1-4(Fuca1-6)GlcNAcb-Sp22	17205.8
93	GalNAca1-4(Fuca1-2)Galb1-4GlcNAcb-Sp8	16704.5
161	Galb1-4GlcNAcb1-3Galb1-4(Fuca1-3)GlcNAcb1-3Galb1-4(Fuca1-3)GlcNAcb-Sp0	16563.8
397	Galb1-4(Fuca1-3)GlcNAcb1-3GalNAca-Sp14	16098.8
576	Galb1-4GlcNAcb1-3Galb1-4GlcNAcb1-3Galb1-4GlcNAcb1-3Galb1-4GlcNAcb1-6(Galb1-4GlcNAcb1-3Galb1-4GlcNAcb1-3Galb1-4GlcNAcb1-3Galb1-4GlcNAb1-2)Mana1-6(Galb1-4GlcNAcb1-3Galb1-4GlcNAcb1-3Galb1-4GlcNAcb1-3Galb1-4GlcNAcb1-2Mana1-3)Manb1-4GlcNAcb1-4(Fuca1-6)GlcNAcb-Sp24	15650.8
6	Fuca-Sp8	15540.2
151	Galb1-4(Fuca1-3)GlcNAcb-Sp0	15456.2
426	Fuca1-3GlcNAcb1-6(Galb1-4GlcNAcb1-3)Galb1-4Glc-Sp21	15444
328	Neu5Aca2-3Galb1-3(Fuca1-4)GlcNAcb1-3Galb1-3(Fuca1-4)GlcNAcb-Sp0	15184.5
480	Galb1-4GlcNAcb1-6(Galb1-4GlcNAcb1-2)Mana1-6(Galb1-4GlcNAcb1-2Mana1-3)Manb1-4GlcNAcb1-4(Fuca1-6)GlcNAcb-Sp24	15171.2
219	(3S)Galb1-4(Fuca1-3)(6S)GlcNAcb-Sp8	15142.2
108	Gala1-3(Fuca1-2)Galb-Sp18	14514
250	Neu5Aca2-3Galb1-4(Fuca1-3)(6S)GlcNAcb-Sp8	14487.5
450	GalNAca1-3(Fuca1-2)Galb1-4GlcNAcb1-2Mana1-6(GalNAca1-3(Fuca1-2)Galb1-4GlcNAcb1-2Mana1-3)Manb1-4GlcNAcb1-4(Fuca1-6)GlcNAcb-Sp22	14391
478	Neu5Aca2-3Galb1-4GlcNAcb1-2Mana1-6(Neu5Aca2-3Galb1-4GlcNAcb1-2Mana1-3)Manb1-4GlcNAcb1-4(Fuca1-6)GlcNAcb-Sp24	13654.5
339	GlcNAca1-4Galb1-4GlcNAcb1-3Galb1-4(Fuca1-3)GlcNAcb1-3Galb1-4(Fuca1-3)GlcNAcb-Sp0	13271.2
382	Galb1-3GlcNAcb1-3Galb1-4(Fuca1-3)GlcNAcb1-6(Galb1-3GlcNAcb1-3)Galb1-4Glc-Sp21	12695
503	Galb1-4GlcNAcb1-6(Galb1-4GlcNAcb1-2)Mana1-6(GlcNAcb1-4)Galb1-4GlcNAcb1-4(Gal b1-4GlcNAcb1-2)Mana1-3)Manb1-4GlcNAcb1-4(Fuca1-6)GlcNAc-Sp21	12611.5
572	Galb1-4GlcNAcb1-3Galb1-4GlcNAcb1-6(Galb1-4GlcNAcb1-3Galb1-4GlcNAb1-2)Mana1-6(Galb1-4GlcNAcb1-3Galb1-4GlcNAcb1-2Mana1-3)Manb1-4GlcNAcb1-4(Fuca1-6)GlcNAcb-Sp24	12598.5
454	Galb1-4GlcNAcb1-6(Galb1-4GlcNAcb1-2)Mana1-6(Galb1-4GlcNAcb1-2Mana1-3)Manb1-4GlcNAcb1-4GlcNAcb-Sp19	12322.8
252	Neu5Aca2-3Galb1-4(Fuca1-3)GlcNAcb-Sp0	12163.5
496	Fuca1-2(6S)Galb1-3(6S)GlcNAcb-Sp0	11634
492	Fuca1-2(6S)Galb1-3GlcNAcb-Sp0	11283.8
374	Neu5Aca2-3Galb1-4(Fuca1-3)GlcNAcb1-3GalNAca-Sp14	11263.5
405	Gala1-3(Fuca1-2)Galb1-4(Fuca1-3)Glcb-Sp21	11162.2
65	Fuca1-2Galb1-3GlcNAcb1-3Galb1-4Glcb-Sp8	10699.8
422	Fuca1-2Galb1-3GlcNAcb1-2Mana1-6(Fuca1-2Galb1-3GlcNAcb1-2Mana1-3)Manb1-4GlcNAcb1-4(Fuca1-6)GlcNAcb-Sp22	10666.8
60	Fuca1-2Galb1-3(Fuca1-4)GlcNAcb-Sp8	10519.8
379	Galb1-4(Fuca1-3)GlcNAcb1-6(Galb1-3GlcNAcb1-3)Galb1-4Glc-Sp21	10050.8
495	Fuca1-2Galb1-3(6S)GlcNAcb-Sp0	9716.75
113	Gala1-3Galb1-4(Fuca1-3)GlcNAcb-Sp8	9449.25
253	Neu5Aca2-3Galb1-4(Fuca1-3)GlcNAcb-Sp8	9252.5
369	Gala1-3Galb1-4(Fuca1-3)GlcNAcb1-2Mana1-6(Gala1-3Galb1-4(Fuca1-3)GlcNAcb1-2Mana1-3)Manb1-4GlcNAcb1-4GlcNAcb-Sp20	9148.25
90	GalNAca1-3(Fuca1-2)Galb-Sp18	9039.75
451	Gala1-3(Fuca1-2)Galb1-3GlcNAcb1-2Mana1-6(Gala1-3(Fuca1-2)Galb1-3GlcNAcb1-2Mana1-3)Manb1-4GlcNAcb1-4(Fuca1-6)GlcNAcb-Sp22	8769.5
89	GalNAca1-3(Fuca1-2)Galb-Sp8	8727
437	Neu5Aca2-3Galb1-4GlcNAcb1-3Galb-Sp8	7595
68	Fuca1-2Galb1-3GlcNAcb-Sp8	7245.25
278	Neu5Gca2-3Galb1-3(Fuca1-4)GlcNAcb-Sp0	7086
61	Fuca1-2Galb1-3GalNAca-Sp8	6903.5
132	Galb1-4GlcNAcb1-6GalNAc-Sp14	6781
406	Galb1-4GlcNAcb1-6(Neu5Aca2-6Galb1-3GlcNAcb1-3)Galb1-4Glc-Sp21	6560.5
67	Fuca1-2Galb1-3GlcNAcb-Sp0	6297.25
95	GalNAcb1-3(Fuca1-2)Galb-Sp8	6155.5
488	Galb1-4(Fuca1-3)GlcNAcb1-6(Neu5Aca2-6(Neu5Aca2-3Galb1-3)GlcNAcb1-3)Galb1-4Glc-Sp21	5311
425	Galb1-4GlcNAcb1-6(Fuca1-2Galb1-3GlcNAcb1-3)Galb1-4Glc-Sp21	4932
385	Fuca1-2Galb1-3GalNAca1-3(Fuca1-2)Galb1-4Glcb-Sp0	4329
528	Fuca1-4(Galb1-3)GlcNAcb1-2 Mana-Sp0	4304.25
66	Fuca1-2Galb1-3GlcNAcb1-3Galb1-4Glcb-Sp10	4154.5
561	Galb1-3GlcNAcb1-3Galb1-4GlcNAcb1-3Galb1-4GlcNAcb1-6(Galb1-3GlcNAcb1-3Galb1-4GlcNAcb1-3Galb1-4GlcNAb1-2)Mana1-6(Galb1-3GlcNAcb1-3Galb1-4GlcNAcb1-3Galb1-4GlcNAcb1-2Mana1-3)Manb1-4GlcNAcb1-4(Fuca1-6)GlcNAcb-Sp24	3862.25
396	Fuca1-2Galb1-4GlcNAcb1-3GalNAca-Sp14	3483.25
362	Fuca1-4(Galb1-3)GlcNAcb1-2Mana1-6(Fuca1-4(Galb1-3)GlcNAcb1-2Mana1-3)Manb1-4GlcNAcb1-4(Fuca1-6)GlcNAcb-Sp22	3188.25
84	(3S)Galb1-4(Fuca1-3)Glcb-Sp0	2698.5
415	Galb1-4(Fuca1-3)GlcNAcb1-2Mana1-6(Galb1-4(Fuca1-3)GlcNAcb1-2Mana1-3)Manb1-4GlcNAcb1-4(Fuca1-6)GlcNAcb-Sp22	2569.25
413	Gala1-3(Fuca1-2)Galb1-4(Fuca1-3)GlcNAcb1-3GalNAc-Sp14	2543
357	Fuca1-2Galb1-3GlcNAcb1-2Mana1-6(Fuca1-2Galb1-3GlcNAcb1-2Mana1-3)Manb1-4GlcNAcb1-4GlcNAcb-Sp20	2468.25
103	Gala1-3(Fuca1-2)Galb1-4(Fuca1-3)GlcNAcb-Sp0	2421
482	Neu5Aca2-6Galb1-4GlcNAcb1-6(Fuca1-2Galb1-4(Fuca1-3)GlcNAcb1-3)Galb1-4Glc-Sp21	2172.5
24	(3S)Galb1-4(Fuca1-3)(6S)Glc-Sp0	2075.75
499	(3S)GalNAcb1-4(Fuca1-3)GlcNAcb-Sp8	1765
243	Neu5Aca2-6(Neu5Aca2-3Galb1-3)GalNAca-Sp14	1436
380	Galb1-4GlcNAcb1-6(Fuca1-4(Fuca1-2Galb1-3)GlcNAcb1-3)Galb1-4Glc-Sp21	1408
452	Neu5Aca2-6Galb1-4GlcNAcb1-6(Fuca1-2Galb1-3GlcNAcb1-3)Galb1-4Glc-Sp21	1074.75
386	Fuca1-2Galb1-3GalNAca1-3(Fuca1-2)Galb1-4GlcNAcb-Sp0	804.25
356	KDNa2-3Galb1-3GalNAca-Sp14	734.75
597	Neu5Aca2-3Galb1-4GlcNAcb1-3Galb1-4GlcNAcb1-3Galb1-4GlcNAcb1-2Mana1-6(Neu5Aca2-3Galb1-4GlcNAcb1-3Galb1-4GlcNAcb1-3Galb1-4GlcNAcb1-2Mana1-3)Manb1-4GlcNAcb1-4GlcNAcb-Sp12	547.75
593	Neu5Aca2-3Galb1-4GlcNAcb1-3Galb1-4GlcNAcb1-2Mana1-6(Neu5Aca2-3Galb1-4GlcNAcb1-3Galb1-4GlcNAcb1-2Mana1-3)Manb1-4GlcNAcb1-4GlcNAcb-Sp12	520.75
537	GlcNAcb1-3Galb1-4GlcNAcb1-3Galb1-4GlcNAcb1-2Mana1-6(GlcNAcb1-3Galb1-4GlcNAcb1-3Galb1-4GlcNAcb1-2Mana1-3)Manb1-4GlcNAcb1-4GlcNAcb-Sp12	437.5
340	GlcNAca1-4Galb1-4GlcNAcb1-3Galb1-4GlcNAcb-Sp0	404.75
289	Galb1-4(Fuca1-3)(6S)Glcb-Sp0	383
510	(3S)GalNAcb1-4GlcNAc-Sp8	380.75
160	Galb1-4GlcNAcb1-3GalNAc-Sp14	366.75
491	Galb1-4(Fuca1-3)GlcNAcb1-2Mana-Sp0	340.75
388	GalNAcb1-4(Neu5Aca2-3)Galb1-4GlcNAcb1-3GalNAca-Sp14	325.75
343	Mana1-6(Neu5Aca2-6Galb1-4GlcNAcb1-2Mana1-3)Manb1-4GlcNAcb1-4GlcNAc-Sp12	313.25
562	Galb1-3GlcNAcb1-3Galb1-4GlcNAcb1-6(Galb1-3GlcNAcb1-3Galb1-4GlcNAb1-2)Mana1-6(Galb1-3GlcNAcb1-3Galb1-4GlcNAcb1-2Mana1-3)Manb1-4GlcNAcb1-4(Fuca1-6)GlcNAcb-Sp24	307.75
447	GalNAca1-3(Fuca1-2)Galb1-4GlcNAcb1-6(GalNAca1-3(Fuca1-2)Galb1-4GlcNAcb1-3)GalNAc-Sp14	288.75
581	Galb1-4GlcNAcb1-3Galb1-4GlcNAcb1-6(Galb1-4GlcNAcb1-3Galb1-4GlcNAcb1-3)GalNAca-Sp14	287.75
586	Neu5Aca2-3Galb1-4GlcNAcb1-3Galb1-4GlcNAcb1-6(Neu5Aca2-3Galb1-4GlcNAcb1-3Galb1-4GlcNAcb1-3)GalNAca-Sp14	271
595	Neu5Aca2-6Galb1-4GlcNAcb1-3Galb1-4GlcNAcb1-6(Neu5Aca2-6Galb1-4GlcNAcb1-3Galb1-4GlcNAcb1-3)GalNAca-Sp14	248
106	Gala1-3(Fuca1-2)Galb1-4Glcb-Sp0	244.75
583	GlcNAcb1-3Galb1-4GlcNAcb1-3GalNAca-Sp14	226.5
215	Mana1-6(Mana1-3)Mana1-6(Mana1-2Mana1-3)Manb1-4GlcNAcb1-4GlcNAcb-Sp12	224.75
539	Galb1-4GlcNAcb1-3Galb1-4GlcNAcb1-3Galb1-4GlcNAcb1-2Mana1-6(Galb1-4GlcNAcb1-3Galb1-4GlcNAcb1-3Galb1-4GlcNAcb1-2Mana1-3)Manb1-4GlcNAcb1-4GlcNAcb-Sp12	218.5
277	Neu5Acb2-6Galb1-4GlcNAcb-Sp8	215
353	KDNa2-3Galb1-4(Fuca1-3)GlcNAc-Sp0	212.5
27	(3S)Galb1-4(6S)Glcb-Sp8	207
579	Galb1-4GlcNAcb1-3Galb1-4GlcNAcb1-3GalNAca-Sp14	204.75
102	Gala1-3(Fuca1-2)Galb1-3GlcNAcb-Sp8	202.5
348	Mana1-6(Galb1-4GlcNAcb1-2Mana1-3)Manb1-4GlcNAcb1-4GlcNAcb-Sp12	178.5
532	Gala1-3(Fuca1-2)Galb1-3GalNAcb1-3Gala1-4Galb1-4Glc-Sp21	172.75
490	Gala1-3Galb1-4GlcNAcb1-6GalNAca-Sp14	163
551	GlcNAcb1-3Galb1-4GlcNAcb1-6(GlcNAcb1-3Galb1-3)GalNAca-Sp14	150.75
500	Fuca1-2Galb1-3GlcNAcb1-6(Fuca1-2Galb1-3GlcNAcb1-3)GalNAca-Sp14	149.25
377	Galb1-3GalNAca1-3(Fuca1-2)Galb1-4GlcNAc-Sp0	148.25
194	GlcNAcb1-6Galb1-4GlcNAcb-Sp8	144.75
121	Gala1-4Galb1-4GlcNAcb-Sp8	141
511	(4S)GalNAcb-Sp10	138.5
412	Fuca1-2Galb1-4(Fuca1-3)GlcNAcb1-3GalNAca-Sp14	134.5
59	Fuca1-2Galb1-3GalNAcb1-3Gala1-4Galb1-4Glcb-Sp9	130.75
375	GalNAcb1-4GlcNAcb1-2Mana1-6(GalNAcb1-4GlcNAcb1-2Mana1-3)Manb1-4GlcNAcb1-4GlcNAc-Sp12	127.5
411	GalNAca1-3GalNAcb1-3Gala1-4Galb1-4Glcb-Sp0	127.25
400	Gala1-4Galb1-4GlcNAcb1-2Mana1-6(Gala1-4Galb1-4GlcNAcb1-2Mana1-3)Manb1-4GlcNAcb1-4GlcNAcb-Sp24	126.75
245	Neu5Aca2-3Galb1-3GalNAcb1-3Gala1-4Galb1-4Glcb-Sp0	125.25
85	GalNAca1-3(Fuca1-2)Galb1-4GlcNAcb-Sp0	125
62	Fuca1-2Galb1-3GalNAca-Sp14	120.5
157	Galb1-4GalNAca1-3(Fuca1-2)Galb1-4GlcNAcb-Sp8	118.25
334	Neu5Aca2-3Galb1-4(Fuca1-3)GlcNAcb1-6(Neu5Aca2-3Galb1-3)GalNAc-Sp14	118
181	GlcNAcb1-3Galb-Sp8	116.5
104	Gala1-3(Fuca1-2)Galb1-4(Fuca1-3)GlcNAcb-Sp8	116
346	Galb1-4GlcNAcb1-2Mana1-3Manb1-4GlcNAcb1-4GlcNAc-Sp12	112.5
333	GalNAca1-3(Fuca1-2)Galb1-4GlcNAcb1-3Galb1-4GlcNAcb1-3Galb1-4GlcNAcb-Sp0	109
274	Neu5Aca2-8Neu5Aca2-3Galb1-4Glcb-Sp0	108.5
1	Gala-Sp8	107
596	Neu5Aca2-6Galb1-4GlcNAcb1-3Galb1-4GlcNAcb1-3Galb1-4GlcNAcb1-2Mana1-6(Neu5Aca2-6Galb1-4GlcNAcb1-3Galb1-4GlcNAcb1-3Galb1-4GlcNAcb1-2Mana1-3)Manb1-4GlcNAcb1-4GlcNAcb-Sp12	101.5
598	Neu5Aca2-6Galb1-4GlcNAcb1-3Galb1-4GlcNAcb1-2Mana1-6(Neu5Aca2-6Galb1-4GlcNAcb1-3Galb1-4GlcNAcb1-2Mana1-3)Manb1-4GlcNAcb1-4GlcNAcb-Sp12	97.5
331	GalNAcb1-3Gala1-4Galb1-4GlcNAcb1-3Galb1-4Glcb-Sp0	96.5
580	Galb1-4GlcNAcb1-3Galb1-4GlcNAcb1-6(Galb1-3)GalNAca-Sp14	95.75
111	Gala1-3GalNAca-Sp16	95.5
158	Galb1-4GalNAcb1-3(Fuca1-2)Galb1-4GlcNAcb-Sp8	95
389	GalNAca1-3(Fuca1-2)Galb1-3GalNAca1-3(Fuca1-2)Galb1-4GlcNAcb-Sp0	94.75
51	Mana1-6(Mana1-3)Manb1-4GlcNAcb1-4GlcNAcb-Sp13	92
17	GlcNAcb-Sp8	91.25
481	Neu5Aca2-3Galb1-3GlcNAcb1-2Mana1-6(GlcNAcb1-4)(Neu5Aca2-3Galb1-3GlcNAcb1-2Mana1-3)Manb1-4GlcNAcb1-4GlcNAc-Sp21	91.25
458	Neu5Aca2-3Galb1-4GlcNAcb1-6(Neu5Aca2-3Galb1-4GlcNAcb1-2)Mana1-6(GlcNAcb1-4)(Neu5Aca2-3Galb1-4GlcNAcb1-4(Neu5Aca2-3Galb1-4GlcNAcb1-2)Mana1-3)Manb1-4GlcNAcb1-4GlcNAcb-Sp21	88.75
64	Fuca1-2Galb1-3GalNAcb1-4(Neu5Aca2-3)Galb1-4Glcb-Sp9	86.75
83	GalNAca1-3(Fuca1-2)Galb1-4(Fuca1-3)GlcNAcb-Sp0	82.5
466	Glca1-4Glca1-4Glca1-4Glcb-Sp10	82.5
414	GalNAca1-3(Fuca1-2)Galb1-4(Fuca1-3)GlcNAcb1-3GalNAc-Sp14	78.5
207	Mana1-2Mana1-2Mana1-3Mana-Sp9	77.75
261	Neu5Aca2-3Galb1-4Glcb-Sp0	77.25
448	Neu5Aca2-8Neu5Aca2-3Galb1-3GalNAcb1-4(Neu5Aca2-8Neu5Aca2-3)Galb1-4Glcb-Sp0	77.25
592	Neu5Aca2-6Galb1-4GlcNAcb1-6(Galb1-3)GalNAca-Sp14	76.75
371	Fuca1-4(Fuca1-2Galb1-3)GlcNAcb1-2Mana1-3(Fuca1-4(Fuca1-2Galb1-3)GlcNAcb1-2Mana1-3)Manb1-4GlcNAcb1-4GlcNAcb-Sp19	76.25
136	Neu5Aca2-6(Galb1-3)GalNAca-Sp14	75.75
391	Gala1-3Galb1-3(Fuca1-4)GlcNAcb1-2Mana1-6(Gala1-3Galb1-3(Fuca1-4)GlcNAcb1-2Mana1-3)Manb1-4GlcNAcb1-4GlcNAc-Sp19	74.25
96	GalNAcb1-3Gala1-4Galb1-4GlcNAcb-Sp0	74
549	Galb1-4GlcNAcb1-3Galb1-4GlcNAcb1-6(Galb1-4GlcNAcb1-3Galb1-4GlcNAcb1-2)Mana1-6(Galb1-4GlcNAcb1-3Galb1-4GlcNAcb1-2Mana1-3)Mana1-4GlcNAcb1-4GlcNAc-Sp24	73.75
191	GlcNAcb1-4GlcNAcb1-4GlcNAcb-Sp8	73.25
87	GalNAca1-3(Fuca1-2)Galb1-4Glcb-Sp0	71.25
461	Neu5Aca2-6Galb1-4GlcNAcb1-6(Neu5Aca2-6Galb1-4GlcNAcb1-2)Mana1-6(GlcNAcb1-4)(Neu5Aca2-6Galb1-4GlcNAcb1-2Mana1-3)Manb1-4GlcNAcb1-4GlcNAcb-Sp21	70.5
585	GlcNAcb1-3Galb1-4GlcNAcb1-6(GlcNAcb1-3Galb1-4GlcNAcb1-3)GalNAca-Sp14	70.25
366	Galb1-4GlcNAcb1-2Mana1-6(Galb1-4GlcNAcb1-4(Galb1-4GlcNAcb1-2)Mana1-3)Manb1-4GlcNAcb1-4GlcNAc-Sp21	69.25
464	Gala1-3(Fuca1-2)Galb1-3GalNAcb-Sp8	69.25
202	GlcAb-Sp8	68.5
297	Neu5Aca2-3Galb1-4(Fuca1-3)GlcNAcb1-6(Galb1-3)GalNAca-Sp14	68.5
465	Glca1-6Glca1-6Glca1-6Glcb-Sp10	68.25
248	Neu5Aca2-3Galb1-3GlcNAcb-Sp0	67.75
404	GalNAcb1-3Gala1-6Galb1-4Glcb-Sp8	67.75
548	GlcNAcb1-3Galb1-4GlcNAcb1-6(GlcNAcb1-3Galb1-4GlcNAcb1-2)Mana1-6(GlcNAcb1-3Galb1-4GlcNAcb1-2Man a1-3)Manb1-4GlcNAcb1-4GlcNAc-Sp24	67.25
175	GlcNAcb1-2Galb1-3GalNAca-Sp8	67
541	Galb1-3GlcNAcb1-3Galb1-4GlcNAcb1-2Mana1-6(Galb1-3GlcNAcb1-3Galb1-4GlcNAcb1-2Mana1-3)Manb1-4GlcNAcb1-4GlcNAc-Sp25	66.5
514	GalNAca1-3(Fuca1-2)Galb1-4GlcNAcb1-6GalNAc-Sp14	63.75
584	GlcNAcb1-3Galb1-4GlcNAcb1-6(Galb1-3)GalNAca-Sp14	63.5
50	Mana1-6(Mana1-3)Manb1-4GlcNAcb1-4GlcNAcb-Sp12	63.25
291	Galb1-4GlcNAcb1-3Galb1-3GlcNAcb-Sp0	62.75
372	Neu5Aca2-3Galb1-4GlcNAcb1-3GalNAc-Sp14	62.25
57	Neu5Aca2-6Galb1-4GlcNAcb1-2Mana1-6(Neu5Aca2-6Galb1-4GlcNAcb1-2Mana1-3)Manb1-4GlcNAcb1-4GlcNAcb-Sp24	62
494	Fuca1-2Galb1-4GlcNAcb1-2Mana-Sp0	61.75
530	GlcNAcb1-3Galb1-4GlcNAcb1-6(GlcNAcb1-3)Galb1-4GlcNAc-Sp0	61.5
591	Neu5Aca2-6Galb1-4GlcNAcb1-3Galb1-4GlcNAcb1-6(Galb1-3)GalNAca-Sp14	61.25
554	GlcNAcb1-3Galb1-4GlcNAcb1-3Galb1-4GlcNAcb1-3Galb1-4GlcNAcb1-3Galb1-4GlcNAcb1-2Mana1-6(GlcNAcb1-3Galb1-4GlcNAcb1-3Galb1-4GlcNAcb1-3Galb1-4GlcNAcb1-3Galb1-4GlcNAcb1-2Mana1-3)Manb1-4GlcNAcb1-4GlcNAcb-Sp25	61
86	GalNAca1-3(Fuca1-2)Galb1-4GlcNAcb-Sp8	60.75
403	Galb1-3GlcNAca1-6Galb1-4GlcNAcb-Sp0	58.75
282	Neu5Gca2-3Galb1-4Glcb-Sp0	58.25
301	GlcNAcb1-6(Galb1-4GlcNAcb1-3)Galb1-4GlcNAc-Sp0	58
550	Gala1-3Galb1-4GlcNAcb1-2Mana1-6(Gala1-3Galb1-4GlcNAcb1-2Mana1-3)Manb1-4GlcNAcb1-4GlcNAc-Sp24	58
237	Neu5Aca2-3Galb1-3(6S)GlcNAc-Sp8	56.75
144	Galb1-3GalNAcb1-4(Neu5Aca2-3)Galb1-4Glcb-Sp0	56
434	Galb1-4GlcNAcb1-6(Galb1-4GlcNAcb1-2)Mana1-6(GlcNAcb1-4)(Galb1-4GlcNAcb1-4(Galb1-4GlcNAcb1-2)Mana1-3)Manb1-4GlcNAcb1-4GlcNAc-Sp21	56
428	GlcNAcb1-2Mana1-6(GlcNAcb1-4)(GlcNAcb1-4(GlcNAcb1-2)Mana1-3)Manb1-4GlcNAcb1-4GlcNAc-Sp21	55.5
270	Neu5Aca2-6Galb1-4Glcb-Sp0	55
555	Galb1-4GlcNAcb1-3Galb1-4GlcNAcb1-3Galb1-4GlcNAcb1-3Galb1-4GlcNAcb1-3Galb1-4GlcNAcb1-2Mana1-6(Galb1-4GlcNAcb1-3Galb1-4GlcNAcb1-3Galb1-4GlcNAcb1-3Galb1-4GlcNAcb1-3Galb1-4GlcNAcb1-2Mana1-3)Manb1-4GlcNAcb1-4GlcNAcb-Sp25	55
178	GlcNAcb1-6(GlcNAcb1-3)Galb1-4GlcNAcb-Sp8	54.25
534	GlcNAcb1-3Galb1-4GlcNAcb1-2Mana1-6(GlcNAcb1-3Galb1-4GlcNAcb1-2Mana1-3)Manb1-4GlcNAcb1-4GlcNAcb-Sp12	53.25
118	Gala1-3Galb-Sp8	52.75
212	Mana1-2Mana1-6(Mana1-2Mana1-3)Mana1-6(Mana1-2Mana1-2Mana1-3)Manb1-4GlcNAcb1-4GlcNAcb-Sp12	52
533	Galb1-3GalNAcb1-3Gal-Sp21	51.75
318	Neu5Aca2-8Neu5Acb-Sp17	51
546	Neu5Gca2-8Neu5Gca2-6Galb1-4GlcNAc-Sp0	50.75
164	Galb1-4GlcNAcb1-3Galb1-4Glcb-Sp0	50.5
105	Gala1-3(Fuca1-2)Galb1-4GlcNAc-Sp0	49.75
284	Neu5Gca2-6Galb1-4GlcNAcb-Sp0	49.25
373	Neu5Aca2-6Galb1-4GlcNAcb1-3GalNAc-Sp14	48.25
463	Gala1-3(Fuca1-2)Galb1-3GalNAca-Sp8	47.75
387	Galb1-3GlcNAcb1-3GalNAca-Sp14	47.5
459	Neu5Aca2-6Galb1-4GlcNAcb1-2Mana1-6(GlcNAcb1-4)(Neu5Aca2-6Galb1-4GlcNAcb1-2Mana1-3)Manb1-4GlcNAcb1-4GlcNAcb-Sp21	47.25
114	Gala1-3Galb1-3GlcNAcb-Sp0	47
99	GalNAcb1-4GlcNAcb-Sp8	46.5
313	Mana1-2Mana1-6(Mana1-3)Mana1-6(Mana1-2Mana1-2Mana1-3)Mana-Sp9	46.25
312	Mana1-6(Mana1-3)Mana1-6(Mana1-3)Manb-Sp10	46
587	Neu5Aca2-6Galb1-4GlcNAcb1-3Galb1-4GlcNAcb1-3GalNAca-Sp14	46
38	(3S)Galb-Sp8	45.5
540	Galb1-4GlcNAcb1-3Galb1-4GlcNAcb1-3Galb1-4GlcNAcb1-2Mana1-6(Galb1-4GlcNAcb1-3Galb1-4GlcNAcb1-3Galb1-4GlcNAcb1-2Mana1-3)Manb1-4GlcNAcb1-4GlcNAcb-Sp24	45.5
368	Gala1-3(Fuca1-2)Galb1-4GlcNAcb1-2Mana1-6(Gala1-3(Fuca1-2)Galb1-4GlcNAcb1-2Mana1-3)Manb1-4GlcNAcb1-4GlcNAcb-Sp20	45.25
9	Neu5Aca-Sp8	45
443	Galb1-4(Fuca1-3)GlcNAcb1-6GalNAc-Sp14	44.75
590	Neu5Aca2-3Galb1-4GlcNAcb1-3Galb1-4GlcNAcb1-6(Galb1-3)GalNAca-Sp14	43.5
303	Galb1-4GlcNAcb1-6Galb1-4GlcNAcb-Sp0	43.25
91	GalNAca1-3GalNAcb-Sp8	42.75
407	Galb1-3GalNAcb1-4(Neu5Aca2-8Neu5Aca2-3)Galb1-4Glcb-Sp0	42.75
143	Galb1-3GalNAcb1-3Gala1-4Galb1-4Glcb-Sp0	42.5
538	GlcNAcb1-3Galb1-4GlcNAcb1-3Galb1-4GlcNAcb1-2Mana1-6(GlcNAcb1-3Galb1-4GlcNAcb1-3Galb1-4GlcNAcb1-2Mana1-3)Manb1-4GlcNAcb1-4GlcNAcb-Sp25	42.5
16	GlcNAcb-Sp0	42.25
120	Gala1-4Galb1-4GlcNAcb-Sp0	42.25
286	Neu5Aca2-3Galb1-4GlcNAcb1-6(Galb1-3)GalNAca-Sp14	42
12	Galb-Sp8	41
167	Galb1-4GlcNAcb1-6(Galb1-3)GalNAc-Sp14	41
446	Gala1-3(Fuca1-2)Galb1-4GlcNAcb1-6(Gala1-3(Fuca1-2)Galb1-4GlcNAcb1-3)GalNAc-Sp14	40
147	Galb1-3GlcNAcb1-3Galb1-4GlcNAcb-Sp0	39.75
395	Neu5Aca2-3Galb1-3GlcNAcb1-3GalNAca-Sp14	39.75
497	Neu5Aca2-6GalNAcb1-4(6S)GlcNAcb-Sp8	39.75
177	GlcNAcb1-6(GlcNAcb1-3)GalNAca-Sp14	39.5
88	GlcNAcb1-3Galb1-3GalNAca-Sp8	39.25
172	Galb1-4Glcb-Sp8	39.25
438	GalNAcb1-6GalNAcb-Sp8	39
257	Neu5Aca2-3Galb1-4GlcNAcb-Sp0	38.75
40	(4S)Galb1-4GlcNAcb-Sp8	38.5
141	Galb1-3GalNAca-Sp16	38.25
25	(3S)Galb1-4Glcb-Sp8	38
298	Galb1-3Galb1-4GlcNAcb-Sp8	38
352	(6S)GlcNAcb1-3Galb1-4GlcNAcb-Sp0	38
232	GalNAcb1-4(Neu5Aca2-3)Galb1-4Glcb-Sp0	37.75
116	Gala1-3Galb1-4Glcb-Sp0	37.5
123	Gala1-4GlcNAcb-Sp8	37.25
185	GlcNAcb1-3Galb1-4Glcb-Sp0	37.25
233	Neu5Aca2-3Galb1-3GalNAcb1-4(Neu5Aca2-3)Galb1-4Glcb-Sp0	37.25
262	Neu5Aca2-3Galb1-4Glcb-Sp8	37.25
557	Galb1-3GlcNAcb1-6(Galb1-3)GalNAc-Sp14	37.25
18	GlcN(Gc)b-Sp8	37
292	Neu5Aca2-3Galb1-3GlcNAcb1-3Galb1-3GlcNAcb-Sp0	36.75
293	Neu5Aca2-3Galb1-4GlcNAcb1-3Galb1-3GlcNAcb-Sp0	36.75
354	KDNa2-6Galb1-4GlcNAc-Sp0	36.5
225	GalNAcb1-4(Neu5Aca2-8Neu5Aca2-8Neu5Aca2-8Neu5Aca2-3)Galb1-4Glcb-Sp0	36.25
325	Neu5,9Ac2a2-3Galb1-4GlcNAcb-Sp0	36.25
361	Galb1-4GlcNAcb1-2Mana1-6(Mana1-3)Manb1-4GlcNAcb1-4GlcNAcb-Sp12	36
485	Galb1-3(Fuca1-4)GlcNAcb1-6GalNAca-Sp14	36
37	(3S)Galb1-4GlcNAcb-Sp8	35.75
471	Galb1-3GlcNAcb1-2Mana1-6(GlcNAcb1-4)(Galb1-3GlcNAcb1-2Mana1-3)Manb1-4GlcNAcb1-4GlcNAcb-Sp21	35.5
321	Galb1-3GlcNAcb1-2Mana1-6(Galb1-3GlcNAcb1-2Mana1-3)Manb1-4GlcNAcb1-4GlcNAcb-Sp19	35.25
122	Gala1-4Galb1-4Glcb-Sp0	34.75
420	GalNAca1-3(Fuca1-2)Galb1-3GlcNAcb1-3GalNAc-Sp14	34.75
266	Neu5Aca2-6Galb1-4GlcNAcb-Sp0	34.5
473	Neu5Aca2-3Galb1-4GlcNAcb1-2Mana-Sp0	34.5
535	GlcNAcb1-3Galb1-4GlcNAcb1-2Mana1-6(GlcNAcb1-3Galb1-4GlcNAcb1-2Mana1-3)Manb1-4GlcNAcb1-4GlcNAcb-Sp25	34.5
142	Galb1-3GalNAcb-Sp8	33.5
41	(6P)Mana-Sp8	33.25
48	Neu5,9Ac2a-Sp8	33.25
98	GalNAcb1-4GlcNAcb-Sp0	33.25
519	Galb1-3GlcNAcb1-2Mana-Sp0	33.25
244	Neu5Aca2-3Galb-Sp8	33
162	Galb1-4GlcNAcb1-3Galb1-4GlcNAcb1-3Galb1-4GlcNAcb-Sp0	32.75
15	GalNAcb-Sp8	32.5
42	(6S)Galb1-4Glcb-Sp0	32.5
137	Neu5Acb2-6(Galb1-3)GalNAca-Sp8	32.25
192	GlcNAcb1-6GalNAca-Sp8	32.25
272	Neu5Aca2-6Galb-Sp8	32.25
483	Galb1-3GlcNAcb1-6GalNAca-Sp14	32
23	6S(3S)Galb1-4GlcNAcb-Sp0	31.75
26	(3S)Galb1-4(6S)Glcb-Sp0	31.75
8	Rhaa-Sp8	31.5
20	Galb1-4GlcNAcb1-6(Galb1-4GlcNAcb1-3)GalNAc-Sp14	31.25
281	Neu5Gca2-3Galb1-4GlcNAcb-Sp0	31.25
44	(6S)Galb1-4GlcNAcb-Sp8	31
146	Galb1-3Galb-Sp8	31
199	Glcb1-6Glcb-Sp8	31
338	GlcNAca1-4Galb1-4GlcNAcb1-3Galb1-4Glcb-Sp0	31
355	KDNa2-3Galb1-4Glc-Sp0	31
101	Gala1-3(Fuca1-2)Galb1-3GlcNAcb-Sp0	30.5
179	GlcNAcb1-3GalNAca-Sp8	30.5
187	GlcNAcb1-6(GlcNAcb1-4)GalNAca-Sp8	30.5
230	GalNAcb1-4(Neu5Aca2-3)Galb1-4GlcNAcb-Sp0	30.5
311	Mana1-6Manb-Sp10	30.5
383	Galb1-4GlcNAcb1-6(Galb1-4GlcNAcb1-2)Mana1-6(Galb1-4GlcNAcb1-4(Galb1-4GlcNAcb1-2)Mana1-3)Manb1-4GlcNAcb1-4GlcNAcb-Sp21	30.5
392	Neu5Aca2-3Galb1-3GlcNAcb1-2Mana1-6(Neu5Aca2-3Galb1-3GlcNAcb1-2Mana1-3)Manb1-4GlcNAcb1-4GlcNAc-Sp19	30.25
13	Glcb-Sp8	30
208	Mana1-2Mana1-6(Mana1-2Mana1-3)Mana-Sp9	30
376	Galb1-3GalNAca1-3(Fuca1-2)Galb1-4Glc-Sp0	29.75
558	Galb1-4GlcNAcb1-3Galb1-4GlcNAcb1-3Galb1-4GlcNAcb1-3Galb1-4GlcNAcb1-3Galb1-4GlcNAcb1-3Galb1-4GlcNAcb1-2Mana1-6(Galb1-4GlcNAcb1-3Galb1-4GlcNAcb1-3Galb1-4GlcNAcb1-3Galb1-4GlcNAcb1-3Galb1-4GlcNAcb1-3Galb1-4GlcNAcb1-2Mana1-3)Manb1-4GlcNAcb1-4GlcNAcb-Sp25	29.75
320	Neu5Gcb2-6Galb1-4GlcNAc-Sp8	29.5
370	GalNAca1-3(Fuca1-2)Galb1-3GlcNAcb1-2Mana1-6(GalNAca1-3(Fuca1-2)Galb1-3GlcNAcb1-2Mana1-3)Manb1-4GlcNAcb1-4GlcNAcb-Sp20	29.5
5	GalNAca-Sp15	29.25
155	Galb1-4(6S)Glcb-Sp0	29.25
196	Glca1-4Glca-Sp8	29.25
279	Neu5Gca2-3Galb1-3GlcNAcb-Sp0	29.25
600	Galb1-3GalNAcb1-4(Neu5Aca2-8Neu5Aca2-8Neu5Aca2-3)Galb1-4Glcb-Sp21	29.25
229	Neu5Aca2-8Neu5Aca2-8Neu5Aca-Sp8	29
378	Galb1-3GlcNAcb1-3Galb1-4GlcNAcb1-6(Galb1-3GlcNAcb1-3)Galb1-4Glcb-Sp0	29
449	GalNAcb1-4Galb1-4Glcb-Sp0	29
139	Galb1-3GalNAca-Sp8	28.75
52	GlcNAcb1-2Mana1-6(GlcNAcb1-2Mana1-3)Manb1-4GlcNAcb1-4GlcNAcb-Sp12	28.5
94	GalNAcb1-3GalNAca-Sp8	28.5
246	Neu5Aca2-3Galb1-3GlcNAcb1-3Galb1-4GlcNAcb-Sp0	28.5
82	GalNAca1-3(Fuca1-2)Galb1-3GlcNAcb-Sp0	28
201	GlcAa-Sp8	28
267	Neu5Aca2-6Galb1-4GlcNAcb-Sp8	28
341	GlcNAca1-4Galb1-3GalNAc-Sp14	27.75
47	(6S)GlcNAcb-Sp8	27.5
163	Galb1-4GlcNAcb1-3Galb1-4GlcNAcb-Sp0	27.5
408	Neu5Aca2-3Galb1-3GalNAcb1-4(Neu5Aca2-8Neu5Aca2-3)Galb1-4Glcb-Sp0	27.5
3	Mana-Sp8	27
486	Neu5Aca2-3Galb1-3GlcNAcb1-6GalNAca-Sp14	27
588	GlcNAcb1-3Galb1-4GlcNAcb1-3Galb1-4GlcNAcb1-3GalNAca-Sp14	27
169	Galb1-4GlcNAcb-Sp8	26.75
195	Glca1-4Glcb-Sp8	26.75
300	Galb1-4GlcNAcb1-6(Galb1-4GlcNAcb1-3)Galb1-4GlcNAc-Sp0	26.75
342	Neu5Aca2-6Galb1-4GlcNAcb1-2Mana1-6(Mana1-3)Manb1-4GlcNAcb1-4GlcNAc-Sp12	26.75
435	Galb1-4Galb-Sp10	26.75
472	Neu5Aca2-6Galb1-4GlcNAcb1-6(Galb1-3GlcNAcb1-3)Galb1-4Glcb-Sp21	26.75
43	(6S)Galb1-4Glcb-Sp8	26.5
150	Galb1-3GlcNAcb-Sp8	26.5
45	(6S)Galb1-4(6S)Glcb-Sp8	26.25
304	GalNAcb1-3Galb-Sp8	26.25
336	GlcNAca1-4Galb1-4GlcNAcb-Sp0	26.25
439	(6S)Galb1-3GlcNAcb-Sp0	26.25
206	KDNa2-3Galb1-4GlcNAcb-Sp0	26
269	Neu5Aca2-6Galb1-4GlcNAcb1-3Galb1-4GlcNAcb-Sp0	26
249	Neu5Aca2-3Galb1-4(6S)GlcNAcb-Sp8	25.75
475	Neu5Aca2-6Galb1-4GlcNAcb1-6GalNAca-Sp14	25.75
149	Galb1-3GlcNAcb-Sp0	25
363	Neu5Aca2-6GlcNAcb1-4GlcNAc-Sp21	25
440	(6S)Galb1-3(6S)GlcNAc-Sp0	25
444	Galb1-4GlcNAcb1-2Mana-Sp0	25
520	Gala1-3(Fuca1-2)Galb1-3GlcNAcb1-6GalNAc-Sp14	25
226	GalNAcb1-4(Neu5Aca2-8Neu5Aca2-8Neu5Aca2-3)Galb1-4Glcb-Sp0	24.75
100	Gala1-2Galb-Sp8	24.5
125	Galb1-2Galb-Sp8	24.5
513	(6P)Galb1-4GlcNAcb-SP0	24.5
156	Galb1-4(6S)Glcb-Sp8	24.25
563	Neu5Aca2-8Neu5Aca2-3Galb1-3GalNAcb1-4(Neu5Aca2-3)Galb1-4Glc-Sp21	24.25
92	GalNAca1-3Galb-Sp8	24
183	GlcNAcb1-3Galb1-4GlcNAcb-Sp8	24
2	Glca-Sp8	23.75
58	Fuca1-2Galb1-3GalNAcb1-3Gala-Sp9	23.75
283	Neu5Gca2-6GalNAca-Sp0	23.75
309	GlcNAcb1-4GlcNAcb-Sp12	23.75
337	GlcNAca1-4Galb1-3GlcNAcb-Sp0	23.75
556	GlcNAb1-3Galb1-3GalNAc-Sp14	23.25
29	(3S)Galb1-3GalNAca-Sp8	23
166	Galb1-4GlcNAcb1-6(Galb1-3)GalNAca-Sp8	23
112	Gala1-3GalNAcb-Sp8	22.75
148	Galb1-3GlcNAcb1-3Galb1-4Glcb-Sp10	22.75
264	Neu5Aca2-6GalNAcb1-4GlcNAcb-Sp0	22.75
344	Neu5Aca2-6Galb1-4GlcNAcb1-2Mana1-6Manb1-4GlcNAcb1-4GlcNAc-Sp12	22.75
390	Gala1-3Galb1-3GlcNAcb1-2Mana1-6(Gala1-3Galb1-3GlcNAcb1-2Mana1-3)Manb1-4GlcNAcb1-4GlcNAc-Sp19	22.75
115	Gala1-3Galb1-4GlcNAcb-Sp8	22.5
188	GlcNAcb1-4Galb1-4GlcNAcb-Sp8	22.5
198	Glcb1-4Glcb-Sp8	22.5
417	GlcNAcb1-2(GlcNAcb1-6)Mana1-6(GlcNAcb1-2Mana1-3)Manb1-4GlcNAcb1-4GlcNAcb-Sp19	22.5
433	Galb1-4GlcNAcb1-6(Galb1-4GlcNAcb1-2)Mana1-6(GlcNAcb1-4)(Galb1-4GlcNAcb1-2Mana1-3)Manb1-4GlcNAcb1-4GlcNAc-Sp21	22.25
273	Neu5Aca2-8Neu5Aca-Sp8	22
299	Neu5Aca2-6Galb1-4GlcNAcb1-2Mana1-6(Galb1-4GlcNAcb1-2Mana1-3)Manb1-4GlcNAcb1-4GlcNAcb-Sp12	22
345	Neu5Aca2-6Galb1-4GlcNAcb1-2Mana1-3Manb1-4GlcNAcb1-4GlcNAc-Sp12	22
21	GlcNAcb1-6(GlcNAcb1-4)(GlcNAcb1-3)GlcNAc-Sp8	21.75
165	Galb1-4GlcNAcb1-3Galb1-4Glcb-Sp8	21.75
223	Neu5Aca2-3Galb1-3GalNAca-Sp8	21.75
398	GalNAca1-3GalNAcb1-3Gala1-4Galb1-4GlcNAcb-Sp0	21.75
508	(3S)GalNAcb1-4(3S)GlcNAc-Sp8	21.75
521	Neu5Aca2-3Galb1-3GlcNAcb1-2Mana-Sp0	21.75
110	Gala1-3GalNAca-Sp8	21.5
203	GlcAb1-3Galb-Sp8	21.5
214	Mana1-2Mana1-2Mana1-6(Mana1-3)Mana-Sp9	21.5
543	Neu5Aca2-8Neu5Gca2-3Galb1-4GlcNAc-Sp0	21.5
131	Galb1-4GlcNAcb1-6GalNAca-Sp8	21.25
193	GlcNAcb1-6GalNAca-Sp14	21.25
265	Neu5Aca2-6Galb1-4(6S)GlcNAcb-Sp8	21.25
531	GalNAca1-3(Fuca1-2)Galb1-3GalNAcb1-3Gala1-4Galb1-4Glc-Sp21	21.25
14	Manb-Sp8	21
109	Gala1-4(Gala1-3)Galb1-4GlcNAcb-Sp8	21
424	Galb1-3GlcNAcb1-6(Galb1-3GlcNAcb1-2)Mana1-6(Galb1-3GlcNAcb1-2Mana1-3)Manb1-4GlcNAcb1-4GlcNAcb-Sp19	21
285	Neu5Gca-Sp8	20.75
431	Galb1-4GlcNAcb1-2Mana1-6(GlcNAcb1-4)(Galb1-4GlcNAcb1-2Mana1-3)Manb1-4GlcNAcb1-4GlcNAc-Sp21	20.75
517	Gala1-3(Fuca1-2)Galb1-4GlcNAcb1-2Mana-Sp0	20.75
49	Neu5,9Ac2a2-6Galb1-4GlcNAcb-Sp8	20.5
307	GlcNAcb1-3Man-Sp10	20.5
367	GalNAca1-3(Fuca1-2)Galb1-4GlcNAcb1-2Mana1-6(GalNAca1-3(Fuca1-2)Galb1-4GlcNAcb1-2Mana1-3)Manb1-4GlcNAcb1-4GlcNAcb-Sp20	20.5
429	GlcNAcb1-6(GlcNAcb1-2)Mana1-6(GlcNAcb1-4)(GlcNAcb1-2Mana1-3)Manb1-4GlcNAcb1-4GlcNAc-Sp21	20.5
522	Gala1-3Galb1-3GlcNAcb1-2Mana-Sp0	20.5
176	GlcNAcb1-6(GlcNAcb1-3)GalNAca-Sp8	20.25
271	Neu5Aca2-6Galb1-4Glcb-Sp8	20.25
276	Neu5Acb2-6GalNAca-Sp8	20.25
319	Neu5Aca2-8Neu5Aca2-8Neu5Acb-Sp8	20.25
11	Neu5Acb-Sp8	20
170	Galb1-4GlcNAcb-Sp23	20
205	KDNa2-3Galb1-3GlcNAcb-Sp0	20
159	Galb1-4GlcNAcb1-3GalNAca-Sp8	19.75
210	Mana1-6(Mana1-2Mana1-3)Mana1-6(Mana1-2Mana1-3)Manb1-4GlcNAcb1-4GlcNAcb-Sp12	19.75
217	Manb1-4GlcNAcb-Sp0	19.75
228	GalNAcb1-4(Neu5Aca2-8Neu5Aca2-3)Galb1-4Glcb-Sp0	19.75
294	4S(3S)Galb1-4GlcNAcb-Sp0	19.75
305	GlcAb1-3GlcNAcb-Sp8	19.75
418	Fuca1-2Galb1-3GlcNAcb1-3GalNAc-Sp14	19.75
360	Gala1-3Galb1-4GlcNAcb1-2Mana1-6(Gala1-3Galb1-4GlcNAcb1-2Mana1-3)Manb1-4GlcNAcb1-4GlcNAcb-Sp20	19.5
182	GlcNAcb1-3Galb1-4GlcNAcb-Sp0	19.25
409	Gala1-3(Fuca1-2)Galb1-4GlcNAcb1-3GalNAca-Sp14	19.25
316	Neu5Aca2-6Galb1-4GlcNAcb1-2Mana1-6(Neu5Aca2-3Galb1-4GlcNAcb1-2Mana1-3)Manb1-4GlcNAcb1-4GlcNAcb-Sp12	19
384	GlcNAcb1-2Mana1-6(GlcNAcb1-4(GlcNAcb1-2)Mana1-3)Manb1-4GlcNAcb1-4GlcNAc-Sp21	19
523	GalNAcb1-4GlcNAcb1-2Mana-Sp0	19
117	Gala1-3Galb1-4Glc-Sp10	18.5
314	Mana1-2Mana1-6(Mana1-2Mana1-3)Mana1-6(Mana1-2Mana1-2Mana1-3)Mana-Sp9	18.5
460	Neu5Aca2-6Galb1-4GlcNAcb1-4Mana1-6(GlcNAcb1-4)(Neu5Aca2-6Galb1-4GlcNAcb1-4(Neu5Aca2-6Galb1-4GlcNAcb1-2)Mana1-3)Manb1-4GlcNAcb1-4GlcNAcb-Sp21	18.5
39	(6S)(4S)Galb1-4GlcNAcb-Sp0	18.25
213	Mana1-6(Mana1-3)Mana-Sp9	18.25
560	(3S)GlcAb1-3Galb1-4GlcNAcb1-2Mana-Sp0	18.25
512	Galb1-4(6P)GlcNAcb-Sp0	18
552	GalNAcb1-3GlcNAcb-Sp0	18
171	Galb1-4Glcb-Sp0	17.75
364	Neu5Aca2-6GlcNAcb1-4GlcNAcb1-4GlcNAc-Sp21	17.75
4	GalNAca-Sp8	17.5
197	Glca1-6Glca1-6Glcb-Sp8	17.5
236	Neu5Aca2-3GalNAcb1-4GlcNAcb-Sp0	17.5
295	(6S)Galb1-4(6S)GlcNAcb-Sp0	17.5
394	Galb1-4GlcNAcb1-2Mana1-6(GlcNAcb1-2Mana1-3)Manb1-4GlcNAcb1-4GlcNAc-Sp12	17.5
22	6S(3S)Galb1-4(6S)GlcNAcb-Sp0	17.25
63	Fuca1-2Galb1-3GalNAcb1-4(Neu5Aca2-3)Galb1-4Glcb-Sp0	17.25
133	GlcNAcb1-6(Galb1-3)GalNAca-Sp8	17.25
308	GlcNAcb1-4GlcNAcb-Sp10	17.25
317	Galb1-4GlcNAcb1-2Mana1-6(Neu5Aca2-6Galb1-4GlcNAcb1-2Mana1-3)Manb1-4GlcNAcb1-4GlcNAcb-Sp12	17.25
323	Neu5Aca2-3Galb1-4GlcNAcb1-2Mana1-6(Neu5Aca2-6Galb1-4GlcNAcb1-2Mana1-3)Manb1-4GlcNAcb1-4GlcNAcb-Sp12	17.25
393	GlcNAcb1-2Mana1-6(Galb1-4GlcNAcb1-2Mana1-3)Manb1-4GlcNAcb1-4GlcNAc-Sp12	17.25
402	Galb1-3GlcNAcb1-6Galb1-4GlcNAcb-Sp0	17.25
180	GlcNAcb1-3GalNAca-Sp14	17
330	Gala1-4Galb1-4GlcNAcb1-3Galb1-4Glcb-Sp0	17
347	Galb1-4GlcNAcb1-2Mana1-6Manb1-4GlcNAcb1-4GlcNAc-Sp12	17
410	GalNAca1-3(Fuca1-2)Galb1-4GlcNAcb1-3GalNAca-Sp14	17
524	Neu5Aca2-3Galb1-3GalNAcb1-4Galb1-4Glcb-Sp0	17
35	(3S)Galb1-4(6S)GlcNAcb-Sp8	16.75
145	Galb1-3GalNAcb1-4Galb1-4Glcb-Sp8	16.75
209	Mana1-2Mana1-3Mana-Sp9	16.75
302	Galb1-4GlcNAca1-6Galb1-4GlcNAcb-Sp0	16.75
544	Neu5Gca2-8Neu5Aca2-3Galb1-4GlcNAc-Sp0	16.75
36	(3S)Galb1-4GlcNAcb-Sp0	16.25
124	Gala1-6Glcb-Sp8	16.25
553	GalNAcb1-4GlcNAcb1-3GalNAcb1-4GlcNAcb-Sp0	16.25
34	(3S)Galb1-4(6S)GlcNAcb-Sp0	16
263	Neu5Aca2-6GalNAca-Sp8	16
455	Neu5Aca2-3Galb1-4GlcNAcb1-2Mana1-6(GlcNAcb1-4)(Neu5Aca2-3Galb1-4GlcNAcb1-2Mana1-3)Manb1-4GlcNAcb1-4GlcNAcb-Sp21	16
168	Galb1-4GlcNAcb-Sp0	15.75
327	Neu5Aca2-6Galb1-4GlcNAcb1-3Galb1-3GlcNAcb-Sp0	15.75
204	GlcAb1-6Galb-Sp8	15.5
227	Neu5Aca2-8Neu5Aca2-8Neu5Aca2-3Galb1-4Glcb-Sp0	15.5
462	Neu5Aca2-6Galb1-4GlcNAcb1-6(Neu5Aca2-6Galb1-4GlcNAcb1-2)Mana1-6(GlcNAcb1-4)(Neu5Aca2-6Galb1-4GlcNAcb1-4(Neu5Aca2-6Galb1-4GlcNAcb1-2)Mana1-3)Manb1-4GlcNAcb1-4GlcNAcb-Sp21	15.5
216	Mana1-6(Mana1-3)Mana1-6(Mana1-3)Manb1-4GlcNAcb1-4GlcNAcb-Sp12	15.25
224	Neu5Aca2-3Galb1-3GalNAca-Sp14	15.25
241	Neu5Aca2-3Galb1-3(6S)GalNAca-Sp8	15.25
200	G-ol-Sp8	15
240	Neu5Aca2-3Galb1-4(Neu5Aca2-3Galb1-3)GlcNAcb-Sp8	15
287	Galb1-3GlcNAcb1-3Galb1-3GlcNAcb-Sp0	15
189	GlcNAcb1-4GlcNAcb1-4GlcNAcb1-4GlcNAcb1-4GlcNAcb1-4GlcNAcb1-Sp8	14.75
399	Gala1-4Galb1-3GlcNAcb1-2Mana1-6(Gala1-4Galb1-3GlcNAcb1-2Mana1-3)Manb1-4GlcNAcb1-4GlcNAcb-Sp19	14.75
432	Galb1-4GlcNAcb1-2Mana1-6(GlcNAcb1-4)(Galb1-4GlcNAcb1-4(Galb1-4GlcNAcb1-2)Mana1-3)Manb1-4GlcNAcb1-4GlcNAc-Sp21	14.75
594	GlcNAcb1-6(Neu5Aca2-3Galb1-3)GalNAca-Sp14	14.5
242	Neu5Aca2-6(Neu5Aca2-3Galb1-3)GalNAca-Sp8	14.25
310	MurNAcb1-4GlcNAcb-Sp10	14.25
401	Gala1-3Galb1-4GlcNAcb1-3GalNAca-Sp14	14.25
484	Gala1-3Galb1-3GlcNAcb1-6GalNAca-Sp14	14.25
421	Gala1-3Galb1-3GlcNAcb1-3GalNAc-Sp14	14
135	Neu5Aca2-6(Galb1-3)GalNAca-Sp8	13.75
173	GlcNAca1-3Galb1-4GlcNAcb-Sp8	13.75
184	GlcNAcb1-3Galb1-4GlcNAcb1-3Galb1-4GlcNAcb-Sp0	13.75
315	Neu5Aca2-3Galb1-4GlcNAcb1-6(Neu5Aca2-3Galb1-3)GalNAca-Sp14	13.75
430	GlcNAcb1-6(GlcNAcb1-2)Mana1-6(GlcNAcb1-4)(GlcNAcb1-4(GlcNAcb1-2)Mana1-3)Manb1-4GlcNAcb1-4GlcNAc-Sp21	13.75
231	GalNAcb1-4(Neu5Aca2-3)Galb1-4GlcNAcb-Sp8	13.5
419	Gala1-3(Fuca1-2)Galb1-3GlcNAcb1-3GalNAc-Sp14	13.5
507	(6S)GalNAcb1-4GlcNAc-Sp8	13.5
542	Neu5Gca2-8Neu5Gca2-3Galb1-4GlcNAc-Sp0	13.5
582	Neu5Aca2-3Galb1-4GlcNAcb1-3Galb1-4GlcNAcb1-3GalNAca-Sp14	13.25
134	GlcNAcb1-6(Galb1-3)GalNAca-Sp14	13
138	Neu5Aca2-6(Galb1-3)GlcNAcb1-4Galb1-4Glcb-Sp10	13
186	GlcNAcb1-4-MDPLys	13
326	Neu5,9Ac2a2-3Galb1-3GlcNAcb-Sp0	13
515	Neu5Aca2-6Galb1-4GlcNAcb1-2Man-Sp0	13
505	Galb1-3(6S)GlcNAcb-Sp8	12.75
10	Neu5Aca-Sp11	12.5
19	Galb1-4GlcNAcb1-6(Galb1-4GlcNAcb1-3)GalNAca-Sp8	12.5
322	Neu5Aca2-3Galb1-4GlcNAcb1-2Mana1-6(Neu5Aca2-3Galb1-4GlcNAcb1-2Mana1-3)Manb1-4GlcNAcb1-4GlcNAcb-Sp12	12.5
457	Neu5Aca2-3Galb1-4GlcNAcb1-6(Neu5Aca2-3Galb1-4GlcNAcb1-2)Mana1-6(GlcNAcb1-4)(Neu5Aca2-3Galb1-4GlcNAcb1-2Mana1-3)Manb1-4GlcNAcb1-4GlcNAcb-Sp21	12.25
53	GlcNAcb1-2Mana1-6(GlcNAcb1-2Mana1-3)Manb1-4GlcNAcb1-4GlcNAcb-Sp13	12
140	Galb1-3GalNAca-Sp14	12
190	GlcNAcb1-4GlcNAcb1-4GlcNAcb1-4GlcNAcb1-4GlcNAcb1-Sp8	12
259	Neu5Aca2-3Galb1-4GlcNAcb1-3Galb1-4GlcNAcb-Sp0	12
545	Neu5Gca2-8Neu5Gca2-3Galb1-4GlcNAcb1-3Galb1-4GlcNAc-Sp0	11.75
306	Neu5Aca2-6Galb1-4GlcNAcb1-2Mana1-6(GlcNAcb1-2Mana1-3)Manb1-4GlcNAcb1-4GlcNAcb-Sp12	11.5
436	Galb1-6Galb-Sp10	11.5
31	(3S)Galb1-3GlcNAcb-Sp8	11.25
296	(6P)Glcb-Sp10	11.25
218	Neu5Aca2-3Galb1-4GlcNAcb1-3Galb1-4(Fuca1-3)GlcNAcb-Sp0	11
506	(6S)(4S)GalNAcb1-4GlcNAc-Sp8	11
589	Galb1-4GlcNAcb1-3Galb1-3GalNAca-Sp14	11
335	GlcNAca1-4Galb1-4GlcNAcb1-3Galb1-4GlcNAcb1-3Galb1-4GlcNAcb-Sp0	10.5
54	Galb1-4GlcNAcb1-2Mana1-6(Galb1-4GlcNAcb1-2Mana1-3)Manb1-4GlcNAcb1-4GlcNAcb-Sp12	10.25
493	Gala1-3(Fuca1-2)Galb1-4GlcNAcb1-6GalNAca-Sp14	10.25
256	Neu5Aca2-3Galb1-4GlcNAcb1-3Galb1-4GlcNAcb1-3Galb1-4GlcNAcb-Sp0	10
332	GalNAca1-3(Fuca1-2)Galb1-4GlcNAcb1-3Galb1-4GlcNAcb-Sp0	10
547	Neu5Aca2-8Neu5Aca2-3Galb1-4GlcNAc-Sp0	9.75
258	Neu5Aca2-3Galb1-4GlcNAcb-Sp8	9.5
516	Gala1-3Galb1-4GlcNAcb1-2Mana-Sp0	9.5
559	(3S)GlcAb1-3Galb1-4GlcNAcb1-3Galb1-4Glc-Sp0	9.5
329	Neu5Aca2-6Galb1-4GlcNAcb1-3Galb1-4GlcNAcb1-3Galb1-4GlcNAcb-Sp0	9.25
501	GalNAca1-3(Fuca1-2)Galb1-3GlcNAcb1-6GalNAca-Sp14	9.25
427	GlcNAcb1-2Mana1-6(GlcNAcb1-4)(GlcNAcb1-2Mana1-3)Manb1-4GlcNAcb1-4GlcNAc-Sp21	9
504	Galb1-3GlcNAca1-3Galb1-4GlcNAcb-Sp8	8.5
518	GalNAca1-3(Fuca1-2)Galb1-4 GlcNAcb1-2Mana-Sp0	8.5
235	Neu5Aca2-3GalNAca-Sp8	8
456	Neu5Aca2-3Galb1-4GlcNAcb1-4Mana1-6(GlcNAcb1-4)(Neu5Aca2-3Galb1-4GlcNAcb1-4(Neu5Aca2-3Galb1-4GlcNAcb1-2)Mana1-3)Manb1-4GlcNAcb1-4GlcNAcb-Sp21	6.5
56	Neu5Aca2-6Galb1-4GlcNAcb1-2Mana1-6(Neu5Aca2-6Galb1-4GlcNAcb1-2Man-a1-3)Manb1-4GlcNAcb1-4GlcNAcb-Sp21	6.25
174	GlcNAca1-6Galb1-4GlcNAcb-Sp8	6
234	Neu5Aca2-6(Neu5Aca2-3)GalNAca-Sp8	5.75
509	GalNAcb1-4(6S)GlcNAc-Sp8	5.75
467	Neu5Aca2-3Galb1-4GlcNAcb1-6(Neu5Aca2-3Galb1-4GlcNAcb1-3)GalNAca-Sp14	4.75
474	Neu5Aca2-3Galb1-4GlcNAcb1-6GalNAca-Sp14	4.5
30	(3S)Galb1-3GlcNAcb-Sp0	4.25
55	Neu5Aca2-6Galb1-4GlcNAcb1-2Mana1-6(Neu5Aca2-6Galb1-4GlcNAcb1-2Mana1-3)Manb1-4GlcNAcb1-4GlcNAcb-Sp12	4.25
211	Mana1-2Mana1-6(Mana1-3)Mana1-6(Mana1-2Mana1-2Mana1-3)Manb1-4GlcNAcb1-4GlcNAcb-Sp12	3.25

## Sheet: AAL10ug
ChartID	Epitope	AverageRFU
7	Fuca-Sp9	65105
6	Fuca-Sp8	55394
577	GlcNAcb1-3Galb1-4GlcNAcb1-3Galb1-4GlcNAcb1-3Galb1-4GlcNAcb1-3Galb1-4GlcNAcb1-6(GlcNAcb1-3Galb1-4GlcNAcb1-3Galb1-4GlcNAcb1-3Galb1-4GlcNAcb1-3Galb1-4GlcNAb1-2)Mana1-6(GlcNAcb1-3Galb1-4GlcNAcb1-3Galb1-4GlcNAcb1-3Galb1-4GlcNAcb1-3Galb1-4GlcNAcb1-2Mana1-3)Manb1-4GlcNAcb1-4(Fuca1-6)GlcNAcb-Sp24	52286
487	(3S)Galb1-3(Fuca1-4)GlcNAcb-Sp0	50957
453	GalNAca1-3(Fuca1-2)Galb1-3GlcNAcb1-2Mana1-6(GalNAca1-3(Fuca1-2)Galb1-3GlcNAcb1-2Mana1-3)Manb1-4GlcNAcb1-4(Fuca1-6)GlcNAcb-Sp22	47883.8
33	(3S)Galb1-4(Fuca1-3)GlcNAc-Sp8	44943.2
570	GlcNAcb1-3Galb1-4GlcNAcb1-3Galb1-4GlcNAcb1-3Galb1-4GlcNAcb1-3Galb1-4GlcNAcb1-2Mana1-6(GlcNAcb1-3Galb1-4GlcNAcb1-3Galb1-4GlcNAcb1-3Galb1-4GlcNAcb1-3Galb1-4GlcNAcb1-2Mana1-3)Manb1-4GlcNAcb1-4(Fuca1-6)GlcNAcb-Sp19	44507.2
573	GlcNAcb1-3Galb1-4GlcNAcb1-3Galb1-4GlcNAcb1-6(GlcNAcb1-3Galb1-4GlcNAcb1-3Galb1-4GlcNAb1-2)Mana1-6(GlcNAcb1-3Galb1-4GlcNAcb1-3Galb1-4GlcNAcb1-2Mana1-3)Manb1-4GlcNAcb1-4(Fuca1-6)GlcNAcb-Sp24	44326
498	GalNAcb1-4(Fuca1-3)(6S)GlcNAcb-Sp8	44180.8
90	GalNAca1-3(Fuca1-2)Galb-Sp18	43843.8
575	GlcNAcb1-3Galb1-4GlcNAcb1-3Galb1-4GlcNAcb1-3Galb1-4GlcNAcb1-6(GlcNAcb1-3Galb1-4GlcNAcb1-3Galb1-4GlcNAcb1-3Galb1-4GlcNAb1-2)Mana1-6(GlcNAcb1-3Galb1-4GlcNAcb1-3Galb1-4GlcNAcb1-3Galb1-4GlcNAcb1-2Mana1-3)Manb1-4GlcNAcb1-4(Fuca1-6)GlcNAcb-Sp24	43503.2
288	Galb1-4(Fuca1-3)(6S)GlcNAcb-Sp0	43315
79	Fuca1-3GlcNAcb-Sp8	42353
576	Galb1-4GlcNAcb1-3Galb1-4GlcNAcb1-3Galb1-4GlcNAcb1-3Galb1-4GlcNAcb1-6(Galb1-4GlcNAcb1-3Galb1-4GlcNAcb1-3Galb1-4GlcNAcb1-3Galb1-4GlcNAb1-2)Mana1-6(Galb1-4GlcNAcb1-3Galb1-4GlcNAcb1-3Galb1-4GlcNAcb1-3Galb1-4GlcNAcb1-2Mana1-3)Manb1-4GlcNAcb1-4(Fuca1-6)GlcNAcb-Sp24	41775.5
219	(3S)Galb1-4(Fuca1-3)(6S)GlcNAcb-Sp8	41338
578	Galb1-4GlcNAcb1-3Galb1-4GlcNAcb1-3Galb1-4GlcNAcb1-3Galb1-4GlcNAcb1-3Galb1-4GlcNAcb1-6(Galb1-4GlcNAcb1-3Galb1-4GlcNAcb1-3Galb1-4GlcNAcb1-3Galb1-4GlcNAcb1-3Galb1-4GlcNAb1-2)Mana1-6(Galb1-4GlcNAcb1-3Galb1-4GlcNAcb1-3Galb1-4GlcNAcb1-3Galb1-4GlcNAcb1-3Galb1-4GlcNAcb1-2Mana1-3)Manb1-4GlcNAcb1-4(Fuca1-6)GlcNAcb-Sp24	41329.8
73	Fuca1-2Galb1-4GlcNAcb1-3Galb1-4GlcNAcb-Sp0	39467
32	(3S)Galb1-4(Fuca1-3)GlcNAc-Sp0	39444.8
381	Galb1-4(Fuca1-3)GlcNAcb1-6(Fuca1-4(Fuca1-2Galb1-3)GlcNAcb1-3)Galb1-4Glc-Sp21	39369
568	GlcNAcb1-3Galb1-4GlcNAcb1-3Galb1-4GlcNAcb1-3Galb1-4GlcNAcb1-2Mana1-6(GlcNAcb1-3Galb1-4GlcNAcb1-3Galb1-4GlcNAcb1-3Galb1-4GlcNAcb1-2Mana1-3)Manb1-4GlcNAcb1-4(Fuca1-6)GlcNAcb-Sp24	39099
239	Neu5Aca2-3Galb1-3(Fuca1-4)GlcNAcb1-3Galb1-4(Fuca1-3)GlcNAcb-Sp0	38757.2
350	Galb1-4GlcNAcb1-2Mana1-6(Galb1-4GlcNAcb1-2Mana1-3)Manb1-4GlcNAcb1-4(Fuca1-6)GlcNAcb-Sp22	38741.2
599	GlcNAcb1-3Fuca-Sp21	38610.5
220	Fuca1-2(6S)Galb1-4GlcNAcb-Sp0	38384.5
28	(3S)Galb1-3(Fuca1-4)GlcNAcb-Sp8	38215.5
565	Galb1-4GlcNAcb1-3Galb1-4GlcNAcb1-2Mana1-6(Galb1-4GlcNAcb1-3Galb1-4GlcNAcb1-2Mana1-3)Manb1-4GlcNAcb1-4(Fuca1-6)GlcNAcb-Sp24	38052
527	Galb1-4GlcNAcb1-2 Mana1-6(Galb1-4GlcNAcb1-4)(Galb1-4GlcNAcb1-2Mana1-3)Manb1-4GlcNAcb1-4(Fuca1-6)GlcNAc-Sp21	38007
369	Gala1-3Galb1-4(Fuca1-3)GlcNAcb1-2Mana1-6(Gala1-3Galb1-4(Fuca1-3)GlcNAcb1-2Mana1-3)Manb1-4GlcNAcb1-4GlcNAcb-Sp20	37804.2
46	Neu5Aca2-3(6S)Galb1-4GlcNAcb-Sp8	37697.5
75	Fuca1-2Galb1-4GlcNAcb-Sp0	37399.2
571	Galb1-4GlcNAcb1-3Galb1-4GlcNAcb1-3Galb1-4GlcNAcb1-3Galb1-4GlcNAcb1-3Galb1-4GlcNAcb1-2Mana1-6(Galb1-4GlcNAcb1-3Galb1-4GlcNAcb1-3Galb1-4GlcNAcb1-3Galb1-4GlcNAcb1-3Galb1-4GlcNAcb1-2Mana1-3)Manb1-4GlcNAcb1-4(Fuca1-6)GlcNAcb-Sp19	37226.8
76	Fuca1-2Galb1-4GlcNAcb-Sp8	37213
476	Neu5Aca2-6Galb1-4 GlcNAcb1-6(Neu5Aca2-6Galb1-4GlcNAcb1-3)GalNAca-Sp14	37132.8
252	Neu5Aca2-3Galb1-4(Fuca1-3)GlcNAcb-Sp0	37012.5
108	Gala1-3(Fuca1-2)Galb-Sp18	36977.2
405	Gala1-3(Fuca1-2)Galb1-4(Fuca1-3)Glcb-Sp21	36957.5
97	GalNAcb1-4(Fuca1-3)GlcNAcb-Sp0	36488.2
253	Neu5Aca2-3Galb1-4(Fuca1-3)GlcNAcb-Sp8	36313.8
564	GlcNAcb1-3Galb1-4GlcNAcb1-2Mana1-6(GlcNAcb1-3Galb1-4GlcNAcb1-2Mana1-3)Manb1-4GlcNAcb1-4(Fuca1-6)GlcNAcb-Sp24	36129
477	Neu5Aca2-6Galb1-4GlcNAcb1-2Mana1-6(Neu5Aca2-6Galb1-4GlcNAcb1-2Mana1-3)Manb1-4GlcNAcb1-4(Fuca1-6)GlcNAcb-Sp24	36083.5
74	Fuca1-2Galb1-4GlcNAcb1-3Galb1-4GlcNAcb1-3Galb1-4GlcNAcb-Sp0	36020.8
93	GalNAca1-4(Fuca1-2)Galb1-4GlcNAcb-Sp8	35890.8
255	Neu5Aca2-3Galb1-4(Fuca1-3)GlcNAcb1-3Galb1-4GlcNAcb-Sp8	35811.8
152	Galb1-4(Fuca1-3)GlcNAcb-Sp8	35741.8
426	Fuca1-3GlcNAcb1-6(Galb1-4GlcNAcb1-3)Galb1-4Glc-Sp21	35741.5
221	Fuca1-2Galb1-4(6S)GlcNAcb-Sp8	35737.8
496	Fuca1-2(6S)Galb1-3(6S)GlcNAcb-Sp0	35516.5
502	GlcNAcb1-6(GlcNAcb1-2)Mana1-6(GlcNAcb1-4)(GlcNAcb1-4(GlcNAcb1-2)Mana1-3)Manb1-4GlcNAcb1-4(Fuca1-6)GlcNAc-Sp21	35020.5
80	Fuca1-4GlcNAcb-Sp8	34589.2
278	Neu5Gca2-3Galb1-3(Fuca1-4)GlcNAcb-Sp0	34244.5
324	Galb1-4(Fuca1-3)GlcNAcb1-2Mana1-6(Galb1-4(Fuca1-3)GlcNAcb1-2Mana1-3)Manb1-4GlcNAcb1-4GlcNAcb-Sp20	33972
569	Galb1-4GlcNAcb1-3Galb1-4GlcNAcb1-3Galb1-4GlcNAcb1-3Galb1-4GlcNAcb1-2Mana1-6(Galb1-4GlcNAcb1-3Galb1-4GlcNAcb1-3Galb1-4GlcNAcb1-3Galb1-4GlcNAcb1-2Mana1-3)Manb1-4GlcNAcb1-4(Fuca1-6)GlcNAcb-Sp24	33926
128	Galb1-3(Fuca1-4)GlcNAc-Sp0	33569.5
382	Galb1-3GlcNAcb1-3Galb1-4(Fuca1-3)GlcNAcb1-6(Galb1-3GlcNAcb1-3)Galb1-4Glc-Sp21	33568.2
250	Neu5Aca2-3Galb1-4(Fuca1-3)(6S)GlcNAcb-Sp8	33478
72	Fuca1-2Galb1-4(Fuca1-3)GlcNAcb-Sp8	33187.5
525	GlcNAcb1-2 Mana1-6(GlcNAcb1-4)(GlcNAcb1-2Mana1-3)Manb1-4GlcNAcb1-4(Fuca1-6)GlcNAc-Sp21	32748.2
480	Galb1-4GlcNAcb1-6(Galb1-4GlcNAcb1-2)Mana1-6(Galb1-4GlcNAcb1-2Mana1-3)Manb1-4GlcNAcb1-4(Fuca1-6)GlcNAcb-Sp24	32702.5
268	Neu5Aca2-6Galb1-4GlcNAcb1-3Galb1-4(Fuca1-3)GlcNAcb1-3Galb1-4(Fuca1-3)GlcNAcb-Sp0	32502.2
290	Galb1-4(Fuca1-3)GlcNAcb1-3Galb1-3(Fuca1-4)GlcNAcb-Sp0	32071.5
119	Gala1-4(Fuca1-2)Galb1-4GlcNAcb-Sp8	32040.8
60	Fuca1-2Galb1-3(Fuca1-4)GlcNAcb-Sp8	31886.2
503	Galb1-4GlcNAcb1-6(Galb1-4GlcNAcb1-2)Mana1-6(GlcNAcb1-4)Galb1-4GlcNAcb1-4(Gal b1-4GlcNAcb1-2)Mana1-3)Manb1-4GlcNAcb1-4(Fuca1-6)GlcNAc-Sp21	31856
107	Gala1-3(Fuca1-2)Galb-Sp8	31839.8
379	Galb1-4(Fuca1-3)GlcNAcb1-6(Galb1-3GlcNAcb1-3)Galb1-4Glc-Sp21	31809.5
526	Galb1-4GlcNAcb1-2 Mana1-6(GlcNAcb1-4)(Galb1-4GlcNAcb1-2Mana1-3)Manb1-4GlcNAcb1-4(Fuca1-6)GlcNAc-Sp21	31726.5
566	GlcNAcb1-3Galb1-4GlcNAcb1-3Galb1-4GlcNAcb1-2Mana1-6(GlcNAcb1-3Galb1-4GlcNAcb1-3Galb1-4GlcNAcb1-2Mana1-3)Manb1-4GlcNAcb1-4(Fuca1-6)GlcNAcb-Sp24	31654.2
280	Neu5Gca2-3Galb1-4(Fuca1-3)GlcNAcb-Sp0	31641.2
445	Fuca1-2Galb1-4GlcNAcb1-6(Fuca1-2Galb1-4GlcNAcb1-3)GalNAc-Sp14	31618
365	Galb1-4(Fuca1-3)GlcNAcb1-6(Fuca1-2Galb1-4GlcNAcb1-3)Galb1-4Glc-Sp21	31596.2
397	Galb1-4(Fuca1-3)GlcNAcb1-3GalNAca-Sp14	31563.8
574	Galb1-4GlcNAcb1-3Galb1-4GlcNAcb1-3Galb1-4GlcNAcb1-6(Galb1-4GlcNAcb1-3Galb1-4GlcNAcb1-3Galb1-4GlcNAb1-2)Mana1-6(Galb1-4GlcNAcb1-3Galb1-4GlcNAcb1-3Galb1-4GlcNAcb1-2Mana1-3)Manb1-4GlcNAcb1-4(Fuca1-6)GlcNAcb-Sp24	31427.5
89	GalNAca1-3(Fuca1-2)Galb-Sp8	31221.5
61	Fuca1-2Galb1-3GalNAca-Sp8	31171.5
359	Fuca1-2Galb1-4(Fuca1-3)GlcNAcb1-2Mana1-6(Fuca1-2Galb1-4(Fuca1-3)GlcNAcb1-2Mana1-3)Manb1-4GlcNAcb1-4GlcNAb-Sp20	31065.8
349	GlcNAcb1-2Mana1-6(GlcNAcb1-2Mana1-3)Manb1-4GlcNAcb1-4(Fuca1-6)GlcNAcb-Sp22	31028.8
451	Gala1-3(Fuca1-2)Galb1-3GlcNAcb1-2Mana1-6(Gala1-3(Fuca1-2)Galb1-3GlcNAcb1-2Mana1-3)Manb1-4GlcNAcb1-4(Fuca1-6)GlcNAcb-Sp22	30821.2
222	Fuca1-2(6S)Galb1-4(6S)Glcb-Sp0	30639
482	Neu5Aca2-6Galb1-4GlcNAcb1-6(Fuca1-2Galb1-4(Fuca1-3)GlcNAcb1-3)Galb1-4Glc-Sp21	30554
69	Fuca1-2Galb1-4(Fuca1-3)GlcNAcb1-3Galb1-4(Fuca1-3)GlcNAcb-Sp0	30442.5
442	Fuca1-2Galb1-4(Fuca1-3)GlcNAcb1-2Mana1-6(Fuca1-2Galb1-4(Fuca1-3)GlcNAcb1-4(Fuca1-2Galb1-4(Fuca1-3)GlcNAcb1-2)Mana1-3)Manb1-4GlcNAcb1-4GlcNAcb-Sp12	30410.2
238	Neu5Aca2-3Galb1-3(Fuca1-4)GlcNAcb-Sp8	30309.2
567	Galb1-4GlcNAcb1-3Galb1-4GlcNAcb1-3Galb1-4GlcNAcb1-2Mana1-6(Galb1-4GlcNAcb1-3Galb1-4GlcNAcb1-3Galb1-4GlcNAcb1-2Mana1-3)Manb1-4GlcNAcb1-4(Fuca1-6)GlcNAcb-Sp24	30299.8
470	GlcNAcb1-6(GlcNAcb1-2)Mana1-6(GlcNAcb1-2Mana1-3)Manb1-4GlcNAcb1-4(Fuca1-6)GlcNAcb-Sp24	30272
441	Fuca1-2Galb1-4 GlcNAcb1-2Mana1-6(Fuca1-2Galb1-4GlcNAcb1-2(Fuca1-2Galb1-4GlcNAcb1-4)Mana1-3)Manb1-4GlcNAcb1-4GlcNAcb-Sp12	30248.8
478	Neu5Aca2-3Galb1-4GlcNAcb1-2Mana1-6(Neu5Aca2-3Galb1-4GlcNAcb1-2Mana1-3)Manb1-4GlcNAcb1-4(Fuca1-6)GlcNAcb-Sp24	30081
254	Neu5Aca2-3Galb1-4(Fuca1-3)GlcNAcb1-3Galb-Sp8	30064
529	Neu5Aca2-3Galb1-4(Fuca1-3)GlcNAcb1-2Mana-Sp0	29787.5
129	Galb1-3(Fuca1-4)GlcNAc-Sp8	29742.5
454	Galb1-4GlcNAcb1-6(Galb1-4GlcNAcb1-2)Mana1-6(Galb1-4GlcNAcb1-2Mana1-3)Manb1-4GlcNAcb1-4GlcNAcb-Sp19	29668.2
151	Galb1-4(Fuca1-3)GlcNAcb-Sp0	29644.5
71	Fuca1-2Galb1-4(Fuca1-3)GlcNAcb-Sp0	29614.8
450	GalNAca1-3(Fuca1-2)Galb1-4GlcNAcb1-2Mana1-6(GalNAca1-3(Fuca1-2)Galb1-4GlcNAcb1-2Mana1-3)Manb1-4GlcNAcb1-4(Fuca1-6)GlcNAcb-Sp22	29566
385	Fuca1-2Galb1-3GalNAca1-3(Fuca1-2)Galb1-4Glcb-Sp0	29547.8
495	Fuca1-2Galb1-3(6S)GlcNAcb-Sp0	29453.8
65	Fuca1-2Galb1-3GlcNAcb1-3Galb1-4Glcb-Sp8	29337.5
247	Fuca1-2(6S)Galb1-4Glcb-Sp0	29329.2
77	Fuca1-2Galb1-4Glcb-Sp0	29124.8
78	Fuca1-2Galb-Sp8	28991.2
81	Fucb1-3GlcNAcb-Sp8	28848.8
154	Galb1-4(Fuca1-3)GlcNAcb1-3Galb1-4(Fuca1-3)GlcNAcb1-3Galb1-4(Fuca1-3)GlcNAcb-Sp0	28565.5
479	Mana1-6(Mana1-3)Manb1-4GlcNAcb1-4(Fuca1-6)GlcNAcb-Sp19	28375.8
469	Fuca1-2Galb1-3(Fuca1-4)GlcNAcb1-2Mana1-6(Fuca1-2Galb1-3(Fuca1-4)GlcNAcb1-2Mana1-3)Manb1-4GlcNAcb1-4(Fuca1-6)GlcNAcb1-4(Fuca1-6)GlcNAcb-Sp19	28006.2
153	Galb1-4(Fuca1-3)GlcNAcb1-3Galb1-4(Fuca1-3)GlcNAcb-Sp0	27860.5
126	Galb1-3(Fuca1-4)GlcNAcb1-3Galb1-4(Fuca1-3)GlcNAcb-Sp0	27820.5
66	Fuca1-2Galb1-3GlcNAcb1-3Galb1-4Glcb-Sp10	27678.2
127	Galb1-3GlcNAcb1-3Galb1-4(Fuca1-3)GlcNAcb-Sp0	27659.8
95	GalNAcb1-3(Fuca1-2)Galb-Sp8	27647.8
374	Neu5Aca2-3Galb1-4(Fuca1-3)GlcNAcb1-3GalNAca-Sp14	27143.8
275	Galb1-3(Fuca1-4)GlcNAcb1-3Galb1-3(Fuca1-4)GlcNAcb-Sp0	26832
84	(3S)Galb1-4(Fuca1-3)Glcb-Sp0	26793.8
130	Fuca1-4(Galb1-3)GlcNAcb-Sp8	26735.5
492	Fuca1-2(6S)Galb1-3GlcNAcb-Sp0	26686.2
423	Gala1-3(Fuca1-2)Galb1-4GlcNAcb1-2Mana1-6(Gala1-3(Fuca1-2)Galb1-4GlcNAcb1-2Mana1-3)Manb1-4GlcNAcb1-4(Fuca1-6)GlcNAcb-Sp22	26558
339	GlcNAca1-4Galb1-4GlcNAcb1-3Galb1-4(Fuca1-3)GlcNAcb1-3Galb1-4(Fuca1-3)GlcNAcb-Sp0	26469.2
351	Galb1-3GlcNAcb1-2Mana1-6(Galb1-3GlcNAcb1-2Mana1-3)Manb1-4GlcNAcb1-4(Fuca1-6)GlcNAcb-Sp22	26433.8
113	Gala1-3Galb1-4(Fuca1-3)GlcNAcb-Sp8	26111
396	Fuca1-2Galb1-4GlcNAcb1-3GalNAca-Sp14	26070
468	Fuca1-2Galb1-4(Fuca1-3)GlcNAcb1-2Mana1-6(Fuca1-2Galb1-4(Fuca1-3)GlcNAcb1-2Mana1-3)Manb1-4GlcNAcb1-4(Fuca1-6)GlcNAcb-Sp24	25999.5
70	Fuca1-2Galb1-4(Fuca1-3)GlcNAcb1-3Galb1-4(Fuca1-3)GlcNAcb1-3Galb1-4(Fuca1-3)GlcNAcb-Sp0	25765.8
161	Galb1-4GlcNAcb1-3Galb1-4(Fuca1-3)GlcNAcb1-3Galb1-4(Fuca1-3)GlcNAcb-Sp0	25764
572	Galb1-4GlcNAcb1-3Galb1-4GlcNAcb1-6(Galb1-4GlcNAcb1-3Galb1-4GlcNAb1-2)Mana1-6(Galb1-4GlcNAcb1-3Galb1-4GlcNAcb1-2Mana1-3)Manb1-4GlcNAcb1-4(Fuca1-6)GlcNAcb-Sp24	25643.2
68	Fuca1-2Galb1-3GlcNAcb-Sp8	25316.5
406	Galb1-4GlcNAcb1-6(Neu5Aca2-6Galb1-3GlcNAcb1-3)Galb1-4Glc-Sp21	25306.2
416	Fuca1-2Galb1-4GlcNAcb1-2Mana1-6(Fuca1-2Galb1-4GlcNAcb1-2Mana1-3)Manb1-4GlcNAcb1-4(Fuca1-6)GlcNAcb-Sp22	25093
422	Fuca1-2Galb1-3GlcNAcb1-2Mana1-6(Fuca1-2Galb1-3GlcNAcb1-2Mana1-3)Manb1-4GlcNAcb1-4(Fuca1-6)GlcNAcb-Sp22	24870.8
67	Fuca1-2Galb1-3GlcNAcb-Sp0	24730.2
425	Galb1-4GlcNAcb1-6(Fuca1-2Galb1-3GlcNAcb1-3)Galb1-4Glc-Sp21	24642.5
103	Gala1-3(Fuca1-2)Galb1-4(Fuca1-3)GlcNAcb-Sp0	24357
260	Fuca1-2Galb1-4(6S)Glcb-Sp0	24201.8
489	Fuca1-2Galb1-4GlcNAcb1-6GalNAca-Sp14	23534
251	Neu5Aca2-3Galb1-4(Fuca1-3)GlcNAcb1-3Galb1-4(Fuca1-3)GlcNAcb1-3Galb1-4(Fuca1-3)GlcNAcb-Sp0	23321.8
437	Neu5Aca2-3Galb1-4GlcNAcb1-3Galb-Sp8	22694
357	Fuca1-2Galb1-3GlcNAcb1-2Mana1-6(Fuca1-2Galb1-3GlcNAcb1-2Mana1-3)Manb1-4GlcNAcb1-4GlcNAcb-Sp20	22323.5
328	Neu5Aca2-3Galb1-3(Fuca1-4)GlcNAcb1-3Galb1-3(Fuca1-4)GlcNAcb-Sp0	20601.2
380	Galb1-4GlcNAcb1-6(Fuca1-4(Fuca1-2Galb1-3)GlcNAcb1-3)Galb1-4Glc-Sp21	20598.2
536	Fuca1-2Galb1-4GlcNAcb1-3Galb1-4GlcNAcb1-2Mana1-6(Fuca1-2Galb1-4GlcNAcb1-3Galb1-4GlcNAcb1-2Mana1-3)Manb1-4GlcNAcb1-4GlcNAcb-Sp24	20567.2
386	Fuca1-2Galb1-3GalNAca1-3(Fuca1-2)Galb1-4GlcNAcb-Sp0	20523.2
132	Galb1-4GlcNAcb1-6GalNAc-Sp14	19622
358	Fuca1-2Galb1-4GlcNAcb1-2Mana1-6(Fuca1-2Galb1-4GlcNAcb1-2Mana1-3)Manb1-4GlcNAcb1-4GlcNAcb-Sp20	19086.8
362	Fuca1-4(Galb1-3)GlcNAcb1-2Mana1-6(Fuca1-4(Galb1-3)GlcNAcb1-2Mana1-3)Manb1-4GlcNAcb1-4(Fuca1-6)GlcNAcb-Sp22	17119.5
561	Galb1-3GlcNAcb1-3Galb1-4GlcNAcb1-3Galb1-4GlcNAcb1-6(Galb1-3GlcNAcb1-3Galb1-4GlcNAcb1-3Galb1-4GlcNAb1-2)Mana1-6(Galb1-3GlcNAcb1-3Galb1-4GlcNAcb1-3Galb1-4GlcNAcb1-2Mana1-3)Manb1-4GlcNAcb1-4(Fuca1-6)GlcNAcb-Sp24	15867.5
499	(3S)GalNAcb1-4(Fuca1-3)GlcNAcb-Sp8	14207
488	Galb1-4(Fuca1-3)GlcNAcb1-6(Neu5Aca2-6(Neu5Aca2-3Galb1-3)GlcNAcb1-3)Galb1-4Glc-Sp21	13271.5
413	Gala1-3(Fuca1-2)Galb1-4(Fuca1-3)GlcNAcb1-3GalNAc-Sp14	11994.2
528	Fuca1-4(Galb1-3)GlcNAcb1-2 Mana-Sp0	9175.25
447	GalNAca1-3(Fuca1-2)Galb1-4GlcNAcb1-6(GalNAca1-3(Fuca1-2)Galb1-4GlcNAcb1-3)GalNAc-Sp14	8633.5
24	(3S)Galb1-4(Fuca1-3)(6S)Glc-Sp0	8556.5
415	Galb1-4(Fuca1-3)GlcNAcb1-2Mana1-6(Galb1-4(Fuca1-3)GlcNAcb1-2Mana1-3)Manb1-4GlcNAcb1-4(Fuca1-6)GlcNAcb-Sp22	7825
59	Fuca1-2Galb1-3GalNAcb1-3Gala1-4Galb1-4Glcb-Sp9	7463.5
62	Fuca1-2Galb1-3GalNAca-Sp14	6923.75
452	Neu5Aca2-6Galb1-4GlcNAcb1-6(Fuca1-2Galb1-3GlcNAcb1-3)Galb1-4Glc-Sp21	6236.5
289	Galb1-4(Fuca1-3)(6S)Glcb-Sp0	6200.75
353	KDNa2-3Galb1-4(Fuca1-3)GlcNAc-Sp0	6042.75
243	Neu5Aca2-6(Neu5Aca2-3Galb1-3)GalNAca-Sp14	5777.5
491	Galb1-4(Fuca1-3)GlcNAcb1-2Mana-Sp0	3791.5
157	Galb1-4GalNAca1-3(Fuca1-2)Galb1-4GlcNAcb-Sp8	2966.5
334	Neu5Aca2-3Galb1-4(Fuca1-3)GlcNAcb1-6(Neu5Aca2-3Galb1-3)GalNAc-Sp14	2740.75
356	KDNa2-3Galb1-3GalNAca-Sp14	2071.25
297	Neu5Aca2-3Galb1-4(Fuca1-3)GlcNAcb1-6(Galb1-3)GalNAca-Sp14	1400.5
85	GalNAca1-3(Fuca1-2)Galb1-4GlcNAcb-Sp0	1249
562	Galb1-3GlcNAcb1-3Galb1-4GlcNAcb1-6(Galb1-3GlcNAcb1-3Galb1-4GlcNAb1-2)Mana1-6(Galb1-3GlcNAcb1-3Galb1-4GlcNAcb1-2Mana1-3)Manb1-4GlcNAcb1-4(Fuca1-6)GlcNAcb-Sp24	1224.5
371	Fuca1-4(Fuca1-2Galb1-3)GlcNAcb1-2Mana1-3(Fuca1-4(Fuca1-2Galb1-3)GlcNAcb1-2Mana1-3)Manb1-4GlcNAcb1-4GlcNAcb-Sp19	1147.25
593	Neu5Aca2-3Galb1-4GlcNAcb1-3Galb1-4GlcNAcb1-2Mana1-6(Neu5Aca2-3Galb1-4GlcNAcb1-3Galb1-4GlcNAcb1-2Mana1-3)Manb1-4GlcNAcb1-4GlcNAcb-Sp12	1090.75
388	GalNAcb1-4(Neu5Aca2-3)Galb1-4GlcNAcb1-3GalNAca-Sp14	1081
500	Fuca1-2Galb1-3GlcNAcb1-6(Fuca1-2Galb1-3GlcNAcb1-3)GalNAca-Sp14	1078.5
597	Neu5Aca2-3Galb1-4GlcNAcb1-3Galb1-4GlcNAcb1-3Galb1-4GlcNAcb1-2Mana1-6(Neu5Aca2-3Galb1-4GlcNAcb1-3Galb1-4GlcNAcb1-3Galb1-4GlcNAcb1-2Mana1-3)Manb1-4GlcNAcb1-4GlcNAcb-Sp12	1073
340	GlcNAca1-4Galb1-4GlcNAcb1-3Galb1-4GlcNAcb-Sp0	1061.25
106	Gala1-3(Fuca1-2)Galb1-4Glcb-Sp0	949
102	Gala1-3(Fuca1-2)Galb1-3GlcNAcb-Sp8	917.25
104	Gala1-3(Fuca1-2)Galb1-4(Fuca1-3)GlcNAcb-Sp8	841.25
510	(3S)GalNAcb1-4GlcNAc-Sp8	827
27	(3S)Galb1-4(6S)Glcb-Sp8	773.75
537	GlcNAcb1-3Galb1-4GlcNAcb1-3Galb1-4GlcNAcb1-2Mana1-6(GlcNAcb1-3Galb1-4GlcNAcb1-3Galb1-4GlcNAcb1-2Mana1-3)Manb1-4GlcNAcb1-4GlcNAcb-Sp12	750.5
412	Fuca1-2Galb1-4(Fuca1-3)GlcNAcb1-3GalNAca-Sp14	710.25
586	Neu5Aca2-3Galb1-4GlcNAcb1-3Galb1-4GlcNAcb1-6(Neu5Aca2-3Galb1-4GlcNAcb1-3Galb1-4GlcNAcb1-3)GalNAca-Sp14	708
343	Mana1-6(Neu5Aca2-6Galb1-4GlcNAcb1-2Mana1-3)Manb1-4GlcNAcb1-4GlcNAc-Sp12	672.5
348	Mana1-6(Galb1-4GlcNAcb1-2Mana1-3)Manb1-4GlcNAcb1-4GlcNAcb-Sp12	660.5
377	Galb1-3GalNAca1-3(Fuca1-2)Galb1-4GlcNAc-Sp0	651.25
160	Galb1-4GlcNAcb1-3GalNAc-Sp14	640.75
583	GlcNAcb1-3Galb1-4GlcNAcb1-3GalNAca-Sp14	625.75
490	Gala1-3Galb1-4GlcNAcb1-6GalNAca-Sp14	607.5
105	Gala1-3(Fuca1-2)Galb1-4GlcNAc-Sp0	564.5
83	GalNAca1-3(Fuca1-2)Galb1-4(Fuca1-3)GlcNAcb-Sp0	541
158	Galb1-4GalNAcb1-3(Fuca1-2)Galb1-4GlcNAcb-Sp8	521.5
551	GlcNAcb1-3Galb1-4GlcNAcb1-6(GlcNAcb1-3Galb1-3)GalNAca-Sp14	504.5
64	Fuca1-2Galb1-3GalNAcb1-4(Neu5Aca2-3)Galb1-4Glcb-Sp9	488.75
539	Galb1-4GlcNAcb1-3Galb1-4GlcNAcb1-3Galb1-4GlcNAcb1-2Mana1-6(Galb1-4GlcNAcb1-3Galb1-4GlcNAcb1-3Galb1-4GlcNAcb1-2Mana1-3)Manb1-4GlcNAcb1-4GlcNAcb-Sp12	487.75
581	Galb1-4GlcNAcb1-3Galb1-4GlcNAcb1-6(Galb1-4GlcNAcb1-3Galb1-4GlcNAcb1-3)GalNAca-Sp14	481.25
595	Neu5Aca2-6Galb1-4GlcNAcb1-3Galb1-4GlcNAcb1-6(Neu5Aca2-6Galb1-4GlcNAcb1-3Galb1-4GlcNAcb1-3)GalNAca-Sp14	473.5
366	Galb1-4GlcNAcb1-2Mana1-6(Galb1-4GlcNAcb1-4(Galb1-4GlcNAcb1-2)Mana1-3)Manb1-4GlcNAcb1-4GlcNAc-Sp21	445.5
494	Fuca1-2Galb1-4GlcNAcb1-2Mana-Sp0	437
1	Gala-Sp8	424
245	Neu5Aca2-3Galb1-3GalNAcb1-3Gala1-4Galb1-4Glcb-Sp0	423.5
121	Gala1-4Galb1-4GlcNAcb-Sp8	417.5
346	Galb1-4GlcNAcb1-2Mana1-3Manb1-4GlcNAcb1-4GlcNAc-Sp12	417
375	GalNAcb1-4GlcNAcb1-2Mana1-6(GalNAcb1-4GlcNAcb1-2Mana1-3)Manb1-4GlcNAcb1-4GlcNAc-Sp12	405.75
51	Mana1-6(Mana1-3)Manb1-4GlcNAcb1-4GlcNAcb-Sp13	404.5
194	GlcNAcb1-6Galb1-4GlcNAcb-Sp8	403
532	Gala1-3(Fuca1-2)Galb1-3GalNAcb1-3Gala1-4Galb1-4Glc-Sp21	394.25
511	(4S)GalNAcb-Sp10	370.25
579	Galb1-4GlcNAcb1-3Galb1-4GlcNAcb1-3GalNAca-Sp14	366.25
274	Neu5Aca2-8Neu5Aca2-3Galb1-4Glcb-Sp0	355.5
215	Mana1-6(Mana1-3)Mana1-6(Mana1-2Mana1-3)Manb1-4GlcNAcb1-4GlcNAcb-Sp12	352.75
277	Neu5Acb2-6Galb1-4GlcNAcb-Sp8	337.5
458	Neu5Aca2-3Galb1-4GlcNAcb1-6(Neu5Aca2-3Galb1-4GlcNAcb1-2)Mana1-6(GlcNAcb1-4)(Neu5Aca2-3Galb1-4GlcNAcb1-4(Neu5Aca2-3Galb1-4GlcNAcb1-2)Mana1-3)Manb1-4GlcNAcb1-4GlcNAcb-Sp21	329.75
191	GlcNAcb1-4GlcNAcb1-4GlcNAcb-Sp8	318.75
181	GlcNAcb1-3Galb-Sp8	301
207	Mana1-2Mana1-2Mana1-3Mana-Sp9	296.5
368	Gala1-3(Fuca1-2)Galb1-4GlcNAcb1-2Mana1-6(Gala1-3(Fuca1-2)Galb1-4GlcNAcb1-2Mana1-3)Manb1-4GlcNAcb1-4GlcNAcb-Sp20	296.25
414	GalNAca1-3(Fuca1-2)Galb1-4(Fuca1-3)GlcNAcb1-3GalNAc-Sp14	294
331	GalNAcb1-3Gala1-4Galb1-4GlcNAcb1-3Galb1-4Glcb-Sp0	292.25
404	GalNAcb1-3Gala1-6Galb1-4Glcb-Sp8	290.5
514	GalNAca1-3(Fuca1-2)Galb1-4GlcNAcb1-6GalNAc-Sp14	283.75
446	Gala1-3(Fuca1-2)Galb1-4GlcNAcb1-6(Gala1-3(Fuca1-2)Galb1-4GlcNAcb1-3)GalNAc-Sp14	278.5
596	Neu5Aca2-6Galb1-4GlcNAcb1-3Galb1-4GlcNAcb1-3Galb1-4GlcNAcb1-2Mana1-6(Neu5Aca2-6Galb1-4GlcNAcb1-3Galb1-4GlcNAcb1-3Galb1-4GlcNAcb1-2Mana1-3)Manb1-4GlcNAcb1-4GlcNAcb-Sp12	277
17	GlcNAcb-Sp8	271.25
373	Neu5Aca2-6Galb1-4GlcNAcb1-3GalNAc-Sp14	266.5
466	Glca1-4Glca1-4Glca1-4Glcb-Sp10	265.75
592	Neu5Aca2-6Galb1-4GlcNAcb1-6(Galb1-3)GalNAca-Sp14	265.75
485	Galb1-3(Fuca1-4)GlcNAcb1-6GalNAca-Sp14	261.25
111	Gala1-3GalNAca-Sp16	256.75
481	Neu5Aca2-3Galb1-3GlcNAcb1-2Mana1-6(GlcNAcb1-4)(Neu5Aca2-3Galb1-3GlcNAcb1-2Mana1-3)Manb1-4GlcNAcb1-4GlcNAc-Sp21	255
598	Neu5Aca2-6Galb1-4GlcNAcb1-3Galb1-4GlcNAcb1-2Mana1-6(Neu5Aca2-6Galb1-4GlcNAcb1-3Galb1-4GlcNAcb1-2Mana1-3)Manb1-4GlcNAcb1-4GlcNAcb-Sp12	252.75
464	Gala1-3(Fuca1-2)Galb1-3GalNAcb-Sp8	251
434	Galb1-4GlcNAcb1-6(Galb1-4GlcNAcb1-2)Mana1-6(GlcNAcb1-4)(Galb1-4GlcNAcb1-4(Galb1-4GlcNAcb1-2)Mana1-3)Manb1-4GlcNAcb1-4GlcNAc-Sp21	242.25
389	GalNAca1-3(Fuca1-2)Galb1-3GalNAca1-3(Fuca1-2)Galb1-4GlcNAcb-Sp0	232.75
411	GalNAca1-3GalNAcb1-3Gala1-4Galb1-4Glcb-Sp0	227.5
549	Galb1-4GlcNAcb1-3Galb1-4GlcNAcb1-6(Galb1-4GlcNAcb1-3Galb1-4GlcNAcb1-2)Mana1-6(Galb1-4GlcNAcb1-3Galb1-4GlcNAcb1-2Mana1-3)Mana1-4GlcNAcb1-4GlcNAc-Sp24	224.75
318	Neu5Aca2-8Neu5Acb-Sp17	218.5
465	Glca1-6Glca1-6Glca1-6Glcb-Sp10	218
301	GlcNAcb1-6(Galb1-4GlcNAcb1-3)Galb1-4GlcNAc-Sp0	211.25
400	Gala1-4Galb1-4GlcNAcb1-2Mana1-6(Gala1-4Galb1-4GlcNAcb1-2Mana1-3)Manb1-4GlcNAcb1-4GlcNAcb-Sp24	210.25
548	GlcNAcb1-3Galb1-4GlcNAcb1-6(GlcNAcb1-3Galb1-4GlcNAcb1-2)Mana1-6(GlcNAcb1-3Galb1-4GlcNAcb1-2Man a1-3)Manb1-4GlcNAcb1-4GlcNAc-Sp24	208
541	Galb1-3GlcNAcb1-3Galb1-4GlcNAcb1-2Mana1-6(Galb1-3GlcNAcb1-3Galb1-4GlcNAcb1-2Mana1-3)Manb1-4GlcNAcb1-4GlcNAc-Sp25	204.75
580	Galb1-4GlcNAcb1-3Galb1-4GlcNAcb1-6(Galb1-3)GalNAca-Sp14	204.75
50	Mana1-6(Mana1-3)Manb1-4GlcNAcb1-4GlcNAcb-Sp12	203.75
428	GlcNAcb1-2Mana1-6(GlcNAcb1-4)(GlcNAcb1-4(GlcNAcb1-2)Mana1-3)Manb1-4GlcNAcb1-4GlcNAc-Sp21	203.75
391	Gala1-3Galb1-3(Fuca1-4)GlcNAcb1-2Mana1-6(Gala1-3Galb1-3(Fuca1-4)GlcNAcb1-2Mana1-3)Manb1-4GlcNAcb1-4GlcNAc-Sp19	202.5
461	Neu5Aca2-6Galb1-4GlcNAcb1-6(Neu5Aca2-6Galb1-4GlcNAcb1-2)Mana1-6(GlcNAcb1-4)(Neu5Aca2-6Galb1-4GlcNAcb1-2Mana1-3)Manb1-4GlcNAcb1-4GlcNAcb-Sp21	197.25
443	Galb1-4(Fuca1-3)GlcNAcb1-6GalNAc-Sp14	193.25
87	GalNAca1-3(Fuca1-2)Galb1-4Glcb-Sp0	186.75
448	Neu5Aca2-8Neu5Aca2-3Galb1-3GalNAcb1-4(Neu5Aca2-8Neu5Aca2-3)Galb1-4Glcb-Sp0	181.75
333	GalNAca1-3(Fuca1-2)Galb1-4GlcNAcb1-3Galb1-4GlcNAcb1-3Galb1-4GlcNAcb-Sp0	179.75
312	Mana1-6(Mana1-3)Mana1-6(Mana1-3)Manb-Sp10	178.75
136	Neu5Aca2-6(Galb1-3)GalNAca-Sp14	177.75
534	GlcNAcb1-3Galb1-4GlcNAcb1-2Mana1-6(GlcNAcb1-3Galb1-4GlcNAcb1-2Mana1-3)Manb1-4GlcNAcb1-4GlcNAcb-Sp12	173.5
449	GalNAcb1-4Galb1-4Glcb-Sp0	170.5
372	Neu5Aca2-3Galb1-4GlcNAcb1-3GalNAc-Sp14	165.5
202	GlcAb-Sp8	165.25
86	GalNAca1-3(Fuca1-2)Galb1-4GlcNAcb-Sp8	163
57	Neu5Aca2-6Galb1-4GlcNAcb1-2Mana1-6(Neu5Aca2-6Galb1-4GlcNAcb1-2Mana1-3)Manb1-4GlcNAcb1-4GlcNAcb-Sp24	159
438	GalNAcb1-6GalNAcb-Sp8	157.75
291	Galb1-4GlcNAcb1-3Galb1-3GlcNAcb-Sp0	156
554	GlcNAcb1-3Galb1-4GlcNAcb1-3Galb1-4GlcNAcb1-3Galb1-4GlcNAcb1-3Galb1-4GlcNAcb1-2Mana1-6(GlcNAcb1-3Galb1-4GlcNAcb1-3Galb1-4GlcNAcb1-3Galb1-4GlcNAcb1-3Galb1-4GlcNAcb1-2Mana1-3)Manb1-4GlcNAcb1-4GlcNAcb-Sp25	154.75
178	GlcNAcb1-6(GlcNAcb1-3)Galb1-4GlcNAcb-Sp8	149
282	Neu5Gca2-3Galb1-4Glcb-Sp0	148.25
395	Neu5Aca2-3Galb1-3GlcNAcb1-3GalNAca-Sp14	147.25
591	Neu5Aca2-6Galb1-4GlcNAcb1-3Galb1-4GlcNAcb1-6(Galb1-3)GalNAca-Sp14	145
88	GlcNAcb1-3Galb1-3GalNAca-Sp8	144.75
584	GlcNAcb1-3Galb1-4GlcNAcb1-6(Galb1-3)GalNAca-Sp14	143.25
148	Galb1-3GlcNAcb1-3Galb1-4Glcb-Sp10	142.25
463	Gala1-3(Fuca1-2)Galb1-3GalNAca-Sp8	140.25
376	Galb1-3GalNAca1-3(Fuca1-2)Galb1-4Glc-Sp0	139.75
403	Galb1-3GlcNAca1-6Galb1-4GlcNAcb-Sp0	134.25
550	Gala1-3Galb1-4GlcNAcb1-2Mana1-6(Gala1-3Galb1-4GlcNAcb1-2Mana1-3)Manb1-4GlcNAcb1-4GlcNAc-Sp24	134
407	Galb1-3GalNAcb1-4(Neu5Aca2-8Neu5Aca2-3)Galb1-4Glcb-Sp0	132.75
96	GalNAcb1-3Gala1-4Galb1-4GlcNAcb-Sp0	130.75
199	Glcb1-6Glcb-Sp8	130.5
175	GlcNAcb1-2Galb1-3GalNAca-Sp8	129.5
530	GlcNAcb1-3Galb1-4GlcNAcb1-6(GlcNAcb1-3)Galb1-4GlcNAc-Sp0	128.25
472	Neu5Aca2-6Galb1-4GlcNAcb1-6(Galb1-3GlcNAcb1-3)Galb1-4Glcb-Sp21	127
557	Galb1-3GlcNAcb1-6(Galb1-3)GalNAc-Sp14	126.25
585	GlcNAcb1-3Galb1-4GlcNAcb1-6(GlcNAcb1-3Galb1-4GlcNAcb1-3)GalNAca-Sp14	126.25
497	Neu5Aca2-6GalNAcb1-4(6S)GlcNAcb-Sp8	125.5
444	Galb1-4GlcNAcb1-2Mana-Sp0	125.25
387	Galb1-3GlcNAcb1-3GalNAca-Sp14	122.25
354	KDNa2-6Galb1-4GlcNAc-Sp0	119
355	KDNa2-3Galb1-4Glc-Sp0	118.75
248	Neu5Aca2-3Galb1-3GlcNAcb-Sp0	116.25
392	Neu5Aca2-3Galb1-3GlcNAcb1-2Mana1-6(Neu5Aca2-3Galb1-3GlcNAcb1-2Mana1-3)Manb1-4GlcNAcb1-4GlcNAc-Sp19	115.5
120	Gala1-4Galb1-4GlcNAcb-Sp0	115
546	Neu5Gca2-8Neu5Gca2-6Galb1-4GlcNAc-Sp0	112.25
420	GalNAca1-3(Fuca1-2)Galb1-3GlcNAcb1-3GalNAc-Sp14	112
8	Rhaa-Sp8	111
170	Galb1-4GlcNAcb-Sp23	110.5
212	Mana1-2Mana1-6(Mana1-2Mana1-3)Mana1-6(Mana1-2Mana1-2Mana1-3)Manb1-4GlcNAcb1-4GlcNAcb-Sp12	110.5
99	GalNAcb1-4GlcNAcb-Sp8	109.75
313	Mana1-2Mana1-6(Mana1-3)Mana1-6(Mana1-2Mana1-2Mana1-3)Mana-Sp9	109.25
261	Neu5Aca2-3Galb1-4Glcb-Sp0	109
143	Galb1-3GalNAcb1-3Gala1-4Galb1-4Glcb-Sp0	108.75
270	Neu5Aca2-6Galb1-4Glcb-Sp0	108.25
587	Neu5Aca2-6Galb1-4GlcNAcb1-3Galb1-4GlcNAcb1-3GalNAca-Sp14	108
164	Galb1-4GlcNAcb1-3Galb1-4Glcb-Sp0	106.75
41	(6P)Mana-Sp8	106.25
533	Galb1-3GalNAcb1-3Gal-Sp21	106.25
12	Galb-Sp8	105.5
144	Galb1-3GalNAcb1-4(Neu5Aca2-3)Galb1-4Glcb-Sp0	105.5
383	Galb1-4GlcNAcb1-6(Galb1-4GlcNAcb1-2)Mana1-6(Galb1-4GlcNAcb1-4(Galb1-4GlcNAcb1-2)Mana1-3)Manb1-4GlcNAcb1-4GlcNAcb-Sp21	104.75
398	GalNAca1-3GalNAcb1-3Gala1-4Galb1-4GlcNAcb-Sp0	103.75
118	Gala1-3Galb-Sp8	102
266	Neu5Aca2-6Galb1-4GlcNAcb-Sp0	101.5
114	Gala1-3Galb1-3GlcNAcb-Sp0	101
172	Galb1-4Glcb-Sp8	99.75
352	(6S)GlcNAcb1-3Galb1-4GlcNAcb-Sp0	99
52	GlcNAcb1-2Mana1-6(GlcNAcb1-2Mana1-3)Manb1-4GlcNAcb1-4GlcNAcb-Sp12	96
196	Glca1-4Glca-Sp8	95.75
38	(3S)Galb-Sp8	95.25
292	Neu5Aca2-3Galb1-3GlcNAcb1-3Galb1-3GlcNAcb-Sp0	94.25
341	GlcNAca1-4Galb1-3GalNAc-Sp14	94.25
20	Galb1-4GlcNAcb1-6(Galb1-4GlcNAcb1-3)GalNAc-Sp14	93.25
23	6S(3S)Galb1-4GlcNAcb-Sp0	91.25
25	(3S)Galb1-4Glcb-Sp8	91
142	Galb1-3GalNAcb-Sp8	91
284	Neu5Gca2-6Galb1-4GlcNAcb-Sp0	91
180	GlcNAcb1-3GalNAca-Sp14	90.75
540	Galb1-4GlcNAcb1-3Galb1-4GlcNAcb1-3Galb1-4GlcNAcb1-2Mana1-6(Galb1-4GlcNAcb1-3Galb1-4GlcNAcb1-3Galb1-4GlcNAcb1-2Mana1-3)Manb1-4GlcNAcb1-4GlcNAcb-Sp24	90.75
298	Galb1-3Galb1-4GlcNAcb-Sp8	90.25
520	Gala1-3(Fuca1-2)Galb1-3GlcNAcb1-6GalNAc-Sp14	90.25
177	GlcNAcb1-6(GlcNAcb1-3)GalNAca-Sp14	89.25
125	Galb1-2Galb-Sp8	89
555	Galb1-4GlcNAcb1-3Galb1-4GlcNAcb1-3Galb1-4GlcNAcb1-3Galb1-4GlcNAcb1-3Galb1-4GlcNAcb1-2Mana1-6(Galb1-4GlcNAcb1-3Galb1-4GlcNAcb1-3Galb1-4GlcNAcb1-3Galb1-4GlcNAcb1-3Galb1-4GlcNAcb1-2Mana1-3)Manb1-4GlcNAcb1-4GlcNAcb-Sp25	89
167	Galb1-4GlcNAcb1-6(Galb1-3)GalNAc-Sp14	88.25
9	Neu5Aca-Sp8	87.75
370	GalNAca1-3(Fuca1-2)Galb1-3GlcNAcb1-2Mana1-6(GalNAca1-3(Fuca1-2)Galb1-3GlcNAcb1-2Mana1-3)Manb1-4GlcNAcb1-4GlcNAcb-Sp20	87.5
538	GlcNAcb1-3Galb1-4GlcNAcb1-3Galb1-4GlcNAcb1-2Mana1-6(GlcNAcb1-3Galb1-4GlcNAcb1-3Galb1-4GlcNAcb1-2Mana1-3)Manb1-4GlcNAcb1-4GlcNAcb-Sp25	87.5
471	Galb1-3GlcNAcb1-2Mana1-6(GlcNAcb1-4)(Galb1-3GlcNAcb1-2Mana1-3)Manb1-4GlcNAcb1-4GlcNAcb-Sp21	86.25
91	GalNAca1-3GalNAcb-Sp8	86
185	GlcNAcb1-3Galb1-4Glcb-Sp0	85.25
16	GlcNAcb-Sp0	84.75
58	Fuca1-2Galb1-3GalNAcb1-3Gala-Sp9	84.75
192	GlcNAcb1-6GalNAca-Sp8	84.5
281	Neu5Gca2-3Galb1-4GlcNAcb-Sp0	84.25
475	Neu5Aca2-6Galb1-4GlcNAcb1-6GalNAca-Sp14	83.5
232	GalNAcb1-4(Neu5Aca2-3)Galb1-4Glcb-Sp0	83
279	Neu5Gca2-3Galb1-3GlcNAcb-Sp0	83
40	(4S)Galb1-4GlcNAcb-Sp8	82.75
122	Gala1-4Galb1-4Glcb-Sp0	82.75
225	GalNAcb1-4(Neu5Aca2-8Neu5Aca2-8Neu5Aca2-8Neu5Aca2-3)Galb1-4Glcb-Sp0	82.5
590	Neu5Aca2-3Galb1-4GlcNAcb1-3Galb1-4GlcNAcb1-6(Galb1-3)GalNAca-Sp14	81.75
336	GlcNAca1-4Galb1-4GlcNAcb-Sp0	81
94	GalNAcb1-3GalNAca-Sp8	80
229	Neu5Aca2-8Neu5Aca2-8Neu5Aca-Sp8	80
303	Galb1-4GlcNAcb1-6Galb1-4GlcNAcb-Sp0	80
262	Neu5Aca2-3Galb1-4Glcb-Sp8	79.75
208	Mana1-2Mana1-6(Mana1-2Mana1-3)Mana-Sp9	79.5
193	GlcNAcb1-6GalNAca-Sp14	78.75
459	Neu5Aca2-6Galb1-4GlcNAcb1-2Mana1-6(GlcNAcb1-4)(Neu5Aca2-6Galb1-4GlcNAcb1-2Mana1-3)Manb1-4GlcNAcb1-4GlcNAcb-Sp21	78.75
473	Neu5Aca2-3Galb1-4GlcNAcb1-2Mana-Sp0	78.75
367	GalNAca1-3(Fuca1-2)Galb1-4GlcNAcb1-2Mana1-6(GalNAca1-3(Fuca1-2)Galb1-4GlcNAcb1-2Mana1-3)Manb1-4GlcNAcb1-4GlcNAcb-Sp20	78.5
286	Neu5Aca2-3Galb1-4GlcNAcb1-6(Galb1-3)GalNAca-Sp14	78.25
361	Galb1-4GlcNAcb1-2Mana1-6(Mana1-3)Manb1-4GlcNAcb1-4GlcNAcb-Sp12	77.75
5	GalNAca-Sp15	77
390	Gala1-3Galb1-3GlcNAcb1-2Mana1-6(Gala1-3Galb1-3GlcNAcb1-2Mana1-3)Manb1-4GlcNAcb1-4GlcNAc-Sp19	76.5
201	GlcAa-Sp8	76.25
293	Neu5Aca2-3Galb1-4GlcNAcb1-3Galb1-3GlcNAcb-Sp0	76.25
244	Neu5Aca2-3Galb-Sp8	76
147	Galb1-3GlcNAcb1-3Galb1-4GlcNAcb-Sp0	75.75
197	Glca1-6Glca1-6Glcb-Sp8	75.75
47	(6S)GlcNAcb-Sp8	75.5
513	(6P)Galb1-4GlcNAcb-SP0	75.5
556	GlcNAb1-3Galb1-3GalNAc-Sp14	75.5
45	(6S)Galb1-4(6S)Glcb-Sp8	74.75
304	GalNAcb1-3Galb-Sp8	74.75
311	Mana1-6Manb-Sp10	74.5
116	Gala1-3Galb1-4Glcb-Sp0	74
588	GlcNAcb1-3Galb1-4GlcNAcb1-3Galb1-4GlcNAcb1-3GalNAca-Sp14	74
417	GlcNAcb1-2(GlcNAcb1-6)Mana1-6(GlcNAcb1-2Mana1-3)Manb1-4GlcNAcb1-4GlcNAcb-Sp19	73.75
13	Glcb-Sp8	73.5
198	Glcb1-4Glcb-Sp8	73.25
149	Galb1-3GlcNAcb-Sp0	72.75
179	GlcNAcb1-3GalNAca-Sp8	72.5
233	Neu5Aca2-3Galb1-3GalNAcb1-4(Neu5Aca2-3)Galb1-4Glcb-Sp0	72.5
600	Galb1-3GalNAcb1-4(Neu5Aca2-8Neu5Aca2-8Neu5Aca2-3)Galb1-4Glcb-Sp21	72.5
408	Neu5Aca2-3Galb1-3GalNAcb1-4(Neu5Aca2-8Neu5Aca2-3)Galb1-4Glcb-Sp0	72.25
146	Galb1-3Galb-Sp8	72
48	Neu5,9Ac2a-Sp8	71.75
272	Neu5Aca2-6Galb-Sp8	71.75
283	Neu5Gca2-6GalNAca-Sp0	71.5
3	Mana-Sp8	71
43	(6S)Galb1-4Glcb-Sp8	69.75
337	GlcNAca1-4Galb1-3GlcNAcb-Sp0	69.75
338	GlcNAca1-4Galb1-4GlcNAcb1-3Galb1-4Glcb-Sp0	69.75
267	Neu5Aca2-6Galb1-4GlcNAcb-Sp8	69.5
257	Neu5Aca2-3Galb1-4GlcNAcb-Sp0	67.75
269	Neu5Aca2-6Galb1-4GlcNAcb1-3Galb1-4GlcNAcb-Sp0	67.5
26	(3S)Galb1-4(6S)Glcb-Sp0	67.25
123	Gala1-4GlcNAcb-Sp8	66.5
237	Neu5Aca2-3Galb1-3(6S)GlcNAc-Sp8	66.5
285	Neu5Gca-Sp8	66.5
226	GalNAcb1-4(Neu5Aca2-8Neu5Aca2-8Neu5Aca2-3)Galb1-4Glcb-Sp0	66
246	Neu5Aca2-3Galb1-3GlcNAcb1-3Galb1-4GlcNAcb-Sp0	66
162	Galb1-4GlcNAcb1-3Galb1-4GlcNAcb1-3Galb1-4GlcNAcb-Sp0	65.75
82	GalNAca1-3(Fuca1-2)Galb1-3GlcNAcb-Sp0	65.5
558	Galb1-4GlcNAcb1-3Galb1-4GlcNAcb1-3Galb1-4GlcNAcb1-3Galb1-4GlcNAcb1-3Galb1-4GlcNAcb1-3Galb1-4GlcNAcb1-2Mana1-6(Galb1-4GlcNAcb1-3Galb1-4GlcNAcb1-3Galb1-4GlcNAcb1-3Galb1-4GlcNAcb1-3Galb1-4GlcNAcb1-3Galb1-4GlcNAcb1-2Mana1-3)Manb1-4GlcNAcb1-4GlcNAcb-Sp25	64.75
378	Galb1-3GlcNAcb1-3Galb1-4GlcNAcb1-6(Galb1-3GlcNAcb1-3)Galb1-4Glcb-Sp0	64.25
563	Neu5Aca2-8Neu5Aca2-3Galb1-3GalNAcb1-4(Neu5Aca2-3)Galb1-4Glc-Sp21	64
101	Gala1-3(Fuca1-2)Galb1-3GlcNAcb-Sp0	63.75
524	Neu5Aca2-3Galb1-3GalNAcb1-4Galb1-4Glcb-Sp0	63.75
15	GalNAcb-Sp8	63.5
206	KDNa2-3Galb1-4GlcNAcb-Sp0	63.5
300	Galb1-4GlcNAcb1-6(Galb1-4GlcNAcb1-3)Galb1-4GlcNAc-Sp0	63.5
2	Glca-Sp8	62.25
325	Neu5,9Ac2a2-3Galb1-4GlcNAcb-Sp0	62.25
309	GlcNAcb1-4GlcNAcb-Sp12	62
165	Galb1-4GlcNAcb1-3Galb1-4Glcb-Sp8	61.5
115	Gala1-3Galb1-4GlcNAcb-Sp8	61
519	Galb1-3GlcNAcb1-2Mana-Sp0	61
37	(3S)Galb1-4GlcNAcb-Sp8	60.75
195	Glca1-4Glcb-Sp8	60.25
166	Galb1-4GlcNAcb1-6(Galb1-3)GalNAca-Sp8	60
18	GlcN(Gc)b-Sp8	59.75
155	Galb1-4(6S)Glcb-Sp0	59.75
98	GalNAcb1-4GlcNAcb-Sp0	59.5
139	Galb1-3GalNAca-Sp8	59.5
92	GalNAca1-3Galb-Sp8	59.25
394	Galb1-4GlcNAcb1-2Mana1-6(GlcNAcb1-2Mana1-3)Manb1-4GlcNAcb1-4GlcNAc-Sp12	59
183	GlcNAcb1-3Galb1-4GlcNAcb-Sp8	58.5
421	Gala1-3Galb1-3GlcNAcb1-3GalNAc-Sp14	58.5
29	(3S)Galb1-3GalNAca-Sp8	58.25
44	(6S)Galb1-4GlcNAcb-Sp8	58
320	Neu5Gcb2-6Galb1-4GlcNAc-Sp8	57.75
169	Galb1-4GlcNAcb-Sp8	57.25
188	GlcNAcb1-4Galb1-4GlcNAcb-Sp8	57.25
521	Neu5Aca2-3Galb1-3GlcNAcb1-2Mana-Sp0	57.25
517	Gala1-3(Fuca1-2)Galb1-4GlcNAcb1-2Mana-Sp0	57
156	Galb1-4(6S)Glcb-Sp8	56.75
347	Galb1-4GlcNAcb1-2Mana1-6Manb1-4GlcNAcb1-4GlcNAc-Sp12	56
100	Gala1-2Galb-Sp8	55.75
187	GlcNAcb1-6(GlcNAcb1-4)GalNAca-Sp8	55.75
271	Neu5Aca2-6Galb1-4Glcb-Sp8	55.75
360	Gala1-3Galb1-4GlcNAcb1-2Mana1-6(Gala1-3Galb1-4GlcNAcb1-2Mana1-3)Manb1-4GlcNAcb1-4GlcNAcb-Sp20	55.5
117	Gala1-3Galb1-4Glc-Sp10	55.25
330	Gala1-4Galb1-4GlcNAcb1-3Galb1-4Glcb-Sp0	55
418	Fuca1-2Galb1-3GlcNAcb1-3GalNAc-Sp14	55
483	Galb1-3GlcNAcb1-6GalNAca-Sp14	55
223	Neu5Aca2-3Galb1-3GalNAca-Sp8	54.75
401	Gala1-3Galb1-4GlcNAcb1-3GalNAca-Sp14	54.75
321	Galb1-3GlcNAcb1-2Mana1-6(Galb1-3GlcNAcb1-2Mana1-3)Manb1-4GlcNAcb1-4GlcNAcb-Sp19	54.25
531	GalNAca1-3(Fuca1-2)Galb1-3GalNAcb1-3Gala1-4Galb1-4Glc-Sp21	54.25
39	(6S)(4S)Galb1-4GlcNAcb-Sp0	53.75
435	Galb1-4Galb-Sp10	53.75
163	Galb1-4GlcNAcb1-3Galb1-4GlcNAcb-Sp0	53.5
543	Neu5Aca2-8Neu5Gca2-3Galb1-4GlcNAc-Sp0	53.5
42	(6S)Galb1-4Glcb-Sp0	53.25
307	GlcNAcb1-3Man-Sp10	53
141	Galb1-3GalNAca-Sp16	52.5
393	GlcNAcb1-2Mana1-6(Galb1-4GlcNAcb1-2Mana1-3)Manb1-4GlcNAcb1-4GlcNAc-Sp12	52.5
384	GlcNAcb1-2Mana1-6(GlcNAcb1-4(GlcNAcb1-2)Mana1-3)Manb1-4GlcNAcb1-4GlcNAc-Sp21	52.25
273	Neu5Aca2-8Neu5Aca-Sp8	52
236	Neu5Aca2-3GalNAcb1-4GlcNAcb-Sp0	51.75
249	Neu5Aca2-3Galb1-4(6S)GlcNAcb-Sp8	51.75
306	Neu5Aca2-6Galb1-4GlcNAcb1-2Mana1-6(GlcNAcb1-2Mana1-3)Manb1-4GlcNAcb1-4GlcNAcb-Sp12	51.25
308	GlcNAcb1-4GlcNAcb-Sp10	51.25
402	Galb1-3GlcNAcb1-6Galb1-4GlcNAcb-Sp0	51.25
440	(6S)Galb1-3(6S)GlcNAc-Sp0	51.25
14	Manb-Sp8	51
486	Neu5Aca2-3Galb1-3GlcNAcb1-6GalNAca-Sp14	51
410	GalNAca1-3(Fuca1-2)Galb1-4GlcNAcb1-3GalNAca-Sp14	50.75
431	Galb1-4GlcNAcb1-2Mana1-6(GlcNAcb1-4)(Galb1-4GlcNAcb1-2Mana1-3)Manb1-4GlcNAcb1-4GlcNAc-Sp21	50.75
276	Neu5Acb2-6GalNAca-Sp8	50.5
493	Gala1-3(Fuca1-2)Galb1-4GlcNAcb1-6GalNAca-Sp14	50.5
210	Mana1-6(Mana1-2Mana1-3)Mana1-6(Mana1-2Mana1-3)Manb1-4GlcNAcb1-4GlcNAcb-Sp12	50.25
49	Neu5,9Ac2a2-6Galb1-4GlcNAcb-Sp8	50
364	Neu5Aca2-6GlcNAcb1-4GlcNAcb1-4GlcNAc-Sp21	50
409	Gala1-3(Fuca1-2)Galb1-4GlcNAcb1-3GalNAca-Sp14	50
327	Neu5Aca2-6Galb1-4GlcNAcb1-3Galb1-3GlcNAcb-Sp0	49.75
4	GalNAca-Sp8	49.5
508	(3S)GalNAcb1-4(3S)GlcNAc-Sp8	49.5
137	Neu5Acb2-6(Galb1-3)GalNAca-Sp8	49.25
433	Galb1-4GlcNAcb1-6(Galb1-4GlcNAcb1-2)Mana1-6(GlcNAcb1-4)(Galb1-4GlcNAcb1-2Mana1-3)Manb1-4GlcNAcb1-4GlcNAc-Sp21	49.25
326	Neu5,9Ac2a2-3Galb1-3GlcNAcb-Sp0	48.75
363	Neu5Aca2-6GlcNAcb1-4GlcNAc-Sp21	48.75
265	Neu5Aca2-6Galb1-4(6S)GlcNAcb-Sp8	48.5
21	GlcNAcb1-6(GlcNAcb1-4)(GlcNAcb1-3)GlcNAc-Sp8	48.25
345	Neu5Aca2-6Galb1-4GlcNAcb1-2Mana1-3Manb1-4GlcNAcb1-4GlcNAc-Sp12	47.75
310	MurNAcb1-4GlcNAcb-Sp10	47.25
302	Galb1-4GlcNAca1-6Galb1-4GlcNAcb-Sp0	47
159	Galb1-4GlcNAcb1-3GalNAca-Sp8	46.75
323	Neu5Aca2-3Galb1-4GlcNAcb1-2Mana1-6(Neu5Aca2-6Galb1-4GlcNAcb1-2Mana1-3)Manb1-4GlcNAcb1-4GlcNAcb-Sp12	46.75
176	GlcNAcb1-6(GlcNAcb1-3)GalNAca-Sp8	46.5
189	GlcNAcb1-4GlcNAcb1-4GlcNAcb1-4GlcNAcb1-4GlcNAcb1-4GlcNAcb1-Sp8	46.5
515	Neu5Aca2-6Galb1-4GlcNAcb1-2Man-Sp0	46.5
535	GlcNAcb1-3Galb1-4GlcNAcb1-2Mana1-6(GlcNAcb1-3Galb1-4GlcNAcb1-2Mana1-3)Manb1-4GlcNAcb1-4GlcNAcb-Sp25	46.5
214	Mana1-2Mana1-2Mana1-6(Mana1-3)Mana-Sp9	46.25
424	Galb1-3GlcNAcb1-6(Galb1-3GlcNAcb1-2)Mana1-6(Galb1-3GlcNAcb1-2Mana1-3)Manb1-4GlcNAcb1-4GlcNAcb-Sp19	46.25
594	GlcNAcb1-6(Neu5Aca2-3Galb1-3)GalNAca-Sp14	46.25
305	GlcAb1-3GlcNAcb-Sp8	46
124	Gala1-6Glcb-Sp8	45.5
228	GalNAcb1-4(Neu5Aca2-8Neu5Aca2-3)Galb1-4Glcb-Sp0	45.5
506	(6S)(4S)GalNAcb1-4GlcNAc-Sp8	45.25
182	GlcNAcb1-3Galb1-4GlcNAcb-Sp0	45
552	GalNAcb1-3GlcNAcb-Sp0	44.75
150	Galb1-3GlcNAcb-Sp8	44.5
200	G-ol-Sp8	44
230	GalNAcb1-4(Neu5Aca2-3)Galb1-4GlcNAcb-Sp0	43.25
432	Galb1-4GlcNAcb1-2Mana1-6(GlcNAcb1-4)(Galb1-4GlcNAcb1-4(Galb1-4GlcNAcb1-2)Mana1-3)Manb1-4GlcNAcb1-4GlcNAc-Sp21	43.25
296	(6P)Glcb-Sp10	42.25
399	Gala1-4Galb1-3GlcNAcb1-2Mana1-6(Gala1-4Galb1-3GlcNAcb1-2Mana1-3)Manb1-4GlcNAcb1-4GlcNAcb-Sp19	41.75
109	Gala1-4(Gala1-3)Galb1-4GlcNAcb-Sp8	41.5
131	Galb1-4GlcNAcb1-6GalNAca-Sp8	41
332	GalNAca1-3(Fuca1-2)Galb1-4GlcNAcb1-3Galb1-4GlcNAcb-Sp0	41
429	GlcNAcb1-6(GlcNAcb1-2)Mana1-6(GlcNAcb1-4)(GlcNAcb1-2Mana1-3)Manb1-4GlcNAcb1-4GlcNAc-Sp21	41
36	(3S)Galb1-4GlcNAcb-Sp0	40.75
287	Galb1-3GlcNAcb1-3Galb1-3GlcNAcb-Sp0	40.75
35	(3S)Galb1-4(6S)GlcNAcb-Sp8	40.5
217	Manb1-4GlcNAcb-Sp0	40
544	Neu5Gca2-8Neu5Aca2-3Galb1-4GlcNAc-Sp0	39.5
419	Gala1-3(Fuca1-2)Galb1-3GlcNAcb1-3GalNAc-Sp14	39.25
439	(6S)Galb1-3GlcNAcb-Sp0	39
110	Gala1-3GalNAca-Sp8	38.75
507	(6S)GalNAcb1-4GlcNAc-Sp8	38.75
216	Mana1-6(Mana1-3)Mana1-6(Mana1-3)Manb1-4GlcNAcb1-4GlcNAcb-Sp12	38.5
509	GalNAcb1-4(6S)GlcNAc-Sp8	38.5
582	Neu5Aca2-3Galb1-4GlcNAcb1-3Galb1-4GlcNAcb1-3GalNAca-Sp14	38.5
209	Mana1-2Mana1-3Mana-Sp9	38.25
430	GlcNAcb1-6(GlcNAcb1-2)Mana1-6(GlcNAcb1-4)(GlcNAcb1-4(GlcNAcb1-2)Mana1-3)Manb1-4GlcNAcb1-4GlcNAc-Sp21	38.25
512	Galb1-4(6P)GlcNAcb-Sp0	38
294	4S(3S)Galb1-4GlcNAcb-Sp0	37.75
112	Gala1-3GalNAcb-Sp8	37.5
134	GlcNAcb1-6(Galb1-3)GalNAca-Sp14	37.5
34	(3S)Galb1-4(6S)GlcNAcb-Sp0	37.25
204	GlcAb1-6Galb-Sp8	37.25
10	Neu5Aca-Sp11	37
138	Neu5Aca2-6(Galb1-3)GlcNAcb1-4Galb1-4Glcb-Sp10	37
314	Mana1-2Mana1-6(Mana1-2Mana1-3)Mana1-6(Mana1-2Mana1-2Mana1-3)Mana-Sp9	36.5
53	GlcNAcb1-2Mana1-6(GlcNAcb1-2Mana1-3)Manb1-4GlcNAcb1-4GlcNAcb-Sp13	36
316	Neu5Aca2-6Galb1-4GlcNAcb1-2Mana1-6(Neu5Aca2-3Galb1-4GlcNAcb1-2Mana1-3)Manb1-4GlcNAcb1-4GlcNAcb-Sp12	35.75
344	Neu5Aca2-6Galb1-4GlcNAcb1-2Mana1-6Manb1-4GlcNAcb1-4GlcNAc-Sp12	35.75
213	Mana1-6(Mana1-3)Mana-Sp9	35.25
242	Neu5Aca2-6(Neu5Aca2-3Galb1-3)GalNAca-Sp8	35.25
317	Galb1-4GlcNAcb1-2Mana1-6(Neu5Aca2-6Galb1-4GlcNAcb1-2Mana1-3)Manb1-4GlcNAcb1-4GlcNAcb-Sp12	35.25
522	Gala1-3Galb1-3GlcNAcb1-2Mana-Sp0	35.25
553	GalNAcb1-4GlcNAcb1-3GalNAcb1-4GlcNAcb-Sp0	35.25
145	Galb1-3GalNAcb1-4Galb1-4Glcb-Sp8	35
342	Neu5Aca2-6Galb1-4GlcNAcb1-2Mana1-6(Mana1-3)Manb1-4GlcNAcb1-4GlcNAc-Sp12	34.75
460	Neu5Aca2-6Galb1-4GlcNAcb1-4Mana1-6(GlcNAcb1-4)(Neu5Aca2-6Galb1-4GlcNAcb1-4(Neu5Aca2-6Galb1-4GlcNAcb1-2)Mana1-3)Manb1-4GlcNAcb1-4GlcNAcb-Sp21	34.75
171	Galb1-4Glcb-Sp0	34.25
299	Neu5Aca2-6Galb1-4GlcNAcb1-2Mana1-6(Galb1-4GlcNAcb1-2Mana1-3)Manb1-4GlcNAcb1-4GlcNAcb-Sp12	34.25
211	Mana1-2Mana1-6(Mana1-3)Mana1-6(Mana1-2Mana1-2Mana1-3)Manb1-4GlcNAcb1-4GlcNAcb-Sp12	34
205	KDNa2-3Galb1-3GlcNAcb-Sp0	33.75
436	Galb1-6Galb-Sp10	33.5
264	Neu5Aca2-6GalNAcb1-4GlcNAcb-Sp0	33.25
484	Gala1-3Galb1-3GlcNAcb1-6GalNAca-Sp14	32.5
190	GlcNAcb1-4GlcNAcb1-4GlcNAcb1-4GlcNAcb1-4GlcNAcb1-Sp8	32.25
231	GalNAcb1-4(Neu5Aca2-3)Galb1-4GlcNAcb-Sp8	32.25
31	(3S)Galb1-3GlcNAcb-Sp8	31.5
505	Galb1-3(6S)GlcNAcb-Sp8	31.5
168	Galb1-4GlcNAcb-Sp0	31.25
241	Neu5Aca2-3Galb1-3(6S)GalNAca-Sp8	31.25
63	Fuca1-2Galb1-3GalNAcb1-4(Neu5Aca2-3)Galb1-4Glcb-Sp0	31
523	GalNAcb1-4GlcNAcb1-2Mana-Sp0	30.75
203	GlcAb1-3Galb-Sp8	30.5
462	Neu5Aca2-6Galb1-4GlcNAcb1-6(Neu5Aca2-6Galb1-4GlcNAcb1-2)Mana1-6(GlcNAcb1-4)(Neu5Aca2-6Galb1-4GlcNAcb1-4(Neu5Aca2-6Galb1-4GlcNAcb1-2)Mana1-3)Manb1-4GlcNAcb1-4GlcNAcb-Sp21	30
501	GalNAca1-3(Fuca1-2)Galb1-3GlcNAcb1-6GalNAca-Sp14	30
184	GlcNAcb1-3Galb1-4GlcNAcb1-3Galb1-4GlcNAcb-Sp0	29.75
516	Gala1-3Galb1-4GlcNAcb1-2Mana-Sp0	29.75
133	GlcNAcb1-6(Galb1-3)GalNAca-Sp8	29.5
227	Neu5Aca2-8Neu5Aca2-8Neu5Aca2-3Galb1-4Glcb-Sp0	29.5
259	Neu5Aca2-3Galb1-4GlcNAcb1-3Galb1-4GlcNAcb-Sp0	29.25
542	Neu5Gca2-8Neu5Gca2-3Galb1-4GlcNAc-Sp0	29.25
474	Neu5Aca2-3Galb1-4GlcNAcb1-6GalNAca-Sp14	28.5
218	Neu5Aca2-3Galb1-4GlcNAcb1-3Galb1-4(Fuca1-3)GlcNAcb-Sp0	28.25
319	Neu5Aca2-8Neu5Aca2-8Neu5Acb-Sp8	27.75
560	(3S)GlcAb1-3Galb1-4GlcNAcb1-2Mana-Sp0	27.75
263	Neu5Aca2-6GalNAca-Sp8	27.25
295	(6S)Galb1-4(6S)GlcNAcb-Sp0	26.75
224	Neu5Aca2-3Galb1-3GalNAca-Sp14	26.5
315	Neu5Aca2-3Galb1-4GlcNAcb1-6(Neu5Aca2-3Galb1-3)GalNAca-Sp14	26.25
11	Neu5Acb-Sp8	26
240	Neu5Aca2-3Galb1-4(Neu5Aca2-3Galb1-3)GlcNAcb-Sp8	25.75
235	Neu5Aca2-3GalNAca-Sp8	25
518	GalNAca1-3(Fuca1-2)Galb1-4 GlcNAcb1-2Mana-Sp0	25
589	Galb1-4GlcNAcb1-3Galb1-3GalNAca-Sp14	24.5
455	Neu5Aca2-3Galb1-4GlcNAcb1-2Mana1-6(GlcNAcb1-4)(Neu5Aca2-3Galb1-4GlcNAcb1-2Mana1-3)Manb1-4GlcNAcb1-4GlcNAcb-Sp21	24
135	Neu5Aca2-6(Galb1-3)GalNAca-Sp8	23.75
329	Neu5Aca2-6Galb1-4GlcNAcb1-3Galb1-4GlcNAcb1-3Galb1-4GlcNAcb-Sp0	23.75
19	Galb1-4GlcNAcb1-6(Galb1-4GlcNAcb1-3)GalNAca-Sp8	23.5
545	Neu5Gca2-8Neu5Gca2-3Galb1-4GlcNAcb1-3Galb1-4GlcNAc-Sp0	23.25
256	Neu5Aca2-3Galb1-4GlcNAcb1-3Galb1-4GlcNAcb1-3Galb1-4GlcNAcb-Sp0	23
258	Neu5Aca2-3Galb1-4GlcNAcb-Sp8	23
559	(3S)GlcAb1-3Galb1-4GlcNAcb1-3Galb1-4Glc-Sp0	23
140	Galb1-3GalNAca-Sp14	22.5
322	Neu5Aca2-3Galb1-4GlcNAcb1-2Mana1-6(Neu5Aca2-3Galb1-4GlcNAcb1-2Mana1-3)Manb1-4GlcNAcb1-4GlcNAcb-Sp12	22.5
427	GlcNAcb1-2Mana1-6(GlcNAcb1-4)(GlcNAcb1-2Mana1-3)Manb1-4GlcNAcb1-4GlcNAc-Sp21	22.25
456	Neu5Aca2-3Galb1-4GlcNAcb1-4Mana1-6(GlcNAcb1-4)(Neu5Aca2-3Galb1-4GlcNAcb1-4(Neu5Aca2-3Galb1-4GlcNAcb1-2)Mana1-3)Manb1-4GlcNAcb1-4GlcNAcb-Sp21	22
547	Neu5Aca2-8Neu5Aca2-3Galb1-4GlcNAc-Sp0	22
234	Neu5Aca2-6(Neu5Aca2-3)GalNAca-Sp8	21.5
54	Galb1-4GlcNAcb1-2Mana1-6(Galb1-4GlcNAcb1-2Mana1-3)Manb1-4GlcNAcb1-4GlcNAcb-Sp12	21
186	GlcNAcb1-4-MDPLys	21
173	GlcNAca1-3Galb1-4GlcNAcb-Sp8	20.25
467	Neu5Aca2-3Galb1-4GlcNAcb1-6(Neu5Aca2-3Galb1-4GlcNAcb1-3)GalNAca-Sp14	18
22	6S(3S)Galb1-4(6S)GlcNAcb-Sp0	17.75
335	GlcNAca1-4Galb1-4GlcNAcb1-3Galb1-4GlcNAcb1-3Galb1-4GlcNAcb-Sp0	17
174	GlcNAca1-6Galb1-4GlcNAcb-Sp8	16
457	Neu5Aca2-3Galb1-4GlcNAcb1-6(Neu5Aca2-3Galb1-4GlcNAcb1-2)Mana1-6(GlcNAcb1-4)(Neu5Aca2-3Galb1-4GlcNAcb1-2Mana1-3)Manb1-4GlcNAcb1-4GlcNAcb-Sp21	16
56	Neu5Aca2-6Galb1-4GlcNAcb1-2Mana1-6(Neu5Aca2-6Galb1-4GlcNAcb1-2Man-a1-3)Manb1-4GlcNAcb1-4GlcNAcb-Sp21	15.5
55	Neu5Aca2-6Galb1-4GlcNAcb1-2Mana1-6(Neu5Aca2-6Galb1-4GlcNAcb1-2Mana1-3)Manb1-4GlcNAcb1-4GlcNAcb-Sp12	13
504	Galb1-3GlcNAca1-3Galb1-4GlcNAcb-Sp8	10
30	(3S)Galb1-3GlcNAcb-Sp0	-9.25

## Sheet: DSL1ug
ChartID	Epitope	AverageRFU
458	Neu5Aca2-3Galb1-4GlcNAcb1-6(Neu5Aca2-3Galb1-4GlcNAcb1-2)Mana1-6(GlcNAcb1-4)(Neu5Aca2-3Galb1-4GlcNAcb1-4(Neu5Aca2-3Galb1-4GlcNAcb1-2)Mana1-3)Manb1-4GlcNAcb1-4GlcNAcb-Sp21	14134
434	Galb1-4GlcNAcb1-6(Galb1-4GlcNAcb1-2)Mana1-6(GlcNAcb1-4)(Galb1-4GlcNAcb1-4(Galb1-4GlcNAcb1-2)Mana1-3)Manb1-4GlcNAcb1-4GlcNAc-Sp21	7448
503	Galb1-4GlcNAcb1-6(Galb1-4GlcNAcb1-2)Mana1-6(GlcNAcb1-4)Galb1-4GlcNAcb1-4(Gal b1-4GlcNAcb1-2)Mana1-3)Manb1-4GlcNAcb1-4(Fuca1-6)GlcNAc-Sp21	6502
456	Neu5Aca2-3Galb1-4GlcNAcb1-4Mana1-6(GlcNAcb1-4)(Neu5Aca2-3Galb1-4GlcNAcb1-4(Neu5Aca2-3Galb1-4GlcNAcb1-2)Mana1-3)Manb1-4GlcNAcb1-4GlcNAcb-Sp21	3715
480	Galb1-4GlcNAcb1-6(Galb1-4GlcNAcb1-2)Mana1-6(Galb1-4GlcNAcb1-2Mana1-3)Manb1-4GlcNAcb1-4(Fuca1-6)GlcNAcb-Sp24	2382
383	Galb1-4GlcNAcb1-6(Galb1-4GlcNAcb1-2)Mana1-6(Galb1-4GlcNAcb1-4(Galb1-4GlcNAcb1-2)Mana1-3)Manb1-4GlcNAcb1-4GlcNAcb-Sp21	1101
576	Galb1-4GlcNAcb1-3Galb1-4GlcNAcb1-3Galb1-4GlcNAcb1-3Galb1-4GlcNAcb1-6(Galb1-4GlcNAcb1-3Galb1-4GlcNAcb1-3Galb1-4GlcNAcb1-3Galb1-4GlcNAb1-2)Mana1-6(Galb1-4GlcNAcb1-3Galb1-4GlcNAcb1-3Galb1-4GlcNAcb1-3Galb1-4GlcNAcb1-2Mana1-3)Manb1-4GlcNAcb1-4(Fuca1-6)GlcNAcb-Sp24	764
578	Galb1-4GlcNAcb1-3Galb1-4GlcNAcb1-3Galb1-4GlcNAcb1-3Galb1-4GlcNAcb1-3Galb1-4GlcNAcb1-6(Galb1-4GlcNAcb1-3Galb1-4GlcNAcb1-3Galb1-4GlcNAcb1-3Galb1-4GlcNAcb1-3Galb1-4GlcNAb1-2)Mana1-6(Galb1-4GlcNAcb1-3Galb1-4GlcNAcb1-3Galb1-4GlcNAcb1-3Galb1-4GlcNAcb1-3Galb1-4GlcNAcb1-2Mana1-3)Manb1-4GlcNAcb1-4(Fuca1-6)GlcNAcb-Sp24	674
574	Galb1-4GlcNAcb1-3Galb1-4GlcNAcb1-3Galb1-4GlcNAcb1-6(Galb1-4GlcNAcb1-3Galb1-4GlcNAcb1-3Galb1-4GlcNAb1-2)Mana1-6(Galb1-4GlcNAcb1-3Galb1-4GlcNAcb1-3Galb1-4GlcNAcb1-2Mana1-3)Manb1-4GlcNAcb1-4(Fuca1-6)GlcNAcb-Sp24	659
539	Galb1-4GlcNAcb1-3Galb1-4GlcNAcb1-3Galb1-4GlcNAcb1-2Mana1-6(Galb1-4GlcNAcb1-3Galb1-4GlcNAcb1-3Galb1-4GlcNAcb1-2Mana1-3)Manb1-4GlcNAcb1-4GlcNAcb-Sp12	597
548	GlcNAcb1-3Galb1-4GlcNAcb1-6(GlcNAcb1-3Galb1-4GlcNAcb1-2)Mana1-6(GlcNAcb1-3Galb1-4GlcNAcb1-2Man a1-3)Manb1-4GlcNAcb1-4GlcNAc-Sp24	527
575	GlcNAcb1-3Galb1-4GlcNAcb1-3Galb1-4GlcNAcb1-3Galb1-4GlcNAcb1-6(GlcNAcb1-3Galb1-4GlcNAcb1-3Galb1-4GlcNAcb1-3Galb1-4GlcNAb1-2)Mana1-6(GlcNAcb1-3Galb1-4GlcNAcb1-3Galb1-4GlcNAcb1-3Galb1-4GlcNAcb1-2Mana1-3)Manb1-4GlcNAcb1-4(Fuca1-6)GlcNAcb-Sp24	394
215	Mana1-6(Mana1-3)Mana1-6(Mana1-2Mana1-3)Manb1-4GlcNAcb1-4GlcNAcb-Sp12	337
537	GlcNAcb1-3Galb1-4GlcNAcb1-3Galb1-4GlcNAcb1-2Mana1-6(GlcNAcb1-3Galb1-4GlcNAcb1-3Galb1-4GlcNAcb1-2Mana1-3)Manb1-4GlcNAcb1-4GlcNAcb-Sp12	330
577	GlcNAcb1-3Galb1-4GlcNAcb1-3Galb1-4GlcNAcb1-3Galb1-4GlcNAcb1-3Galb1-4GlcNAcb1-6(GlcNAcb1-3Galb1-4GlcNAcb1-3Galb1-4GlcNAcb1-3Galb1-4GlcNAcb1-3Galb1-4GlcNAb1-2)Mana1-6(GlcNAcb1-3Galb1-4GlcNAcb1-3Galb1-4GlcNAcb1-3Galb1-4GlcNAcb1-3Galb1-4GlcNAcb1-2Mana1-3)Manb1-4GlcNAcb1-4(Fuca1-6)GlcNAcb-Sp24	302
573	GlcNAcb1-3Galb1-4GlcNAcb1-3Galb1-4GlcNAcb1-6(GlcNAcb1-3Galb1-4GlcNAcb1-3Galb1-4GlcNAb1-2)Mana1-6(GlcNAcb1-3Galb1-4GlcNAcb1-3Galb1-4GlcNAcb1-2Mana1-3)Manb1-4GlcNAcb1-4(Fuca1-6)GlcNAcb-Sp24	260
597	Neu5Aca2-3Galb1-4GlcNAcb1-3Galb1-4GlcNAcb1-3Galb1-4GlcNAcb1-2Mana1-6(Neu5Aca2-3Galb1-4GlcNAcb1-3Galb1-4GlcNAcb1-3Galb1-4GlcNAcb1-2Mana1-3)Manb1-4GlcNAcb1-4GlcNAcb-Sp12	250
366	Galb1-4GlcNAcb1-2Mana1-6(Galb1-4GlcNAcb1-4(Galb1-4GlcNAcb1-2)Mana1-3)Manb1-4GlcNAcb1-4GlcNAc-Sp21	202
432	Galb1-4GlcNAcb1-2Mana1-6(GlcNAcb1-4)(Galb1-4GlcNAcb1-4(Galb1-4GlcNAcb1-2)Mana1-3)Manb1-4GlcNAcb1-4GlcNAc-Sp21	199
388	GalNAcb1-4(Neu5Aca2-3)Galb1-4GlcNAcb1-3GalNAca-Sp14	193
102	Gala1-3(Fuca1-2)Galb1-3GlcNAcb-Sp8	193
339	GlcNAca1-4Galb1-4GlcNAcb1-3Galb1-4(Fuca1-3)GlcNAcb1-3Galb1-4(Fuca1-3)GlcNAcb-Sp0	174
540	Galb1-4GlcNAcb1-3Galb1-4GlcNAcb1-3Galb1-4GlcNAcb1-2Mana1-6(Galb1-4GlcNAcb1-3Galb1-4GlcNAcb1-3Galb1-4GlcNAcb1-2Mana1-3)Manb1-4GlcNAcb1-4GlcNAcb-Sp24	170
571	Galb1-4GlcNAcb1-3Galb1-4GlcNAcb1-3Galb1-4GlcNAcb1-3Galb1-4GlcNAcb1-3Galb1-4GlcNAcb1-2Mana1-6(Galb1-4GlcNAcb1-3Galb1-4GlcNAcb1-3Galb1-4GlcNAcb1-3Galb1-4GlcNAcb1-3Galb1-4GlcNAcb1-2Mana1-3)Manb1-4GlcNAcb1-4(Fuca1-6)GlcNAcb-Sp19	169
595	Neu5Aca2-6Galb1-4GlcNAcb1-3Galb1-4GlcNAcb1-6(Neu5Aca2-6Galb1-4GlcNAcb1-3Galb1-4GlcNAcb1-3)GalNAca-Sp14	164
248	Neu5Aca2-3Galb1-3GlcNAcb-Sp0	163
581	Galb1-4GlcNAcb1-3Galb1-4GlcNAcb1-6(Galb1-4GlcNAcb1-3Galb1-4GlcNAcb1-3)GalNAca-Sp14	161
579	Galb1-4GlcNAcb1-3Galb1-4GlcNAcb1-3GalNAca-Sp14	160
555	Galb1-4GlcNAcb1-3Galb1-4GlcNAcb1-3Galb1-4GlcNAcb1-3Galb1-4GlcNAcb1-3Galb1-4GlcNAcb1-2Mana1-6(Galb1-4GlcNAcb1-3Galb1-4GlcNAcb1-3Galb1-4GlcNAcb1-3Galb1-4GlcNAcb1-3Galb1-4GlcNAcb1-2Mana1-3)Manb1-4GlcNAcb1-4GlcNAcb-Sp25	148
333	GalNAca1-3(Fuca1-2)Galb1-4GlcNAcb1-3Galb1-4GlcNAcb1-3Galb1-4GlcNAcb-Sp0	142
202	GlcAb-Sp8	141
580	Galb1-4GlcNAcb1-3Galb1-4GlcNAcb1-6(Galb1-3)GalNAca-Sp14	137
550	Gala1-3Galb1-4GlcNAcb1-2Mana1-6(Gala1-3Galb1-4GlcNAcb1-2Mana1-3)Manb1-4GlcNAcb1-4GlcNAc-Sp24	132
428	GlcNAcb1-2Mana1-6(GlcNAcb1-4)(GlcNAcb1-4(GlcNAcb1-2)Mana1-3)Manb1-4GlcNAcb1-4GlcNAc-Sp21	130
565	Galb1-4GlcNAcb1-3Galb1-4GlcNAcb1-2Mana1-6(Galb1-4GlcNAcb1-3Galb1-4GlcNAcb1-2Mana1-3)Manb1-4GlcNAcb1-4(Fuca1-6)GlcNAcb-Sp24	128
400	Gala1-4Galb1-4GlcNAcb1-2Mana1-6(Gala1-4Galb1-4GlcNAcb1-2Mana1-3)Manb1-4GlcNAcb1-4GlcNAcb-Sp24	126
111	Gala1-3GalNAca-Sp16	122
487	(3S)Galb1-3(Fuca1-4)GlcNAcb-Sp0	122
536	Fuca1-2Galb1-4GlcNAcb1-3Galb1-4GlcNAcb1-2Mana1-6(Fuca1-2Galb1-4GlcNAcb1-3Galb1-4GlcNAcb1-2Mana1-3)Manb1-4GlcNAcb1-4GlcNAcb-Sp24	122
538	GlcNAcb1-3Galb1-4GlcNAcb1-3Galb1-4GlcNAcb1-2Mana1-6(GlcNAcb1-3Galb1-4GlcNAcb1-3Galb1-4GlcNAcb1-2Mana1-3)Manb1-4GlcNAcb1-4GlcNAcb-Sp25	113
569	Galb1-4GlcNAcb1-3Galb1-4GlcNAcb1-3Galb1-4GlcNAcb1-3Galb1-4GlcNAcb1-2Mana1-6(Galb1-4GlcNAcb1-3Galb1-4GlcNAcb1-3Galb1-4GlcNAcb1-3Galb1-4GlcNAcb1-2Mana1-3)Manb1-4GlcNAcb1-4(Fuca1-6)GlcNAcb-Sp24	112
562	Galb1-3GlcNAcb1-3Galb1-4GlcNAcb1-6(Galb1-3GlcNAcb1-3Galb1-4GlcNAb1-2)Mana1-6(Galb1-3GlcNAcb1-3Galb1-4GlcNAcb1-2Mana1-3)Manb1-4GlcNAcb1-4(Fuca1-6)GlcNAcb-Sp24	112
468	Fuca1-2Galb1-4(Fuca1-3)GlcNAcb1-2Mana1-6(Fuca1-2Galb1-4(Fuca1-3)GlcNAcb1-2Mana1-3)Manb1-4GlcNAcb1-4(Fuca1-6)GlcNAcb-Sp24	105
549	Galb1-4GlcNAcb1-3Galb1-4GlcNAcb1-6(Galb1-4GlcNAcb1-3Galb1-4GlcNAcb1-2)Mana1-6(Galb1-4GlcNAcb1-3Galb1-4GlcNAcb1-2Mana1-3)Mana1-4GlcNAcb1-4GlcNAc-Sp24	102
593	Neu5Aca2-3Galb1-4GlcNAcb1-3Galb1-4GlcNAcb1-2Mana1-6(Neu5Aca2-3Galb1-4GlcNAcb1-3Galb1-4GlcNAcb1-2Mana1-3)Manb1-4GlcNAcb1-4GlcNAcb-Sp12	102
596	Neu5Aca2-6Galb1-4GlcNAcb1-3Galb1-4GlcNAcb1-3Galb1-4GlcNAcb1-2Mana1-6(Neu5Aca2-6Galb1-4GlcNAcb1-3Galb1-4GlcNAcb1-3Galb1-4GlcNAcb1-2Mana1-3)Manb1-4GlcNAcb1-4GlcNAcb-Sp12	102
558	Galb1-4GlcNAcb1-3Galb1-4GlcNAcb1-3Galb1-4GlcNAcb1-3Galb1-4GlcNAcb1-3Galb1-4GlcNAcb1-3Galb1-4GlcNAcb1-2Mana1-6(Galb1-4GlcNAcb1-3Galb1-4GlcNAcb1-3Galb1-4GlcNAcb1-3Galb1-4GlcNAcb1-3Galb1-4GlcNAcb1-3Galb1-4GlcNAcb1-2Mana1-3)Manb1-4GlcNAcb1-4GlcNAcb-Sp25	101
412	Fuca1-2Galb1-4(Fuca1-3)GlcNAcb1-3GalNAca-Sp14	100
470	GlcNAcb1-6(GlcNAcb1-2)Mana1-6(GlcNAcb1-2Mana1-3)Manb1-4GlcNAcb1-4(Fuca1-6)GlcNAcb-Sp24	98
572	Galb1-4GlcNAcb1-3Galb1-4GlcNAcb1-6(Galb1-4GlcNAcb1-3Galb1-4GlcNAb1-2)Mana1-6(Galb1-4GlcNAcb1-3Galb1-4GlcNAcb1-2Mana1-3)Manb1-4GlcNAcb1-4(Fuca1-6)GlcNAcb-Sp24	96
212	Mana1-2Mana1-6(Mana1-2Mana1-3)Mana1-6(Mana1-2Mana1-2Mana1-3)Manb1-4GlcNAcb1-4GlcNAcb-Sp12	92
190	GlcNAcb1-4GlcNAcb1-4GlcNAcb1-4GlcNAcb1-4GlcNAcb1-Sp8	90
350	Galb1-4GlcNAcb1-2Mana1-6(Galb1-4GlcNAcb1-2Mana1-3)Manb1-4GlcNAcb1-4(Fuca1-6)GlcNAcb-Sp22	89
564	GlcNAcb1-3Galb1-4GlcNAcb1-2Mana1-6(GlcNAcb1-3Galb1-4GlcNAcb1-2Mana1-3)Manb1-4GlcNAcb1-4(Fuca1-6)GlcNAcb-Sp24	86
251	Neu5Aca2-3Galb1-4(Fuca1-3)GlcNAcb1-3Galb1-4(Fuca1-3)GlcNAcb1-3Galb1-4(Fuca1-3)GlcNAcb-Sp0	84
340	GlcNAca1-4Galb1-4GlcNAcb1-3Galb1-4GlcNAcb-Sp0	82
104	Gala1-3(Fuca1-2)Galb1-4(Fuca1-3)GlcNAcb-Sp8	80
359	Fuca1-2Galb1-4(Fuca1-3)GlcNAcb1-2Mana1-6(Fuca1-2Galb1-4(Fuca1-3)GlcNAcb1-2Mana1-3)Manb1-4GlcNAcb1-4GlcNAb-Sp20	79
448	Neu5Aca2-8Neu5Aca2-3Galb1-3GalNAcb1-4(Neu5Aca2-8Neu5Aca2-3)Galb1-4Glcb-Sp0	77
570	GlcNAcb1-3Galb1-4GlcNAcb1-3Galb1-4GlcNAcb1-3Galb1-4GlcNAcb1-3Galb1-4GlcNAcb1-2Mana1-6(GlcNAcb1-3Galb1-4GlcNAcb1-3Galb1-4GlcNAcb1-3Galb1-4GlcNAcb1-3Galb1-4GlcNAcb1-2Mana1-3)Manb1-4GlcNAcb1-4(Fuca1-6)GlcNAcb-Sp19	77
535	GlcNAcb1-3Galb1-4GlcNAcb1-2Mana1-6(GlcNAcb1-3Galb1-4GlcNAcb1-2Mana1-3)Manb1-4GlcNAcb1-4GlcNAcb-Sp25	75
476	Neu5Aca2-6Galb1-4 GlcNAcb1-6(Neu5Aca2-6Galb1-4GlcNAcb1-3)GalNAca-Sp14	74
50	Mana1-6(Mana1-3)Manb1-4GlcNAcb1-4GlcNAcb-Sp12	74
57	Neu5Aca2-6Galb1-4GlcNAcb1-2Mana1-6(Neu5Aca2-6Galb1-4GlcNAcb1-2Mana1-3)Manb1-4GlcNAcb1-4GlcNAcb-Sp24	73
414	GalNAca1-3(Fuca1-2)Galb1-4(Fuca1-3)GlcNAcb1-3GalNAc-Sp14	73
426	Fuca1-3GlcNAcb1-6(Galb1-4GlcNAcb1-3)Galb1-4Glc-Sp21	73
297	Neu5Aca2-3Galb1-4(Fuca1-3)GlcNAcb1-6(Galb1-3)GalNAca-Sp14	72
567	Galb1-4GlcNAcb1-3Galb1-4GlcNAcb1-3Galb1-4GlcNAcb1-2Mana1-6(Galb1-4GlcNAcb1-3Galb1-4GlcNAcb1-3Galb1-4GlcNAcb1-2Mana1-3)Manb1-4GlcNAcb1-4(Fuca1-6)GlcNAcb-Sp24	72
528	Fuca1-4(Galb1-3)GlcNAcb1-2 Mana-Sp0	72
477	Neu5Aca2-6Galb1-4GlcNAcb1-2Mana1-6(Neu5Aca2-6Galb1-4GlcNAcb1-2Mana1-3)Manb1-4GlcNAcb1-4(Fuca1-6)GlcNAcb-Sp24	70
443	Galb1-4(Fuca1-3)GlcNAcb1-6GalNAc-Sp14	67
189	GlcNAcb1-4GlcNAcb1-4GlcNAcb1-4GlcNAcb1-4GlcNAcb1-4GlcNAcb1-Sp8	67
374	Neu5Aca2-3Galb1-4(Fuca1-3)GlcNAcb1-3GalNAca-Sp14	67
496	Fuca1-2(6S)Galb1-3(6S)GlcNAcb-Sp0	66
554	GlcNAcb1-3Galb1-4GlcNAcb1-3Galb1-4GlcNAcb1-3Galb1-4GlcNAcb1-3Galb1-4GlcNAcb1-2Mana1-6(GlcNAcb1-3Galb1-4GlcNAcb1-3Galb1-4GlcNAcb1-3Galb1-4GlcNAcb1-3Galb1-4GlcNAcb1-2Mana1-3)Manb1-4GlcNAcb1-4GlcNAcb-Sp25	64
83	GalNAca1-3(Fuca1-2)Galb1-4(Fuca1-3)GlcNAcb-Sp0	62
24	(3S)Galb1-4(Fuca1-3)(6S)Glc-Sp0	62
371	Fuca1-4(Fuca1-2Galb1-3)GlcNAcb1-2Mana1-3(Fuca1-4(Fuca1-2Galb1-3)GlcNAcb1-2Mana1-3)Manb1-4GlcNAcb1-4GlcNAcb-Sp19	61
226	GalNAcb1-4(Neu5Aca2-8Neu5Aca2-8Neu5Aca2-3)Galb1-4Glcb-Sp0	60
478	Neu5Aca2-3Galb1-4GlcNAcb1-2Mana1-6(Neu5Aca2-3Galb1-4GlcNAcb1-2Mana1-3)Manb1-4GlcNAcb1-4(Fuca1-6)GlcNAcb-Sp24	59
336	GlcNAca1-4Galb1-4GlcNAcb-Sp0	57
469	Fuca1-2Galb1-3(Fuca1-4)GlcNAcb1-2Mana1-6(Fuca1-2Galb1-3(Fuca1-4)GlcNAcb1-2Mana1-3)Manb1-4GlcNAcb1-4(Fuca1-6)GlcNAcb1-4(Fuca1-6)GlcNAcb-Sp19	56
261	Neu5Aca2-3Galb1-4Glcb-Sp0	56
51	Mana1-6(Mana1-3)Manb1-4GlcNAcb1-4GlcNAcb-Sp13	54
303	Galb1-4GlcNAcb1-6Galb1-4GlcNAcb-Sp0	54
369	Gala1-3Galb1-4(Fuca1-3)GlcNAcb1-2Mana1-6(Gala1-3Galb1-4(Fuca1-3)GlcNAcb1-2Mana1-3)Manb1-4GlcNAcb1-4GlcNAcb-Sp20	53
488	Galb1-4(Fuca1-3)GlcNAcb1-6(Neu5Aca2-6(Neu5Aca2-3Galb1-3)GlcNAcb1-3)Galb1-4Glc-Sp21	51
136	Neu5Aca2-6(Galb1-3)GalNAca-Sp14	50
453	GalNAca1-3(Fuca1-2)Galb1-3GlcNAcb1-2Mana1-6(GalNAca1-3(Fuca1-2)Galb1-3GlcNAcb1-2Mana1-3)Manb1-4GlcNAcb1-4(Fuca1-6)GlcNAcb-Sp22	50
485	Galb1-3(Fuca1-4)GlcNAcb1-6GalNAca-Sp14	50
415	Galb1-4(Fuca1-3)GlcNAcb1-2Mana1-6(Galb1-4(Fuca1-3)GlcNAcb1-2Mana1-3)Manb1-4GlcNAcb1-4(Fuca1-6)GlcNAcb-Sp22	50
541	Galb1-3GlcNAcb1-3Galb1-4GlcNAcb1-2Mana1-6(Galb1-3GlcNAcb1-3Galb1-4GlcNAcb1-2Mana1-3)Manb1-4GlcNAcb1-4GlcNAc-Sp25	49
325	Neu5,9Ac2a2-3Galb1-4GlcNAcb-Sp0	49
471	Galb1-3GlcNAcb1-2Mana1-6(GlcNAcb1-4)(Galb1-3GlcNAcb1-2Mana1-3)Manb1-4GlcNAcb1-4GlcNAcb-Sp21	49
160	Galb1-4GlcNAcb1-3GalNAc-Sp14	49
391	Gala1-3Galb1-3(Fuca1-4)GlcNAcb1-2Mana1-6(Gala1-3Galb1-3(Fuca1-4)GlcNAcb1-2Mana1-3)Manb1-4GlcNAcb1-4GlcNAc-Sp19	47
502	GlcNAcb1-6(GlcNAcb1-2)Mana1-6(GlcNAcb1-4)(GlcNAcb1-4(GlcNAcb1-2)Mana1-3)Manb1-4GlcNAcb1-4(Fuca1-6)GlcNAc-Sp21	47
173	GlcNAca1-3Galb1-4GlcNAcb-Sp8	46
84	(3S)Galb1-4(Fuca1-3)Glcb-Sp0	46
290	Galb1-4(Fuca1-3)GlcNAcb1-3Galb1-3(Fuca1-4)GlcNAcb-Sp0	44
568	GlcNAcb1-3Galb1-4GlcNAcb1-3Galb1-4GlcNAcb1-3Galb1-4GlcNAcb1-2Mana1-6(GlcNAcb1-3Galb1-4GlcNAcb1-3Galb1-4GlcNAcb1-3Galb1-4GlcNAcb1-2Mana1-3)Manb1-4GlcNAcb1-4(Fuca1-6)GlcNAcb-Sp24	44
237	Neu5Aca2-3Galb1-3(6S)GlcNAc-Sp8	43
96	GalNAcb1-3Gala1-4Galb1-4GlcNAcb-Sp0	42
390	Gala1-3Galb1-3GlcNAcb1-2Mana1-6(Gala1-3Galb1-3GlcNAcb1-2Mana1-3)Manb1-4GlcNAcb1-4GlcNAc-Sp19	41
561	Galb1-3GlcNAcb1-3Galb1-4GlcNAcb1-3Galb1-4GlcNAcb1-6(Galb1-3GlcNAcb1-3Galb1-4GlcNAcb1-3Galb1-4GlcNAb1-2)Mana1-6(Galb1-3GlcNAcb1-3Galb1-4GlcNAcb1-3Galb1-4GlcNAcb1-2Mana1-3)Manb1-4GlcNAcb1-4(Fuca1-6)GlcNAcb-Sp24	41
163	Galb1-4GlcNAcb1-3Galb1-4GlcNAcb-Sp0	41
473	Neu5Aca2-3Galb1-4GlcNAcb1-2Mana-Sp0	40
225	GalNAcb1-4(Neu5Aca2-8Neu5Aca2-8Neu5Aca2-8Neu5Aca2-3)Galb1-4Glcb-Sp0	40
141	Galb1-3GalNAca-Sp16	40
416	Fuca1-2Galb1-4GlcNAcb1-2Mana1-6(Fuca1-2Galb1-4GlcNAcb1-2Mana1-3)Manb1-4GlcNAcb1-4(Fuca1-6)GlcNAcb-Sp22	39
219	(3S)Galb1-4(Fuca1-3)(6S)GlcNAcb-Sp8	38
454	Galb1-4GlcNAcb1-6(Galb1-4GlcNAcb1-2)Mana1-6(Galb1-4GlcNAcb1-2Mana1-3)Manb1-4GlcNAcb1-4GlcNAcb-Sp19	38
495	Fuca1-2Galb1-3(6S)GlcNAcb-Sp0	38
590	Neu5Aca2-3Galb1-4GlcNAcb1-3Galb1-4GlcNAcb1-6(Galb1-3)GalNAca-Sp14	38
452	Neu5Aca2-6Galb1-4GlcNAcb1-6(Fuca1-2Galb1-3GlcNAcb1-3)Galb1-4Glc-Sp21	37
61	Fuca1-2Galb1-3GalNAca-Sp8	37
395	Neu5Aca2-3Galb1-3GlcNAcb1-3GalNAca-Sp14	37
420	GalNAca1-3(Fuca1-2)Galb1-3GlcNAcb1-3GalNAc-Sp14	37
300	Galb1-4GlcNAcb1-6(Galb1-4GlcNAcb1-3)Galb1-4GlcNAc-Sp0	36
384	GlcNAcb1-2Mana1-6(GlcNAcb1-4(GlcNAcb1-2)Mana1-3)Manb1-4GlcNAcb1-4GlcNAc-Sp21	36
441	Fuca1-2Galb1-4 GlcNAcb1-2Mana1-6(Fuca1-2Galb1-4GlcNAcb1-2(Fuca1-2Galb1-4GlcNAcb1-4)Mana1-3)Manb1-4GlcNAcb1-4GlcNAcb-Sp12	36
334	Neu5Aca2-3Galb1-4(Fuca1-3)GlcNAcb1-6(Neu5Aca2-3Galb1-3)GalNAc-Sp14	35
519	Galb1-3GlcNAcb1-2Mana-Sp0	35
222	Fuca1-2(6S)Galb1-4(6S)Glcb-Sp0	35
375	GalNAcb1-4GlcNAcb1-2Mana1-6(GalNAcb1-4GlcNAcb1-2Mana1-3)Manb1-4GlcNAcb1-4GlcNAc-Sp12	35
255	Neu5Aca2-3Galb1-4(Fuca1-3)GlcNAcb1-3Galb1-4GlcNAcb-Sp8	35
335	GlcNAca1-4Galb1-4GlcNAcb1-3Galb1-4GlcNAcb1-3Galb1-4GlcNAcb-Sp0	35
15	GalNAcb-Sp8	34
196	Glca1-4Glca-Sp8	34
288	Galb1-4(Fuca1-3)(6S)GlcNAcb-Sp0	34
167	Galb1-4GlcNAcb1-6(Galb1-3)GalNAc-Sp14	34
413	Gala1-3(Fuca1-2)Galb1-4(Fuca1-3)GlcNAcb1-3GalNAc-Sp14	34
12	Galb-Sp8	34
321	Galb1-3GlcNAcb1-2Mana1-6(Galb1-3GlcNAcb1-2Mana1-3)Manb1-4GlcNAcb1-4GlcNAcb-Sp19	34
586	Neu5Aca2-3Galb1-4GlcNAcb1-3Galb1-4GlcNAcb1-6(Neu5Aca2-3Galb1-4GlcNAcb1-3Galb1-4GlcNAcb1-3)GalNAca-Sp14	34
284	Neu5Gca2-6Galb1-4GlcNAcb-Sp0	33
38	(3S)Galb-Sp8	33
289	Galb1-4(Fuca1-3)(6S)Glcb-Sp0	33
184	GlcNAcb1-3Galb1-4GlcNAcb1-3Galb1-4GlcNAcb-Sp0	33
362	Fuca1-4(Galb1-3)GlcNAcb1-2Mana1-6(Fuca1-4(Galb1-3)GlcNAcb1-2Mana1-3)Manb1-4GlcNAcb1-4(Fuca1-6)GlcNAcb-Sp22	31
3	Mana-Sp8	31
451	Gala1-3(Fuca1-2)Galb1-3GlcNAcb1-2Mana1-6(Gala1-3(Fuca1-2)Galb1-3GlcNAcb1-2Mana1-3)Manb1-4GlcNAcb1-4(Fuca1-6)GlcNAcb-Sp22	31
214	Mana1-2Mana1-2Mana1-6(Mana1-3)Mana-Sp9	31
442	Fuca1-2Galb1-4(Fuca1-3)GlcNAcb1-2Mana1-6(Fuca1-2Galb1-4(Fuca1-3)GlcNAcb1-4(Fuca1-2Galb1-4(Fuca1-3)GlcNAcb1-2)Mana1-3)Manb1-4GlcNAcb1-4GlcNAcb-Sp12	31
479	Mana1-6(Mana1-3)Manb1-4GlcNAcb1-4(Fuca1-6)GlcNAcb-Sp19	31
9	Neu5Aca-Sp8	30
75	Fuca1-2Galb1-4GlcNAcb-Sp0	30
188	GlcNAcb1-4Galb1-4GlcNAcb-Sp8	30
282	Neu5Gca2-3Galb1-4Glcb-Sp0	30
243	Neu5Aca2-6(Neu5Aca2-3Galb1-3)GalNAca-Sp14	30
349	GlcNAcb1-2Mana1-6(GlcNAcb1-2Mana1-3)Manb1-4GlcNAcb1-4(Fuca1-6)GlcNAcb-Sp22	29
86	GalNAca1-3(Fuca1-2)Galb1-4GlcNAcb-Sp8	29
1	Gala-Sp8	29
256	Neu5Aca2-3Galb1-4GlcNAcb1-3Galb1-4GlcNAcb1-3Galb1-4GlcNAcb-Sp0	29
275	Galb1-3(Fuca1-4)GlcNAcb1-3Galb1-3(Fuca1-4)GlcNAcb-Sp0	29
18	GlcN(Gc)b-Sp8	28
98	GalNAcb1-4GlcNAcb-Sp0	28
100	Gala1-2Galb-Sp8	28
385	Fuca1-2Galb1-3GalNAca1-3(Fuca1-2)Galb1-4Glcb-Sp0	28
97	GalNAcb1-4(Fuca1-3)GlcNAcb-Sp0	28
513	(6P)Galb1-4GlcNAcb-SP0	28
132	Galb1-4GlcNAcb1-6GalNAc-Sp14	28
7	Fuca-Sp9	28
591	Neu5Aca2-6Galb1-4GlcNAcb1-3Galb1-4GlcNAcb1-6(Galb1-3)GalNAca-Sp14	28
407	Galb1-3GalNAcb1-4(Neu5Aca2-8Neu5Aca2-3)Galb1-4Glcb-Sp0	27
32	(3S)Galb1-4(Fuca1-3)GlcNAc-Sp0	27
195	Glca1-4Glcb-Sp8	27
278	Neu5Gca2-3Galb1-3(Fuca1-4)GlcNAcb-Sp0	27
37	(3S)Galb1-4GlcNAcb-Sp8	27
116	Gala1-3Galb1-4Glcb-Sp0	27
397	Galb1-4(Fuca1-3)GlcNAcb1-3GalNAca-Sp14	27
481	Neu5Aca2-3Galb1-3GlcNAcb1-2Mana1-6(GlcNAcb1-4)(Neu5Aca2-3Galb1-3GlcNAcb1-2Mana1-3)Manb1-4GlcNAcb1-4GlcNAc-Sp21	27
422	Fuca1-2Galb1-3GlcNAcb1-2Mana1-6(Fuca1-2Galb1-3GlcNAcb1-2Mana1-3)Manb1-4GlcNAcb1-4(Fuca1-6)GlcNAcb-Sp22	26
245	Neu5Aca2-3Galb1-3GalNAcb1-3Gala1-4Galb1-4Glcb-Sp0	26
230	GalNAcb1-4(Neu5Aca2-3)Galb1-4GlcNAcb-Sp0	26
6	Fuca-Sp8	25
85	GalNAca1-3(Fuca1-2)Galb1-4GlcNAcb-Sp0	25
304	GalNAcb1-3Galb-Sp8	25
466	Glca1-4Glca1-4Glca1-4Glcb-Sp10	25
285	Neu5Gca-Sp8	25
545	Neu5Gca2-8Neu5Gca2-3Galb1-4GlcNAcb1-3Galb1-4GlcNAc-Sp0	25
16	GlcNAcb-Sp0	25
99	GalNAcb1-4GlcNAcb-Sp8	25
566	GlcNAcb1-3Galb1-4GlcNAcb1-3Galb1-4GlcNAcb1-2Mana1-6(GlcNAcb1-3Galb1-4GlcNAcb1-3Galb1-4GlcNAcb1-2Mana1-3)Manb1-4GlcNAcb1-4(Fuca1-6)GlcNAcb-Sp24	25
357	Fuca1-2Galb1-3GlcNAcb1-2Mana1-6(Fuca1-2Galb1-3GlcNAcb1-2Mana1-3)Manb1-4GlcNAcb1-4GlcNAcb-Sp20	24
440	(6S)Galb1-3(6S)GlcNAc-Sp0	24
450	GalNAca1-3(Fuca1-2)Galb1-4GlcNAcb1-2Mana1-6(GalNAca1-3(Fuca1-2)Galb1-4GlcNAcb1-2Mana1-3)Manb1-4GlcNAcb1-4(Fuca1-6)GlcNAcb-Sp22	24
4	GalNAca-Sp8	24
91	GalNAca1-3GalNAcb-Sp8	24
482	Neu5Aca2-6Galb1-4GlcNAcb1-6(Fuca1-2Galb1-4(Fuca1-3)GlcNAcb1-3)Galb1-4Glc-Sp21	24
598	Neu5Aca2-6Galb1-4GlcNAcb1-3Galb1-4GlcNAcb1-2Mana1-6(Neu5Aca2-6Galb1-4GlcNAcb1-3Galb1-4GlcNAcb1-2Mana1-3)Manb1-4GlcNAcb1-4GlcNAcb-Sp12	24
17	GlcNAcb-Sp8	24
153	Galb1-4(Fuca1-3)GlcNAcb1-3Galb1-4(Fuca1-3)GlcNAcb-Sp0	23
433	Galb1-4GlcNAcb1-6(Galb1-4GlcNAcb1-2)Mana1-6(GlcNAcb1-4)(Galb1-4GlcNAcb1-2Mana1-3)Manb1-4GlcNAcb1-4GlcNAc-Sp21	23
463	Gala1-3(Fuca1-2)Galb1-3GalNAca-Sp8	23
71	Fuca1-2Galb1-4(Fuca1-3)GlcNAcb-Sp0	23
150	Galb1-3GlcNAcb-Sp8	23
294	4S(3S)Galb1-4GlcNAcb-Sp0	23
423	Gala1-3(Fuca1-2)Galb1-4GlcNAcb1-2Mana1-6(Gala1-3(Fuca1-2)Galb1-4GlcNAcb1-2Mana1-3)Manb1-4GlcNAcb1-4(Fuca1-6)GlcNAcb-Sp22	23
74	Fuca1-2Galb1-4GlcNAcb1-3Galb1-4GlcNAcb1-3Galb1-4GlcNAcb-Sp0	23
125	Galb1-2Galb-Sp8	23
157	Galb1-4GalNAca1-3(Fuca1-2)Galb1-4GlcNAcb-Sp8	22
380	Galb1-4GlcNAcb1-6(Fuca1-4(Fuca1-2Galb1-3)GlcNAcb1-3)Galb1-4Glc-Sp21	22
213	Mana1-6(Mana1-3)Mana-Sp9	22
356	KDNa2-3Galb1-3GalNAca-Sp14	22
128	Galb1-3(Fuca1-4)GlcNAc-Sp0	21
449	GalNAcb1-4Galb1-4Glcb-Sp0	21
169	Galb1-4GlcNAcb-Sp8	21
260	Fuca1-2Galb1-4(6S)Glcb-Sp0	21
464	Gala1-3(Fuca1-2)Galb1-3GalNAcb-Sp8	21
5	GalNAca-Sp15	21
109	Gala1-4(Gala1-3)Galb1-4GlcNAcb-Sp8	21
379	Galb1-4(Fuca1-3)GlcNAcb1-6(Galb1-3GlcNAcb1-3)Galb1-4Glc-Sp21	21
396	Fuca1-2Galb1-4GlcNAcb1-3GalNAca-Sp14	21
115	Gala1-3Galb1-4GlcNAcb-Sp8	21
305	GlcAb1-3GlcNAcb-Sp8	21
353	KDNa2-3Galb1-4(Fuca1-3)GlcNAc-Sp0	21
444	Galb1-4GlcNAcb1-2Mana-Sp0	20
78	Fuca1-2Galb-Sp8	20
318	Neu5Aca2-8Neu5Acb-Sp17	20
320	Neu5Gcb2-6Galb1-4GlcNAc-Sp8	20
381	Galb1-4(Fuca1-3)GlcNAcb1-6(Fuca1-4(Fuca1-2Galb1-3)GlcNAcb1-3)Galb1-4Glc-Sp21	20
465	Glca1-6Glca1-6Glca1-6Glcb-Sp10	20
25	(3S)Galb1-4Glcb-Sp8	20
42	(6S)Galb1-4Glcb-Sp0	20
408	Neu5Aca2-3Galb1-3GalNAcb1-4(Neu5Aca2-8Neu5Aca2-3)Galb1-4Glcb-Sp0	20
445	Fuca1-2Galb1-4GlcNAcb1-6(Fuca1-2Galb1-4GlcNAcb1-3)GalNAc-Sp14	20
457	Neu5Aca2-3Galb1-4GlcNAcb1-6(Neu5Aca2-3Galb1-4GlcNAcb1-2)Mana1-6(GlcNAcb1-4)(Neu5Aca2-3Galb1-4GlcNAcb1-2Mana1-3)Manb1-4GlcNAcb1-4GlcNAcb-Sp21	20
41	(6P)Mana-Sp8	19
88	GlcNAcb1-3Galb1-3GalNAca-Sp8	19
272	Neu5Aca2-6Galb-Sp8	19
52	GlcNAcb1-2Mana1-6(GlcNAcb1-2Mana1-3)Manb1-4GlcNAcb1-4GlcNAcb-Sp12	19
118	Gala1-3Galb-Sp8	19
162	Galb1-4GlcNAcb1-3Galb1-4GlcNAcb1-3Galb1-4GlcNAcb-Sp0	19
292	Neu5Aca2-3Galb1-3GlcNAcb1-3Galb1-3GlcNAcb-Sp0	19
120	Gala1-4Galb1-4GlcNAcb-Sp0	18
182	GlcNAcb1-3Galb1-4GlcNAcb-Sp0	18
204	GlcAb1-6Galb-Sp8	18
247	Fuca1-2(6S)Galb1-4Glcb-Sp0	18
365	Galb1-4(Fuca1-3)GlcNAcb1-6(Fuca1-2Galb1-4GlcNAcb1-3)Galb1-4Glc-Sp21	18
368	Gala1-3(Fuca1-2)Galb1-4GlcNAcb1-2Mana1-6(Gala1-3(Fuca1-2)Galb1-4GlcNAcb1-2Mana1-3)Manb1-4GlcNAcb1-4GlcNAcb-Sp20	18
311	Mana1-6Manb-Sp10	18
161	Galb1-4GlcNAcb1-3Galb1-4(Fuca1-3)GlcNAcb1-3Galb1-4(Fuca1-3)GlcNAcb-Sp0	18
220	Fuca1-2(6S)Galb1-4GlcNAcb-Sp0	18
20	Galb1-4GlcNAcb1-6(Galb1-4GlcNAcb1-3)GalNAc-Sp14	18
370	GalNAca1-3(Fuca1-2)Galb1-3GlcNAcb1-2Mana1-6(GalNAca1-3(Fuca1-2)Galb1-3GlcNAcb1-2Mana1-3)Manb1-4GlcNAcb1-4GlcNAcb-Sp20	18
405	Gala1-3(Fuca1-2)Galb1-4(Fuca1-3)Glcb-Sp21	18
14	Manb-Sp8	17
70	Fuca1-2Galb1-4(Fuca1-3)GlcNAcb1-3Galb1-4(Fuca1-3)GlcNAcb1-3Galb1-4(Fuca1-3)GlcNAcb-Sp0	17
13	Glcb-Sp8	17
67	Fuca1-2Galb1-3GlcNAcb-Sp0	17
105	Gala1-3(Fuca1-2)Galb1-4GlcNAc-Sp0	17
283	Neu5Gca2-6GalNAca-Sp0	17
34	(3S)Galb1-4(6S)GlcNAcb-Sp0	17
65	Fuca1-2Galb1-3GlcNAcb1-3Galb1-4Glcb-Sp8	17
145	Galb1-3GalNAcb1-4Galb1-4Glcb-Sp8	17
268	Neu5Aca2-6Galb1-4GlcNAcb1-3Galb1-4(Fuca1-3)GlcNAcb1-3Galb1-4(Fuca1-3)GlcNAcb-Sp0	17
312	Mana1-6(Mana1-3)Mana1-6(Mana1-3)Manb-Sp10	17
68	Fuca1-2Galb1-3GlcNAcb-Sp8	17
399	Gala1-4Galb1-3GlcNAcb1-2Mana1-6(Gala1-4Galb1-3GlcNAcb1-2Mana1-3)Manb1-4GlcNAcb1-4GlcNAcb-Sp19	17
27	(3S)Galb1-4(6S)Glcb-Sp8	16
40	(4S)Galb1-4GlcNAcb-Sp8	16
499	(3S)GalNAcb1-4(Fuca1-3)GlcNAcb-Sp8	16
185	GlcNAcb1-3Galb1-4Glcb-Sp0	16
367	GalNAca1-3(Fuca1-2)Galb1-4GlcNAcb1-2Mana1-6(GalNAca1-3(Fuca1-2)Galb1-4GlcNAcb1-2Mana1-3)Manb1-4GlcNAcb1-4GlcNAcb-Sp20	16
358	Fuca1-2Galb1-4GlcNAcb1-2Mana1-6(Fuca1-2Galb1-4GlcNAcb1-2Mana1-3)Manb1-4GlcNAcb1-4GlcNAcb-Sp20	15
198	Glcb1-4Glcb-Sp8	15
206	KDNa2-3Galb1-4GlcNAcb-Sp0	15
266	Neu5Aca2-6Galb1-4GlcNAcb-Sp0	15
156	Galb1-4(6S)Glcb-Sp8	15
406	Galb1-4GlcNAcb1-6(Neu5Aca2-6Galb1-3GlcNAcb1-3)Galb1-4Glc-Sp21	15
112	Gala1-3GalNAcb-Sp8	15
122	Gala1-4Galb1-4Glcb-Sp0	15
475	Neu5Aca2-6Galb1-4GlcNAcb1-6GalNAca-Sp14	15
192	GlcNAcb1-6GalNAca-Sp8	14
110	Gala1-3GalNAca-Sp8	14
500	Fuca1-2Galb1-3GlcNAcb1-6(Fuca1-2Galb1-3GlcNAcb1-3)GalNAca-Sp14	14
28	(3S)Galb1-3(Fuca1-4)GlcNAcb-Sp8	14
89	GalNAca1-3(Fuca1-2)Galb-Sp8	14
279	Neu5Gca2-3Galb1-3GlcNAcb-Sp0	14
281	Neu5Gca2-3Galb1-4GlcNAcb-Sp0	14
257	Neu5Aca2-3Galb1-4GlcNAcb-Sp0	14
417	GlcNAcb1-2(GlcNAcb1-6)Mana1-6(GlcNAcb1-2Mana1-3)Manb1-4GlcNAcb1-4GlcNAcb-Sp19	14
588	GlcNAcb1-3Galb1-4GlcNAcb1-3Galb1-4GlcNAcb1-3GalNAca-Sp14	14
103	Gala1-3(Fuca1-2)Galb1-4(Fuca1-3)GlcNAcb-Sp0	13
123	Gala1-4GlcNAcb-Sp8	13
387	Galb1-3GlcNAcb1-3GalNAca-Sp14	13
155	Galb1-4(6S)Glcb-Sp0	13
280	Neu5Gca2-3Galb1-4(Fuca1-3)GlcNAcb-Sp0	13
337	GlcNAca1-4Galb1-3GlcNAcb-Sp0	13
377	Galb1-3GalNAca1-3(Fuca1-2)Galb1-4GlcNAc-Sp0	13
382	Galb1-3GlcNAcb1-3Galb1-4(Fuca1-3)GlcNAcb1-6(Galb1-3GlcNAcb1-3)Galb1-4Glc-Sp21	13
239	Neu5Aca2-3Galb1-3(Fuca1-4)GlcNAcb1-3Galb1-4(Fuca1-3)GlcNAcb-Sp0	13
600	Galb1-3GalNAcb1-4(Neu5Aca2-8Neu5Aca2-8Neu5Aca2-3)Galb1-4Glcb-Sp21	13
429	GlcNAcb1-6(GlcNAcb1-2)Mana1-6(GlcNAcb1-4)(GlcNAcb1-2Mana1-3)Manb1-4GlcNAcb1-4GlcNAc-Sp21	13
431	Galb1-4GlcNAcb1-2Mana1-6(GlcNAcb1-4)(Galb1-4GlcNAcb1-2Mana1-3)Manb1-4GlcNAcb1-4GlcNAc-Sp21	13
494	Fuca1-2Galb1-4GlcNAcb1-2Mana-Sp0	13
534	GlcNAcb1-3Galb1-4GlcNAcb1-2Mana1-6(GlcNAcb1-3Galb1-4GlcNAcb1-2Mana1-3)Manb1-4GlcNAcb1-4GlcNAcb-Sp12	13
77	Fuca1-2Galb1-4Glcb-Sp0	12
106	Gala1-3(Fuca1-2)Galb1-4Glcb-Sp0	12
252	Neu5Aca2-3Galb1-4(Fuca1-3)GlcNAcb-Sp0	12
274	Neu5Aca2-8Neu5Aca2-3Galb1-4Glcb-Sp0	12
418	Fuca1-2Galb1-3GlcNAcb1-3GalNAc-Sp14	12
23	6S(3S)Galb1-4GlcNAcb-Sp0	12
92	GalNAca1-3Galb-Sp8	12
168	Galb1-4GlcNAcb-Sp0	12
208	Mana1-2Mana1-6(Mana1-2Mana1-3)Mana-Sp9	12
328	Neu5Aca2-3Galb1-3(Fuca1-4)GlcNAcb1-3Galb1-3(Fuca1-4)GlcNAcb-Sp0	12
131	Galb1-4GlcNAcb1-6GalNAca-Sp8	12
231	GalNAcb1-4(Neu5Aca2-3)Galb1-4GlcNAcb-Sp8	12
207	Mana1-2Mana1-2Mana1-3Mana-Sp9	11
8	Rhaa-Sp8	11
11	Neu5Acb-Sp8	11
146	Galb1-3Galb-Sp8	11
171	Galb1-4Glcb-Sp0	11
194	GlcNAcb1-6Galb1-4GlcNAcb-Sp8	11
291	Galb1-4GlcNAcb1-3Galb1-3GlcNAcb-Sp0	11
30	(3S)Galb1-3GlcNAcb-Sp0	11
45	(6S)Galb1-4(6S)Glcb-Sp8	11
151	Galb1-4(Fuca1-3)GlcNAcb-Sp0	11
203	GlcAb1-3Galb-Sp8	11
216	Mana1-6(Mana1-3)Mana1-6(Mana1-3)Manb1-4GlcNAcb1-4GlcNAcb-Sp12	11
373	Neu5Aca2-6Galb1-4GlcNAcb1-3GalNAc-Sp14	11
378	Galb1-3GlcNAcb1-3Galb1-4GlcNAcb1-6(Galb1-3GlcNAcb1-3)Galb1-4Glcb-Sp0	11
69	Fuca1-2Galb1-4(Fuca1-3)GlcNAcb1-3Galb1-4(Fuca1-3)GlcNAcb-Sp0	10
181	GlcNAcb1-3Galb-Sp8	10
205	KDNa2-3Galb1-3GlcNAcb-Sp0	10
79	Fuca1-3GlcNAcb-Sp8	10
164	Galb1-4GlcNAcb1-3Galb1-4Glcb-Sp0	10
49	Neu5,9Ac2a2-6Galb1-4GlcNAcb-Sp8	10
270	Neu5Aca2-6Galb1-4Glcb-Sp0	10
472	Neu5Aca2-6Galb1-4GlcNAcb1-6(Galb1-3GlcNAcb1-3)Galb1-4Glcb-Sp21	10
152	Galb1-4(Fuca1-3)GlcNAcb-Sp8	10
348	Mana1-6(Galb1-4GlcNAcb1-2Mana1-3)Manb1-4GlcNAcb1-4GlcNAcb-Sp12	10
489	Fuca1-2Galb1-4GlcNAcb1-6GalNAca-Sp14	10
510	(3S)GalNAcb1-4GlcNAc-Sp8	10
179	GlcNAcb1-3GalNAca-Sp8	9
81	Fucb1-3GlcNAcb-Sp8	9
351	Galb1-3GlcNAcb1-2Mana1-6(Galb1-3GlcNAcb1-2Mana1-3)Manb1-4GlcNAcb1-4(Fuca1-6)GlcNAcb-Sp22	9
430	GlcNAcb1-6(GlcNAcb1-2)Mana1-6(GlcNAcb1-4)(GlcNAcb1-4(GlcNAcb1-2)Mana1-3)Manb1-4GlcNAcb1-4GlcNAc-Sp21	9
90	GalNAca1-3(Fuca1-2)Galb-Sp18	9
209	Mana1-2Mana1-3Mana-Sp9	9
438	GalNAcb1-6GalNAcb-Sp8	9
107	Gala1-3(Fuca1-2)Galb-Sp8	8
139	Galb1-3GalNAca-Sp8	8
233	Neu5Aca2-3Galb1-3GalNAcb1-4(Neu5Aca2-3)Galb1-4Glcb-Sp0	8
313	Mana1-2Mana1-6(Mana1-3)Mana1-6(Mana1-2Mana1-2Mana1-3)Mana-Sp9	8
307	GlcNAcb1-3Man-Sp10	8
462	Neu5Aca2-6Galb1-4GlcNAcb1-6(Neu5Aca2-6Galb1-4GlcNAcb1-2)Mana1-6(GlcNAcb1-4)(Neu5Aca2-6Galb1-4GlcNAcb1-4(Neu5Aca2-6Galb1-4GlcNAcb1-2)Mana1-3)Manb1-4GlcNAcb1-4GlcNAcb-Sp21	8
587	Neu5Aca2-6Galb1-4GlcNAcb1-3Galb1-4GlcNAcb1-3GalNAca-Sp14	8
187	GlcNAcb1-6(GlcNAcb1-4)GalNAca-Sp8	8
553	GalNAcb1-4GlcNAcb1-3GalNAcb1-4GlcNAcb-Sp0	8
199	Glcb1-6Glcb-Sp8	7
244	Neu5Aca2-3Galb-Sp8	7
392	Neu5Aca2-3Galb1-3GlcNAcb1-2Mana1-6(Neu5Aca2-3Galb1-3GlcNAcb1-2Mana1-3)Manb1-4GlcNAcb1-4GlcNAc-Sp19	7
425	Galb1-4GlcNAcb1-6(Fuca1-2Galb1-3GlcNAcb1-3)Galb1-4Glc-Sp21	7
143	Galb1-3GalNAcb1-3Gala1-4Galb1-4Glcb-Sp0	7
197	Glca1-6Glca1-6Glcb-Sp8	7
341	GlcNAca1-4Galb1-3GalNAc-Sp14	7
424	Galb1-3GlcNAcb1-6(Galb1-3GlcNAcb1-2)Mana1-6(Galb1-3GlcNAcb1-2Mana1-3)Manb1-4GlcNAcb1-4GlcNAcb-Sp19	7
31	(3S)Galb1-3GlcNAcb-Sp8	7
121	Gala1-4Galb1-4GlcNAcb-Sp8	7
436	Galb1-6Galb-Sp10	7
36	(3S)Galb1-4GlcNAcb-Sp0	7
517	Gala1-3(Fuca1-2)Galb1-4GlcNAcb1-2Mana-Sp0	7
76	Fuca1-2Galb1-4GlcNAcb-Sp8	6
149	Galb1-3GlcNAcb-Sp0	6
427	GlcNAcb1-2Mana1-6(GlcNAcb1-4)(GlcNAcb1-2Mana1-3)Manb1-4GlcNAcb1-4GlcNAc-Sp21	6
43	(6S)Galb1-4Glcb-Sp8	6
39	(6S)(4S)Galb1-4GlcNAcb-Sp0	6
2	Glca-Sp8	6
47	(6S)GlcNAcb-Sp8	6
54	Galb1-4GlcNAcb1-2Mana1-6(Galb1-4GlcNAcb1-2Mana1-3)Manb1-4GlcNAcb1-4GlcNAcb-Sp12	6
63	Fuca1-2Galb1-3GalNAcb1-4(Neu5Aca2-3)Galb1-4Glcb-Sp0	6
511	(4S)GalNAcb-Sp10	6
532	Gala1-3(Fuca1-2)Galb1-3GalNAcb1-3Gala1-4Galb1-4Glc-Sp21	6
29	(3S)Galb1-3GalNAca-Sp8	5
62	Fuca1-2Galb1-3GalNAca-Sp14	5
130	Fuca1-4(Galb1-3)GlcNAcb-Sp8	5
228	GalNAcb1-4(Neu5Aca2-8Neu5Aca2-3)Galb1-4Glcb-Sp0	5
60	Fuca1-2Galb1-3(Fuca1-4)GlcNAcb-Sp8	5
592	Neu5Aca2-6Galb1-4GlcNAcb1-6(Galb1-3)GalNAca-Sp14	5
58	Fuca1-2Galb1-3GalNAcb1-3Gala-Sp9	5
82	GalNAca1-3(Fuca1-2)Galb1-3GlcNAcb-Sp0	5
265	Neu5Aca2-6Galb1-4(6S)GlcNAcb-Sp8	5
360	Gala1-3Galb1-4GlcNAcb1-2Mana1-6(Gala1-3Galb1-4GlcNAcb1-2Mana1-3)Manb1-4GlcNAcb1-4GlcNAcb-Sp20	5
599	GlcNAcb1-3Fuca-Sp21	5
172	Galb1-4Glcb-Sp8	5
298	Galb1-3Galb1-4GlcNAcb-Sp8	5
347	Galb1-4GlcNAcb1-2Mana1-6Manb1-4GlcNAcb1-4GlcNAc-Sp12	5
126	Galb1-3(Fuca1-4)GlcNAcb1-3Galb1-4(Fuca1-3)GlcNAcb-Sp0	4
133	GlcNAcb1-6(Galb1-3)GalNAca-Sp8	4
329	Neu5Aca2-6Galb1-4GlcNAcb1-3Galb1-4GlcNAcb1-3Galb1-4GlcNAcb-Sp0	4
421	Gala1-3Galb1-3GlcNAcb1-3GalNAc-Sp14	4
512	Galb1-4(6P)GlcNAcb-Sp0	4
95	GalNAcb1-3(Fuca1-2)Galb-Sp8	4
287	Galb1-3GlcNAcb1-3Galb1-3GlcNAcb-Sp0	4
342	Neu5Aca2-6Galb1-4GlcNAcb1-2Mana1-6(Mana1-3)Manb1-4GlcNAcb1-4GlcNAc-Sp12	4
372	Neu5Aca2-3Galb1-4GlcNAcb1-3GalNAc-Sp14	4
410	GalNAca1-3(Fuca1-2)Galb1-4GlcNAcb1-3GalNAca-Sp14	4
447	GalNAca1-3(Fuca1-2)Galb1-4GlcNAcb1-6(GalNAca1-3(Fuca1-2)Galb1-4GlcNAcb1-3)GalNAc-Sp14	4
533	Galb1-3GalNAcb1-3Gal-Sp21	4
94	GalNAcb1-3GalNAca-Sp8	4
352	(6S)GlcNAcb1-3Galb1-4GlcNAcb-Sp0	4
439	(6S)Galb1-3GlcNAcb-Sp0	4
459	Neu5Aca2-6Galb1-4GlcNAcb1-2Mana1-6(GlcNAcb1-4)(Neu5Aca2-6Galb1-4GlcNAcb1-2Mana1-3)Manb1-4GlcNAcb1-4GlcNAcb-Sp21	4
557	Galb1-3GlcNAcb1-6(Galb1-3)GalNAc-Sp14	4
585	GlcNAcb1-3Galb1-4GlcNAcb1-6(GlcNAcb1-3Galb1-4GlcNAcb1-3)GalNAca-Sp14	4
53	GlcNAcb1-2Mana1-6(GlcNAcb1-2Mana1-3)Manb1-4GlcNAcb1-4GlcNAcb-Sp13	4
113	Gala1-3Galb1-4(Fuca1-3)GlcNAcb-Sp8	4
191	GlcNAcb1-4GlcNAcb1-4GlcNAcb-Sp8	4
302	Galb1-4GlcNAca1-6Galb1-4GlcNAcb-Sp0	4
393	GlcNAcb1-2Mana1-6(Galb1-4GlcNAcb1-2Mana1-3)Manb1-4GlcNAcb1-4GlcNAc-Sp12	4
419	Gala1-3(Fuca1-2)Galb1-3GlcNAcb1-3GalNAc-Sp14	4
560	(3S)GlcAb1-3Galb1-4GlcNAcb1-2Mana-Sp0	4
200	G-ol-Sp8	3
249	Neu5Aca2-3Galb1-4(6S)GlcNAcb-Sp8	3
273	Neu5Aca2-8Neu5Aca-Sp8	3
332	GalNAca1-3(Fuca1-2)Galb1-4GlcNAcb1-3Galb1-4GlcNAcb-Sp0	3
345	Neu5Aca2-6Galb1-4GlcNAcb1-2Mana1-3Manb1-4GlcNAcb1-4GlcNAc-Sp12	3
361	Galb1-4GlcNAcb1-2Mana1-6(Mana1-3)Manb1-4GlcNAcb1-4GlcNAcb-Sp12	3
386	Fuca1-2Galb1-3GalNAca1-3(Fuca1-2)Galb1-4GlcNAcb-Sp0	3
446	Gala1-3(Fuca1-2)Galb1-4GlcNAcb1-6(Gala1-3(Fuca1-2)Galb1-4GlcNAcb1-3)GalNAc-Sp14	3
455	Neu5Aca2-3Galb1-4GlcNAcb1-2Mana1-6(GlcNAcb1-4)(Neu5Aca2-3Galb1-4GlcNAcb1-2Mana1-3)Manb1-4GlcNAcb1-4GlcNAcb-Sp21	3
526	Galb1-4GlcNAcb1-2 Mana1-6(GlcNAcb1-4)(Galb1-4GlcNAcb1-2Mana1-3)Manb1-4GlcNAcb1-4(Fuca1-6)GlcNAc-Sp21	3
26	(3S)Galb1-4(6S)Glcb-Sp0	3
33	(3S)Galb1-4(Fuca1-3)GlcNAc-Sp8	3
56	Neu5Aca2-6Galb1-4GlcNAcb1-2Mana1-6(Neu5Aca2-6Galb1-4GlcNAcb1-2Man-a1-3)Manb1-4GlcNAcb1-4GlcNAcb-Sp21	3
64	Fuca1-2Galb1-3GalNAcb1-4(Neu5Aca2-3)Galb1-4Glcb-Sp9	3
93	GalNAca1-4(Fuca1-2)Galb1-4GlcNAcb-Sp8	3
127	Galb1-3GlcNAcb1-3Galb1-4(Fuca1-3)GlcNAcb-Sp0	3
240	Neu5Aca2-3Galb1-4(Neu5Aca2-3Galb1-3)GlcNAcb-Sp8	3
295	(6S)Galb1-4(6S)GlcNAcb-Sp0	3
310	MurNAcb1-4GlcNAcb-Sp10	3
409	Gala1-3(Fuca1-2)Galb1-4GlcNAcb1-3GalNAca-Sp14	3
484	Gala1-3Galb1-3GlcNAcb1-6GalNAca-Sp14	3
10	Neu5Aca-Sp11	3
101	Gala1-3(Fuca1-2)Galb1-3GlcNAcb-Sp0	3
124	Gala1-6Glcb-Sp8	3
148	Galb1-3GlcNAcb1-3Galb1-4Glcb-Sp10	3
177	GlcNAcb1-6(GlcNAcb1-3)GalNAca-Sp14	3
221	Fuca1-2Galb1-4(6S)GlcNAcb-Sp8	3
227	Neu5Aca2-8Neu5Aca2-8Neu5Aca2-3Galb1-4Glcb-Sp0	3
277	Neu5Acb2-6Galb1-4GlcNAcb-Sp8	3
296	(6P)Glcb-Sp10	3
299	Neu5Aca2-6Galb1-4GlcNAcb1-2Mana1-6(Galb1-4GlcNAcb1-2Mana1-3)Manb1-4GlcNAcb1-4GlcNAcb-Sp12	3
315	Neu5Aca2-3Galb1-4GlcNAcb1-6(Neu5Aca2-3Galb1-3)GalNAca-Sp14	3
324	Galb1-4(Fuca1-3)GlcNAcb1-2Mana1-6(Galb1-4(Fuca1-3)GlcNAcb1-2Mana1-3)Manb1-4GlcNAcb1-4GlcNAcb-Sp20	3
330	Gala1-4Galb1-4GlcNAcb1-3Galb1-4Glcb-Sp0	3
338	GlcNAca1-4Galb1-4GlcNAcb1-3Galb1-4Glcb-Sp0	3
354	KDNa2-6Galb1-4GlcNAc-Sp0	3
355	KDNa2-3Galb1-4Glc-Sp0	3
460	Neu5Aca2-6Galb1-4GlcNAcb1-4Mana1-6(GlcNAcb1-4)(Neu5Aca2-6Galb1-4GlcNAcb1-4(Neu5Aca2-6Galb1-4GlcNAcb1-2)Mana1-3)Manb1-4GlcNAcb1-4GlcNAcb-Sp21	3
504	Galb1-3GlcNAca1-3Galb1-4GlcNAcb-Sp8	3
523	GalNAcb1-4GlcNAcb1-2Mana-Sp0	3
527	Galb1-4GlcNAcb1-2 Mana1-6(Galb1-4GlcNAcb1-4)(Galb1-4GlcNAcb1-2Mana1-3)Manb1-4GlcNAcb1-4(Fuca1-6)GlcNAc-Sp21	3
530	GlcNAcb1-3Galb1-4GlcNAcb1-6(GlcNAcb1-3)Galb1-4GlcNAc-Sp0	3
44	(6S)Galb1-4GlcNAcb-Sp8	3
87	GalNAca1-3(Fuca1-2)Galb1-4Glcb-Sp0	3
108	Gala1-3(Fuca1-2)Galb-Sp18	3
114	Gala1-3Galb1-3GlcNAcb-Sp0	3
117	Gala1-3Galb1-4Glc-Sp10	3
319	Neu5Aca2-8Neu5Aca2-8Neu5Acb-Sp8	3
394	Galb1-4GlcNAcb1-2Mana1-6(GlcNAcb1-2Mana1-3)Manb1-4GlcNAcb1-4GlcNAc-Sp12	3
398	GalNAca1-3GalNAcb1-3Gala1-4Galb1-4GlcNAcb-Sp0	3
403	Galb1-3GlcNAca1-6Galb1-4GlcNAcb-Sp0	3
435	Galb1-4Galb-Sp10	3
486	Neu5Aca2-3Galb1-3GlcNAcb1-6GalNAca-Sp14	3
72	Fuca1-2Galb1-4(Fuca1-3)GlcNAcb-Sp8	2
166	Galb1-4GlcNAcb1-6(Galb1-3)GalNAca-Sp8	2
271	Neu5Aca2-6Galb1-4Glcb-Sp8	2
314	Mana1-2Mana1-6(Mana1-2Mana1-3)Mana1-6(Mana1-2Mana1-2Mana1-3)Mana-Sp9	2
343	Mana1-6(Neu5Aca2-6Galb1-4GlcNAcb1-2Mana1-3)Manb1-4GlcNAcb1-4GlcNAc-Sp12	2
389	GalNAca1-3(Fuca1-2)Galb1-3GalNAca1-3(Fuca1-2)Galb1-4GlcNAcb-Sp0	2
402	Galb1-3GlcNAcb1-6Galb1-4GlcNAcb-Sp0	2
411	GalNAca1-3GalNAcb1-3Gala1-4Galb1-4Glcb-Sp0	2
46	Neu5Aca2-3(6S)Galb1-4GlcNAcb-Sp8	2
73	Fuca1-2Galb1-4GlcNAcb1-3Galb1-4GlcNAcb-Sp0	2
158	Galb1-4GalNAcb1-3(Fuca1-2)Galb1-4GlcNAcb-Sp8	2
210	Mana1-6(Mana1-2Mana1-3)Mana1-6(Mana1-2Mana1-3)Manb1-4GlcNAcb1-4GlcNAcb-Sp12	2
262	Neu5Aca2-3Galb1-4Glcb-Sp8	2
323	Neu5Aca2-3Galb1-4GlcNAcb1-2Mana1-6(Neu5Aca2-6Galb1-4GlcNAcb1-2Mana1-3)Manb1-4GlcNAcb1-4GlcNAcb-Sp12	2
326	Neu5,9Ac2a2-3Galb1-3GlcNAcb-Sp0	2
327	Neu5Aca2-6Galb1-4GlcNAcb1-3Galb1-3GlcNAcb-Sp0	2
331	GalNAcb1-3Gala1-4Galb1-4GlcNAcb1-3Galb1-4Glcb-Sp0	2
529	Neu5Aca2-3Galb1-4(Fuca1-3)GlcNAcb1-2Mana-Sp0	2
35	(3S)Galb1-4(6S)GlcNAcb-Sp8	2
66	Fuca1-2Galb1-3GlcNAcb1-3Galb1-4Glcb-Sp10	2
144	Galb1-3GalNAcb1-4(Neu5Aca2-3)Galb1-4Glcb-Sp0	2
218	Neu5Aca2-3Galb1-4GlcNAcb1-3Galb1-4(Fuca1-3)GlcNAcb-Sp0	2
346	Galb1-4GlcNAcb1-2Mana1-3Manb1-4GlcNAcb1-4GlcNAc-Sp12	2
401	Gala1-3Galb1-4GlcNAcb1-3GalNAca-Sp14	2
518	GalNAca1-3(Fuca1-2)Galb1-4 GlcNAcb1-2Mana-Sp0	2
524	Neu5Aca2-3Galb1-3GalNAcb1-4Galb1-4Glcb-Sp0	2
563	Neu5Aca2-8Neu5Aca2-3Galb1-3GalNAcb1-4(Neu5Aca2-3)Galb1-4Glc-Sp21	2
19	Galb1-4GlcNAcb1-6(Galb1-4GlcNAcb1-3)GalNAca-Sp8	2
175	GlcNAcb1-2Galb1-3GalNAca-Sp8	2
232	GalNAcb1-4(Neu5Aca2-3)Galb1-4Glcb-Sp0	2
241	Neu5Aca2-3Galb1-3(6S)GalNAca-Sp8	2
276	Neu5Acb2-6GalNAca-Sp8	2
308	GlcNAcb1-4GlcNAcb-Sp10	2
21	GlcNAcb1-6(GlcNAcb1-4)(GlcNAcb1-3)GlcNAc-Sp8	1
129	Galb1-3(Fuca1-4)GlcNAc-Sp8	1
135	Neu5Aca2-6(Galb1-3)GalNAca-Sp8	1
137	Neu5Acb2-6(Galb1-3)GalNAca-Sp8	1
140	Galb1-3GalNAca-Sp14	1
147	Galb1-3GlcNAcb1-3Galb1-4GlcNAcb-Sp0	1
154	Galb1-4(Fuca1-3)GlcNAcb1-3Galb1-4(Fuca1-3)GlcNAcb1-3Galb1-4(Fuca1-3)GlcNAcb-Sp0	1
176	GlcNAcb1-6(GlcNAcb1-3)GalNAca-Sp8	1
180	GlcNAcb1-3GalNAca-Sp14	1
183	GlcNAcb1-3Galb1-4GlcNAcb-Sp8	1
263	Neu5Aca2-6GalNAca-Sp8	1
483	Galb1-3GlcNAcb1-6GalNAca-Sp14	1
491	Galb1-4(Fuca1-3)GlcNAcb1-2Mana-Sp0	1
498	GalNAcb1-4(Fuca1-3)(6S)GlcNAcb-Sp8	1
515	Neu5Aca2-6Galb1-4GlcNAcb1-2Man-Sp0	1
522	Gala1-3Galb1-3GlcNAcb1-2Mana-Sp0	1
542	Neu5Gca2-8Neu5Gca2-3Galb1-4GlcNAc-Sp0	1
546	Neu5Gca2-8Neu5Gca2-6Galb1-4GlcNAc-Sp0	1
59	Fuca1-2Galb1-3GalNAcb1-3Gala1-4Galb1-4Glcb-Sp9	1
134	GlcNAcb1-6(Galb1-3)GalNAca-Sp14	1
217	Manb1-4GlcNAcb-Sp0	1
229	Neu5Aca2-8Neu5Aca2-8Neu5Aca-Sp8	1
246	Neu5Aca2-3Galb1-3GlcNAcb1-3Galb1-4GlcNAcb-Sp0	1
258	Neu5Aca2-3Galb1-4GlcNAcb-Sp8	1
301	GlcNAcb1-6(Galb1-4GlcNAcb1-3)Galb1-4GlcNAc-Sp0	1
493	Gala1-3(Fuca1-2)Galb1-4GlcNAcb1-6GalNAca-Sp14	1
551	GlcNAcb1-3Galb1-4GlcNAcb1-6(GlcNAcb1-3Galb1-3)GalNAca-Sp14	1
556	GlcNAb1-3Galb1-3GalNAc-Sp14	1
48	Neu5,9Ac2a-Sp8	1
138	Neu5Aca2-6(Galb1-3)GlcNAcb1-4Galb1-4Glcb-Sp10	1
178	GlcNAcb1-6(GlcNAcb1-3)Galb1-4GlcNAcb-Sp8	1
224	Neu5Aca2-3Galb1-3GalNAca-Sp14	1
235	Neu5Aca2-3GalNAca-Sp8	1
250	Neu5Aca2-3Galb1-4(Fuca1-3)(6S)GlcNAcb-Sp8	1
269	Neu5Aca2-6Galb1-4GlcNAcb1-3Galb1-4GlcNAcb-Sp0	1
364	Neu5Aca2-6GlcNAcb1-4GlcNAcb1-4GlcNAc-Sp21	1
461	Neu5Aca2-6Galb1-4GlcNAcb1-6(Neu5Aca2-6Galb1-4GlcNAcb1-2)Mana1-6(GlcNAcb1-4)(Neu5Aca2-6Galb1-4GlcNAcb1-2Mana1-3)Manb1-4GlcNAcb1-4GlcNAcb-Sp21	1
490	Gala1-3Galb1-4GlcNAcb1-6GalNAca-Sp14	1
80	Fuca1-4GlcNAcb-Sp8	1
267	Neu5Aca2-6Galb1-4GlcNAcb-Sp8	1
376	Galb1-3GalNAca1-3(Fuca1-2)Galb1-4Glc-Sp0	1
497	Neu5Aca2-6GalNAcb1-4(6S)GlcNAcb-Sp8	1
520	Gala1-3(Fuca1-2)Galb1-3GlcNAcb1-6GalNAc-Sp14	1
552	GalNAcb1-3GlcNAcb-Sp0	1
22	6S(3S)Galb1-4(6S)GlcNAcb-Sp0	0
174	GlcNAca1-6Galb1-4GlcNAcb-Sp8	0
193	GlcNAcb1-6GalNAca-Sp14	0
253	Neu5Aca2-3Galb1-4(Fuca1-3)GlcNAcb-Sp8	0
316	Neu5Aca2-6Galb1-4GlcNAcb1-2Mana1-6(Neu5Aca2-3Galb1-4GlcNAcb1-2Mana1-3)Manb1-4GlcNAcb1-4GlcNAcb-Sp12	0
317	Galb1-4GlcNAcb1-2Mana1-6(Neu5Aca2-6Galb1-4GlcNAcb1-2Mana1-3)Manb1-4GlcNAcb1-4GlcNAcb-Sp12	0
584	GlcNAcb1-3Galb1-4GlcNAcb1-6(Galb1-3)GalNAca-Sp14	0
589	Galb1-4GlcNAcb1-3Galb1-3GalNAca-Sp14	0
119	Gala1-4(Fuca1-2)Galb1-4GlcNAcb-Sp8	0
254	Neu5Aca2-3Galb1-4(Fuca1-3)GlcNAcb1-3Galb-Sp8	0
264	Neu5Aca2-6GalNAcb1-4GlcNAcb-Sp0	0
286	Neu5Aca2-3Galb1-4GlcNAcb1-6(Galb1-3)GalNAca-Sp14	0
306	Neu5Aca2-6Galb1-4GlcNAcb1-2Mana1-6(GlcNAcb1-2Mana1-3)Manb1-4GlcNAcb1-4GlcNAcb-Sp12	0
322	Neu5Aca2-3Galb1-4GlcNAcb1-2Mana1-6(Neu5Aca2-3Galb1-4GlcNAcb1-2Mana1-3)Manb1-4GlcNAcb1-4GlcNAcb-Sp12	0
344	Neu5Aca2-6Galb1-4GlcNAcb1-2Mana1-6Manb1-4GlcNAcb1-4GlcNAc-Sp12	0
492	Fuca1-2(6S)Galb1-3GlcNAcb-Sp0	0
507	(6S)GalNAcb1-4GlcNAc-Sp8	0
544	Neu5Gca2-8Neu5Aca2-3Galb1-4GlcNAc-Sp0	0
582	Neu5Aca2-3Galb1-4GlcNAcb1-3Galb1-4GlcNAcb1-3GalNAca-Sp14	0
159	Galb1-4GlcNAcb1-3GalNAca-Sp8	0
293	Neu5Aca2-3Galb1-4GlcNAcb1-3Galb1-3GlcNAcb-Sp0	0
467	Neu5Aca2-3Galb1-4GlcNAcb1-6(Neu5Aca2-3Galb1-4GlcNAcb1-3)GalNAca-Sp14	0
474	Neu5Aca2-3Galb1-4GlcNAcb1-6GalNAca-Sp14	0
505	Galb1-3(6S)GlcNAcb-Sp8	0
514	GalNAca1-3(Fuca1-2)Galb1-4GlcNAcb1-6GalNAc-Sp14	0
55	Neu5Aca2-6Galb1-4GlcNAcb1-2Mana1-6(Neu5Aca2-6Galb1-4GlcNAcb1-2Mana1-3)Manb1-4GlcNAcb1-4GlcNAcb-Sp12	-1
238	Neu5Aca2-3Galb1-3(Fuca1-4)GlcNAcb-Sp8	-1
404	GalNAcb1-3Gala1-6Galb1-4Glcb-Sp8	-1
508	(3S)GalNAcb1-4(3S)GlcNAc-Sp8	-1
516	Gala1-3Galb1-4GlcNAcb1-2Mana-Sp0	-1
521	Neu5Aca2-3Galb1-3GlcNAcb1-2Mana-Sp0	-1
583	GlcNAcb1-3Galb1-4GlcNAcb1-3GalNAca-Sp14	-1
142	Galb1-3GalNAcb-Sp8	-1
525	GlcNAcb1-2 Mana1-6(GlcNAcb1-4)(GlcNAcb1-2Mana1-3)Manb1-4GlcNAcb1-4(Fuca1-6)GlcNAc-Sp21	-1
547	Neu5Aca2-8Neu5Aca2-3Galb1-4GlcNAc-Sp0	-1
165	Galb1-4GlcNAcb1-3Galb1-4Glcb-Sp8	-1
170	Galb1-4GlcNAcb-Sp23	-1
186	GlcNAcb1-4-MDPLys	-1
223	Neu5Aca2-3Galb1-3GalNAca-Sp8	-1
201	GlcAa-Sp8	-1
531	GalNAca1-3(Fuca1-2)Galb1-3GalNAcb1-3Gala1-4Galb1-4Glc-Sp21	-1
559	(3S)GlcAb1-3Galb1-4GlcNAcb1-3Galb1-4Glc-Sp0	-1
594	GlcNAcb1-6(Neu5Aca2-3Galb1-3)GalNAca-Sp14	-1
236	Neu5Aca2-3GalNAcb1-4GlcNAcb-Sp0	-2
543	Neu5Aca2-8Neu5Gca2-3Galb1-4GlcNAc-Sp0	-2
242	Neu5Aca2-6(Neu5Aca2-3Galb1-3)GalNAca-Sp8	-2
259	Neu5Aca2-3Galb1-4GlcNAcb1-3Galb1-4GlcNAcb-Sp0	-2
437	Neu5Aca2-3Galb1-4GlcNAcb1-3Galb-Sp8	-2
509	GalNAcb1-4(6S)GlcNAc-Sp8	-2
211	Mana1-2Mana1-6(Mana1-3)Mana1-6(Mana1-2Mana1-2Mana1-3)Manb1-4GlcNAcb1-4GlcNAcb-Sp12	-2
234	Neu5Aca2-6(Neu5Aca2-3)GalNAca-Sp8	-2
506	(6S)(4S)GalNAcb1-4GlcNAc-Sp8	-2
363	Neu5Aca2-6GlcNAcb1-4GlcNAc-Sp21	-3
309	GlcNAcb1-4GlcNAcb-Sp12	-3
501	GalNAca1-3(Fuca1-2)Galb1-3GlcNAcb1-6GalNAca-Sp14	-3

## Sheet: DSL10ug
ChartID	Epitope	AverageRFU
503	Galb1-4GlcNAcb1-6(Galb1-4GlcNAcb1-2)Mana1-6(GlcNAcb1-4)Galb1-4GlcNAcb1-4(Gal b1-4GlcNAcb1-2)Mana1-3)Manb1-4GlcNAcb1-4(Fuca1-6)GlcNAc-Sp21	36539
456	Neu5Aca2-3Galb1-4GlcNAcb1-4Mana1-6(GlcNAcb1-4)(Neu5Aca2-3Galb1-4GlcNAcb1-4(Neu5Aca2-3Galb1-4GlcNAcb1-2)Mana1-3)Manb1-4GlcNAcb1-4GlcNAcb-Sp21	33455
578	Galb1-4GlcNAcb1-3Galb1-4GlcNAcb1-3Galb1-4GlcNAcb1-3Galb1-4GlcNAcb1-3Galb1-4GlcNAcb1-6(Galb1-4GlcNAcb1-3Galb1-4GlcNAcb1-3Galb1-4GlcNAcb1-3Galb1-4GlcNAcb1-3Galb1-4GlcNAb1-2)Mana1-6(Galb1-4GlcNAcb1-3Galb1-4GlcNAcb1-3Galb1-4GlcNAcb1-3Galb1-4GlcNAcb1-3Galb1-4GlcNAcb1-2Mana1-3)Manb1-4GlcNAcb1-4(Fuca1-6)GlcNAcb-Sp24	32972
434	Galb1-4GlcNAcb1-6(Galb1-4GlcNAcb1-2)Mana1-6(GlcNAcb1-4)(Galb1-4GlcNAcb1-4(Galb1-4GlcNAcb1-2)Mana1-3)Manb1-4GlcNAcb1-4GlcNAc-Sp21	31049
458	Neu5Aca2-3Galb1-4GlcNAcb1-6(Neu5Aca2-3Galb1-4GlcNAcb1-2)Mana1-6(GlcNAcb1-4)(Neu5Aca2-3Galb1-4GlcNAcb1-4(Neu5Aca2-3Galb1-4GlcNAcb1-2)Mana1-3)Manb1-4GlcNAcb1-4GlcNAcb-Sp21	30724
576	Galb1-4GlcNAcb1-3Galb1-4GlcNAcb1-3Galb1-4GlcNAcb1-3Galb1-4GlcNAcb1-6(Galb1-4GlcNAcb1-3Galb1-4GlcNAcb1-3Galb1-4GlcNAcb1-3Galb1-4GlcNAb1-2)Mana1-6(Galb1-4GlcNAcb1-3Galb1-4GlcNAcb1-3Galb1-4GlcNAcb1-3Galb1-4GlcNAcb1-2Mana1-3)Manb1-4GlcNAcb1-4(Fuca1-6)GlcNAcb-Sp24	28349
480	Galb1-4GlcNAcb1-6(Galb1-4GlcNAcb1-2)Mana1-6(Galb1-4GlcNAcb1-2Mana1-3)Manb1-4GlcNAcb1-4(Fuca1-6)GlcNAcb-Sp24	25401
383	Galb1-4GlcNAcb1-6(Galb1-4GlcNAcb1-2)Mana1-6(Galb1-4GlcNAcb1-4(Galb1-4GlcNAcb1-2)Mana1-3)Manb1-4GlcNAcb1-4GlcNAcb-Sp21	22407
577	GlcNAcb1-3Galb1-4GlcNAcb1-3Galb1-4GlcNAcb1-3Galb1-4GlcNAcb1-3Galb1-4GlcNAcb1-6(GlcNAcb1-3Galb1-4GlcNAcb1-3Galb1-4GlcNAcb1-3Galb1-4GlcNAcb1-3Galb1-4GlcNAb1-2)Mana1-6(GlcNAcb1-3Galb1-4GlcNAcb1-3Galb1-4GlcNAcb1-3Galb1-4GlcNAcb1-3Galb1-4GlcNAcb1-2Mana1-3)Manb1-4GlcNAcb1-4(Fuca1-6)GlcNAcb-Sp24	22399
574	Galb1-4GlcNAcb1-3Galb1-4GlcNAcb1-3Galb1-4GlcNAcb1-6(Galb1-4GlcNAcb1-3Galb1-4GlcNAcb1-3Galb1-4GlcNAb1-2)Mana1-6(Galb1-4GlcNAcb1-3Galb1-4GlcNAcb1-3Galb1-4GlcNAcb1-2Mana1-3)Manb1-4GlcNAcb1-4(Fuca1-6)GlcNAcb-Sp24	22260
575	GlcNAcb1-3Galb1-4GlcNAcb1-3Galb1-4GlcNAcb1-3Galb1-4GlcNAcb1-6(GlcNAcb1-3Galb1-4GlcNAcb1-3Galb1-4GlcNAcb1-3Galb1-4GlcNAb1-2)Mana1-6(GlcNAcb1-3Galb1-4GlcNAcb1-3Galb1-4GlcNAcb1-3Galb1-4GlcNAcb1-2Mana1-3)Manb1-4GlcNAcb1-4(Fuca1-6)GlcNAcb-Sp24	20476
428	GlcNAcb1-2Mana1-6(GlcNAcb1-4)(GlcNAcb1-4(GlcNAcb1-2)Mana1-3)Manb1-4GlcNAcb1-4GlcNAc-Sp21	16438
502	GlcNAcb1-6(GlcNAcb1-2)Mana1-6(GlcNAcb1-4)(GlcNAcb1-4(GlcNAcb1-2)Mana1-3)Manb1-4GlcNAcb1-4(Fuca1-6)GlcNAc-Sp21	14347
432	Galb1-4GlcNAcb1-2Mana1-6(GlcNAcb1-4)(Galb1-4GlcNAcb1-4(Galb1-4GlcNAcb1-2)Mana1-3)Manb1-4GlcNAcb1-4GlcNAc-Sp21	12754
548	GlcNAcb1-3Galb1-4GlcNAcb1-6(GlcNAcb1-3Galb1-4GlcNAcb1-2)Mana1-6(GlcNAcb1-3Galb1-4GlcNAcb1-2Man a1-3)Manb1-4GlcNAcb1-4GlcNAc-Sp24	11345
573	GlcNAcb1-3Galb1-4GlcNAcb1-3Galb1-4GlcNAcb1-6(GlcNAcb1-3Galb1-4GlcNAcb1-3Galb1-4GlcNAb1-2)Mana1-6(GlcNAcb1-3Galb1-4GlcNAcb1-3Galb1-4GlcNAcb1-2Mana1-3)Manb1-4GlcNAcb1-4(Fuca1-6)GlcNAcb-Sp24	10037
190	GlcNAcb1-4GlcNAcb1-4GlcNAcb1-4GlcNAcb1-4GlcNAcb1-Sp8	9435
189	GlcNAcb1-4GlcNAcb1-4GlcNAcb1-4GlcNAcb1-4GlcNAcb1-4GlcNAcb1-Sp8	8878
366	Galb1-4GlcNAcb1-2Mana1-6(Galb1-4GlcNAcb1-4(Galb1-4GlcNAcb1-2)Mana1-3)Manb1-4GlcNAcb1-4GlcNAc-Sp21	7284
571	Galb1-4GlcNAcb1-3Galb1-4GlcNAcb1-3Galb1-4GlcNAcb1-3Galb1-4GlcNAcb1-3Galb1-4GlcNAcb1-2Mana1-6(Galb1-4GlcNAcb1-3Galb1-4GlcNAcb1-3Galb1-4GlcNAcb1-3Galb1-4GlcNAcb1-3Galb1-4GlcNAcb1-2Mana1-3)Manb1-4GlcNAcb1-4(Fuca1-6)GlcNAcb-Sp19	7229
540	Galb1-4GlcNAcb1-3Galb1-4GlcNAcb1-3Galb1-4GlcNAcb1-2Mana1-6(Galb1-4GlcNAcb1-3Galb1-4GlcNAcb1-3Galb1-4GlcNAcb1-2Mana1-3)Manb1-4GlcNAcb1-4GlcNAcb-Sp24	4476
558	Galb1-4GlcNAcb1-3Galb1-4GlcNAcb1-3Galb1-4GlcNAcb1-3Galb1-4GlcNAcb1-3Galb1-4GlcNAcb1-3Galb1-4GlcNAcb1-2Mana1-6(Galb1-4GlcNAcb1-3Galb1-4GlcNAcb1-3Galb1-4GlcNAcb1-3Galb1-4GlcNAcb1-3Galb1-4GlcNAcb1-3Galb1-4GlcNAcb1-2Mana1-3)Manb1-4GlcNAcb1-4GlcNAcb-Sp25	4221
569	Galb1-4GlcNAcb1-3Galb1-4GlcNAcb1-3Galb1-4GlcNAcb1-3Galb1-4GlcNAcb1-2Mana1-6(Galb1-4GlcNAcb1-3Galb1-4GlcNAcb1-3Galb1-4GlcNAcb1-3Galb1-4GlcNAcb1-2Mana1-3)Manb1-4GlcNAcb1-4(Fuca1-6)GlcNAcb-Sp24	4214
555	Galb1-4GlcNAcb1-3Galb1-4GlcNAcb1-3Galb1-4GlcNAcb1-3Galb1-4GlcNAcb1-3Galb1-4GlcNAcb1-2Mana1-6(Galb1-4GlcNAcb1-3Galb1-4GlcNAcb1-3Galb1-4GlcNAcb1-3Galb1-4GlcNAcb1-3Galb1-4GlcNAcb1-2Mana1-3)Manb1-4GlcNAcb1-4GlcNAcb-Sp25	4024
572	Galb1-4GlcNAcb1-3Galb1-4GlcNAcb1-6(Galb1-4GlcNAcb1-3Galb1-4GlcNAb1-2)Mana1-6(Galb1-4GlcNAcb1-3Galb1-4GlcNAcb1-2Mana1-3)Manb1-4GlcNAcb1-4(Fuca1-6)GlcNAcb-Sp24	3463
570	GlcNAcb1-3Galb1-4GlcNAcb1-3Galb1-4GlcNAcb1-3Galb1-4GlcNAcb1-3Galb1-4GlcNAcb1-2Mana1-6(GlcNAcb1-3Galb1-4GlcNAcb1-3Galb1-4GlcNAcb1-3Galb1-4GlcNAcb1-3Galb1-4GlcNAcb1-2Mana1-3)Manb1-4GlcNAcb1-4(Fuca1-6)GlcNAcb-Sp19	2946
567	Galb1-4GlcNAcb1-3Galb1-4GlcNAcb1-3Galb1-4GlcNAcb1-2Mana1-6(Galb1-4GlcNAcb1-3Galb1-4GlcNAcb1-3Galb1-4GlcNAcb1-2Mana1-3)Manb1-4GlcNAcb1-4(Fuca1-6)GlcNAcb-Sp24	2080
565	Galb1-4GlcNAcb1-3Galb1-4GlcNAcb1-2Mana1-6(Galb1-4GlcNAcb1-3Galb1-4GlcNAcb1-2Mana1-3)Manb1-4GlcNAcb1-4(Fuca1-6)GlcNAcb-Sp24	1729
384	GlcNAcb1-2Mana1-6(GlcNAcb1-4(GlcNAcb1-2)Mana1-3)Manb1-4GlcNAcb1-4GlcNAc-Sp21	1533
549	Galb1-4GlcNAcb1-3Galb1-4GlcNAcb1-6(Galb1-4GlcNAcb1-3Galb1-4GlcNAcb1-2)Mana1-6(Galb1-4GlcNAcb1-3Galb1-4GlcNAcb1-2Mana1-3)Mana1-4GlcNAcb1-4GlcNAc-Sp24	1436
554	GlcNAcb1-3Galb1-4GlcNAcb1-3Galb1-4GlcNAcb1-3Galb1-4GlcNAcb1-3Galb1-4GlcNAcb1-2Mana1-6(GlcNAcb1-3Galb1-4GlcNAcb1-3Galb1-4GlcNAcb1-3Galb1-4GlcNAcb1-3Galb1-4GlcNAcb1-2Mana1-3)Manb1-4GlcNAcb1-4GlcNAcb-Sp25	1278
562	Galb1-3GlcNAcb1-3Galb1-4GlcNAcb1-6(Galb1-3GlcNAcb1-3Galb1-4GlcNAb1-2)Mana1-6(Galb1-3GlcNAcb1-3Galb1-4GlcNAcb1-2Mana1-3)Manb1-4GlcNAcb1-4(Fuca1-6)GlcNAcb-Sp24	1257
538	GlcNAcb1-3Galb1-4GlcNAcb1-3Galb1-4GlcNAcb1-2Mana1-6(GlcNAcb1-3Galb1-4GlcNAcb1-3Galb1-4GlcNAcb1-2Mana1-3)Manb1-4GlcNAcb1-4GlcNAcb-Sp25	1187
550	Gala1-3Galb1-4GlcNAcb1-2Mana1-6(Gala1-3Galb1-4GlcNAcb1-2Mana1-3)Manb1-4GlcNAcb1-4GlcNAc-Sp24	1110
339	GlcNAca1-4Galb1-4GlcNAcb1-3Galb1-4(Fuca1-3)GlcNAcb1-3Galb1-4(Fuca1-3)GlcNAcb-Sp0	957
300	Galb1-4GlcNAcb1-6(Galb1-4GlcNAcb1-3)Galb1-4GlcNAc-Sp0	880
568	GlcNAcb1-3Galb1-4GlcNAcb1-3Galb1-4GlcNAcb1-3Galb1-4GlcNAcb1-2Mana1-6(GlcNAcb1-3Galb1-4GlcNAcb1-3Galb1-4GlcNAcb1-3Galb1-4GlcNAcb1-2Mana1-3)Manb1-4GlcNAcb1-4(Fuca1-6)GlcNAcb-Sp24	804
536	Fuca1-2Galb1-4GlcNAcb1-3Galb1-4GlcNAcb1-2Mana1-6(Fuca1-2Galb1-4GlcNAcb1-3Galb1-4GlcNAcb1-2Mana1-3)Manb1-4GlcNAcb1-4GlcNAcb-Sp24	771
470	GlcNAcb1-6(GlcNAcb1-2)Mana1-6(GlcNAcb1-2Mana1-3)Manb1-4GlcNAcb1-4(Fuca1-6)GlcNAcb-Sp24	761
539	Galb1-4GlcNAcb1-3Galb1-4GlcNAcb1-3Galb1-4GlcNAcb1-2Mana1-6(Galb1-4GlcNAcb1-3Galb1-4GlcNAcb1-3Galb1-4GlcNAcb1-2Mana1-3)Manb1-4GlcNAcb1-4GlcNAcb-Sp12	730
333	GalNAca1-3(Fuca1-2)Galb1-4GlcNAcb1-3Galb1-4GlcNAcb1-3Galb1-4GlcNAcb-Sp0	686
335	GlcNAca1-4Galb1-4GlcNAcb1-3Galb1-4GlcNAcb1-3Galb1-4GlcNAcb-Sp0	627
457	Neu5Aca2-3Galb1-4GlcNAcb1-6(Neu5Aca2-3Galb1-4GlcNAcb1-2)Mana1-6(GlcNAcb1-4)(Neu5Aca2-3Galb1-4GlcNAcb1-2Mana1-3)Manb1-4GlcNAcb1-4GlcNAcb-Sp21	566
564	GlcNAcb1-3Galb1-4GlcNAcb1-2Mana1-6(GlcNAcb1-3Galb1-4GlcNAcb1-2Mana1-3)Manb1-4GlcNAcb1-4(Fuca1-6)GlcNAcb-Sp24	485
340	GlcNAca1-4Galb1-4GlcNAcb1-3Galb1-4GlcNAcb-Sp0	485
215	Mana1-6(Mana1-3)Mana1-6(Mana1-2Mana1-3)Manb1-4GlcNAcb1-4GlcNAcb-Sp12	484
400	Gala1-4Galb1-4GlcNAcb1-2Mana1-6(Gala1-4Galb1-4GlcNAcb1-2Mana1-3)Manb1-4GlcNAcb1-4GlcNAcb-Sp24	474
433	Galb1-4GlcNAcb1-6(Galb1-4GlcNAcb1-2)Mana1-6(GlcNAcb1-4)(Galb1-4GlcNAcb1-2Mana1-3)Manb1-4GlcNAcb1-4GlcNAc-Sp21	420
561	Galb1-3GlcNAcb1-3Galb1-4GlcNAcb1-3Galb1-4GlcNAcb1-6(Galb1-3GlcNAcb1-3Galb1-4GlcNAcb1-3Galb1-4GlcNAb1-2)Mana1-6(Galb1-3GlcNAcb1-3Galb1-4GlcNAcb1-3Galb1-4GlcNAcb1-2Mana1-3)Manb1-4GlcNAcb1-4(Fuca1-6)GlcNAcb-Sp24	417
173	GlcNAca1-3Galb1-4GlcNAcb-Sp8	406
487	(3S)Galb1-3(Fuca1-4)GlcNAcb-Sp0	384
537	GlcNAcb1-3Galb1-4GlcNAcb1-3Galb1-4GlcNAcb1-2Mana1-6(GlcNAcb1-3Galb1-4GlcNAcb1-3Galb1-4GlcNAcb1-2Mana1-3)Manb1-4GlcNAcb1-4GlcNAcb-Sp12	367
184	GlcNAcb1-3Galb1-4GlcNAcb1-3Galb1-4GlcNAcb-Sp0	337
86	GalNAca1-3(Fuca1-2)Galb1-4GlcNAcb-Sp8	333
479	Mana1-6(Mana1-3)Manb1-4GlcNAcb1-4(Fuca1-6)GlcNAcb-Sp19	323
462	Neu5Aca2-6Galb1-4GlcNAcb1-6(Neu5Aca2-6Galb1-4GlcNAcb1-2)Mana1-6(GlcNAcb1-4)(Neu5Aca2-6Galb1-4GlcNAcb1-4(Neu5Aca2-6Galb1-4GlcNAcb1-2)Mana1-3)Manb1-4GlcNAcb1-4GlcNAcb-Sp21	321
57	Neu5Aca2-6Galb1-4GlcNAcb1-2Mana1-6(Neu5Aca2-6Galb1-4GlcNAcb1-2Mana1-3)Manb1-4GlcNAcb1-4GlcNAcb-Sp24	317
336	GlcNAca1-4Galb1-4GlcNAcb-Sp0	304
545	Neu5Gca2-8Neu5Gca2-3Galb1-4GlcNAcb1-3Galb1-4GlcNAc-Sp0	293
188	GlcNAcb1-4Galb1-4GlcNAcb-Sp8	283
162	Galb1-4GlcNAcb1-3Galb1-4GlcNAcb1-3Galb1-4GlcNAcb-Sp0	283
453	GalNAca1-3(Fuca1-2)Galb1-3GlcNAcb1-2Mana1-6(GalNAca1-3(Fuca1-2)Galb1-3GlcNAcb1-2Mana1-3)Manb1-4GlcNAcb1-4(Fuca1-6)GlcNAcb-Sp22	278
460	Neu5Aca2-6Galb1-4GlcNAcb1-4Mana1-6(GlcNAcb1-4)(Neu5Aca2-6Galb1-4GlcNAcb1-4(Neu5Aca2-6Galb1-4GlcNAcb1-2)Mana1-3)Manb1-4GlcNAcb1-4GlcNAcb-Sp21	278
597	Neu5Aca2-3Galb1-4GlcNAcb1-3Galb1-4GlcNAcb1-3Galb1-4GlcNAcb1-2Mana1-6(Neu5Aca2-3Galb1-4GlcNAcb1-3Galb1-4GlcNAcb1-3Galb1-4GlcNAcb1-2Mana1-3)Manb1-4GlcNAcb1-4GlcNAcb-Sp12	268
454	Galb1-4GlcNAcb1-6(Galb1-4GlcNAcb1-2)Mana1-6(Galb1-4GlcNAcb1-2Mana1-3)Manb1-4GlcNAcb1-4GlcNAcb-Sp19	256
102	Gala1-3(Fuca1-2)Galb1-3GlcNAcb-Sp8	254
51	Mana1-6(Mana1-3)Manb1-4GlcNAcb1-4GlcNAcb-Sp13	239
163	Galb1-4GlcNAcb1-3Galb1-4GlcNAcb-Sp0	236
208	Mana1-2Mana1-6(Mana1-2Mana1-3)Mana-Sp9	231
74	Fuca1-2Galb1-4GlcNAcb1-3Galb1-4GlcNAcb1-3Galb1-4GlcNAcb-Sp0	228
256	Neu5Aca2-3Galb1-4GlcNAcb1-3Galb1-4GlcNAcb1-3Galb1-4GlcNAcb-Sp0	224
478	Neu5Aca2-3Galb1-4GlcNAcb1-2Mana1-6(Neu5Aca2-3Galb1-4GlcNAcb1-2Mana1-3)Manb1-4GlcNAcb1-4(Fuca1-6)GlcNAcb-Sp24	222
388	GalNAcb1-4(Neu5Aca2-3)Galb1-4GlcNAcb1-3GalNAca-Sp14	216
248	Neu5Aca2-3Galb1-3GlcNAcb-Sp0	212
541	Galb1-3GlcNAcb1-3Galb1-4GlcNAcb1-2Mana1-6(Galb1-3GlcNAcb1-3Galb1-4GlcNAcb1-2Mana1-3)Manb1-4GlcNAcb1-4GlcNAc-Sp25	210
202	GlcAb-Sp8	194
157	Galb1-4GalNAca1-3(Fuca1-2)Galb1-4GlcNAcb-Sp8	191
96	GalNAcb1-3Gala1-4Galb1-4GlcNAcb-Sp0	191
98	GalNAcb1-4GlcNAcb-Sp0	172
50	Mana1-6(Mana1-3)Manb1-4GlcNAcb1-4GlcNAcb-Sp12	165
581	Galb1-4GlcNAcb1-3Galb1-4GlcNAcb1-6(Galb1-4GlcNAcb1-3Galb1-4GlcNAcb1-3)GalNAca-Sp14	164
579	Galb1-4GlcNAcb1-3Galb1-4GlcNAcb1-3GalNAca-Sp14	161
595	Neu5Aca2-6Galb1-4GlcNAcb1-3Galb1-4GlcNAcb1-6(Neu5Aca2-6Galb1-4GlcNAcb1-3Galb1-4GlcNAcb1-3)GalNAca-Sp14	160
535	GlcNAcb1-3Galb1-4GlcNAcb1-2Mana1-6(GlcNAcb1-3Galb1-4GlcNAcb1-2Mana1-3)Manb1-4GlcNAcb1-4GlcNAcb-Sp25	151
109	Gala1-4(Gala1-3)Galb1-4GlcNAcb-Sp8	149
362	Fuca1-4(Galb1-3)GlcNAcb1-2Mana1-6(Fuca1-4(Galb1-3)GlcNAcb1-2Mana1-3)Manb1-4GlcNAcb1-4(Fuca1-6)GlcNAcb-Sp22	149
85	GalNAca1-3(Fuca1-2)Galb1-4GlcNAcb-Sp0	147
111	Gala1-3GalNAca-Sp16	147
580	Galb1-4GlcNAcb1-3Galb1-4GlcNAcb1-6(Galb1-3)GalNAca-Sp14	144
451	Gala1-3(Fuca1-2)Galb1-3GlcNAcb1-2Mana1-6(Gala1-3(Fuca1-2)Galb1-3GlcNAcb1-2Mana1-3)Manb1-4GlcNAcb1-4(Fuca1-6)GlcNAcb-Sp22	144
321	Galb1-3GlcNAcb1-2Mana1-6(Galb1-3GlcNAcb1-2Mana1-3)Manb1-4GlcNAcb1-4GlcNAcb-Sp19	142
468	Fuca1-2Galb1-4(Fuca1-3)GlcNAcb1-2Mana1-6(Fuca1-2Galb1-4(Fuca1-3)GlcNAcb1-2Mana1-3)Manb1-4GlcNAcb1-4(Fuca1-6)GlcNAcb-Sp24	141
477	Neu5Aca2-6Galb1-4GlcNAcb1-2Mana1-6(Neu5Aca2-6Galb1-4GlcNAcb1-2Mana1-3)Manb1-4GlcNAcb1-4(Fuca1-6)GlcNAcb-Sp24	140
469	Fuca1-2Galb1-3(Fuca1-4)GlcNAcb1-2Mana1-6(Fuca1-2Galb1-3(Fuca1-4)GlcNAcb1-2Mana1-3)Manb1-4GlcNAcb1-4(Fuca1-6)GlcNAcb1-4(Fuca1-6)GlcNAcb-Sp19	139
476	Neu5Aca2-6Galb1-4 GlcNAcb1-6(Neu5Aca2-6Galb1-4GlcNAcb1-3)GalNAca-Sp14	137
216	Mana1-6(Mana1-3)Mana1-6(Mana1-3)Manb1-4GlcNAcb1-4GlcNAcb-Sp12	136
566	GlcNAcb1-3Galb1-4GlcNAcb1-3Galb1-4GlcNAcb1-2Mana1-6(GlcNAcb1-3Galb1-4GlcNAcb1-3Galb1-4GlcNAcb1-2Mana1-3)Manb1-4GlcNAcb1-4(Fuca1-6)GlcNAcb-Sp24	135
115	Gala1-3Galb1-4GlcNAcb-Sp8	133
471	Galb1-3GlcNAcb1-2Mana1-6(GlcNAcb1-4)(Galb1-3GlcNAcb1-2Mana1-3)Manb1-4GlcNAcb1-4GlcNAcb-Sp21	133
391	Gala1-3Galb1-3(Fuca1-4)GlcNAcb1-2Mana1-6(Gala1-3Galb1-3(Fuca1-4)GlcNAcb1-2Mana1-3)Manb1-4GlcNAcb1-4GlcNAc-Sp19	131
312	Mana1-6(Mana1-3)Mana1-6(Mana1-3)Manb-Sp10	128
596	Neu5Aca2-6Galb1-4GlcNAcb1-3Galb1-4GlcNAcb1-3Galb1-4GlcNAcb1-2Mana1-6(Neu5Aca2-6Galb1-4GlcNAcb1-3Galb1-4GlcNAcb1-3Galb1-4GlcNAcb1-2Mana1-3)Manb1-4GlcNAcb1-4GlcNAcb-Sp12	125
377	Galb1-3GalNAca1-3(Fuca1-2)Galb1-4GlcNAc-Sp0	124
593	Neu5Aca2-3Galb1-4GlcNAcb1-3Galb1-4GlcNAcb1-2Mana1-6(Neu5Aca2-3Galb1-4GlcNAcb1-3Galb1-4GlcNAcb1-2Mana1-3)Manb1-4GlcNAcb1-4GlcNAcb-Sp12	121
412	Fuca1-2Galb1-4(Fuca1-3)GlcNAcb1-3GalNAca-Sp14	119
212	Mana1-2Mana1-6(Mana1-2Mana1-3)Mana1-6(Mana1-2Mana1-2Mana1-3)Manb1-4GlcNAcb1-4GlcNAcb-Sp12	116
259	Neu5Aca2-3Galb1-4GlcNAcb1-3Galb1-4GlcNAcb-Sp0	114
191	GlcNAcb1-4GlcNAcb1-4GlcNAcb-Sp8	114
423	Gala1-3(Fuca1-2)Galb1-4GlcNAcb1-2Mana1-6(Gala1-3(Fuca1-2)Galb1-4GlcNAcb1-2Mana1-3)Manb1-4GlcNAcb1-4(Fuca1-6)GlcNAcb-Sp22	113
214	Mana1-2Mana1-2Mana1-6(Mana1-3)Mana-Sp9	111
350	Galb1-4GlcNAcb1-2Mana1-6(Galb1-4GlcNAcb1-2Mana1-3)Manb1-4GlcNAcb1-4(Fuca1-6)GlcNAcb-Sp22	108
450	GalNAca1-3(Fuca1-2)Galb1-4GlcNAcb1-2Mana1-6(GalNAca1-3(Fuca1-2)Galb1-4GlcNAcb1-2Mana1-3)Manb1-4GlcNAcb1-4(Fuca1-6)GlcNAcb-Sp22	108
488	Galb1-4(Fuca1-3)GlcNAcb1-6(Neu5Aca2-6(Neu5Aca2-3Galb1-3)GlcNAcb1-3)Galb1-4Glc-Sp21	107
504	Galb1-3GlcNAca1-3Galb1-4GlcNAcb-Sp8	106
359	Fuca1-2Galb1-4(Fuca1-3)GlcNAcb1-2Mana1-6(Fuca1-2Galb1-4(Fuca1-3)GlcNAcb1-2Mana1-3)Manb1-4GlcNAcb1-4GlcNAb-Sp20	101
251	Neu5Aca2-3Galb1-4(Fuca1-3)GlcNAcb1-3Galb1-4(Fuca1-3)GlcNAcb1-3Galb1-4(Fuca1-3)GlcNAcb-Sp0	97
422	Fuca1-2Galb1-3GlcNAcb1-2Mana1-6(Fuca1-2Galb1-3GlcNAcb1-2Mana1-3)Manb1-4GlcNAcb1-4(Fuca1-6)GlcNAcb-Sp22	97
104	Gala1-3(Fuca1-2)Galb1-4(Fuca1-3)GlcNAcb-Sp8	96
105	Gala1-3(Fuca1-2)Galb1-4GlcNAc-Sp0	96
332	GalNAca1-3(Fuca1-2)Galb1-4GlcNAcb1-3Galb1-4GlcNAcb-Sp0	91
443	Galb1-4(Fuca1-3)GlcNAcb1-6GalNAc-Sp14	91
183	GlcNAcb1-3Galb1-4GlcNAcb-Sp8	89
269	Neu5Aca2-6Galb1-4GlcNAcb1-3Galb1-4GlcNAcb-Sp0	89
416	Fuca1-2Galb1-4GlcNAcb1-2Mana1-6(Fuca1-2Galb1-4GlcNAcb1-2Mana1-3)Manb1-4GlcNAcb1-4(Fuca1-6)GlcNAcb-Sp22	89
314	Mana1-2Mana1-6(Mana1-2Mana1-3)Mana1-6(Mana1-2Mana1-2Mana1-3)Mana-Sp9	87
213	Mana1-6(Mana1-3)Mana-Sp9	83
40	(4S)Galb1-4GlcNAcb-Sp8	81
329	Neu5Aca2-6Galb1-4GlcNAcb1-3Galb1-4GlcNAcb1-3Galb1-4GlcNAcb-Sp0	81
246	Neu5Aca2-3Galb1-3GlcNAcb1-3Galb1-4GlcNAcb-Sp0	81
424	Galb1-3GlcNAcb1-6(Galb1-3GlcNAcb1-2)Mana1-6(Galb1-3GlcNAcb1-2Mana1-3)Manb1-4GlcNAcb1-4GlcNAcb-Sp19	79
528	Fuca1-4(Galb1-3)GlcNAcb1-2 Mana-Sp0	79
182	GlcNAcb1-3Galb1-4GlcNAcb-Sp0	78
313	Mana1-2Mana1-6(Mana1-3)Mana1-6(Mana1-2Mana1-2Mana1-3)Mana-Sp9	76
371	Fuca1-4(Fuca1-2Galb1-3)GlcNAcb1-2Mana1-3(Fuca1-4(Fuca1-2Galb1-3)GlcNAcb1-2Mana1-3)Manb1-4GlcNAcb1-4GlcNAcb-Sp19	76
36	(3S)Galb1-4GlcNAcb-Sp0	75
414	GalNAca1-3(Fuca1-2)Galb1-4(Fuca1-3)GlcNAcb1-3GalNAc-Sp14	74
448	Neu5Aca2-8Neu5Aca2-3Galb1-3GalNAcb1-4(Neu5Aca2-8Neu5Aca2-3)Galb1-4Glcb-Sp0	74
426	Fuca1-3GlcNAcb1-6(Galb1-4GlcNAcb1-3)Galb1-4Glc-Sp21	71
496	Fuca1-2(6S)Galb1-3(6S)GlcNAcb-Sp0	69
275	Galb1-3(Fuca1-4)GlcNAcb1-3Galb1-3(Fuca1-4)GlcNAcb-Sp0	68
297	Neu5Aca2-3Galb1-4(Fuca1-3)GlcNAcb1-6(Galb1-3)GalNAca-Sp14	67
169	Galb1-4GlcNAcb-Sp8	66
73	Fuca1-2Galb1-4GlcNAcb1-3Galb1-4GlcNAcb-Sp0	65
303	Galb1-4GlcNAcb1-6Galb1-4GlcNAcb-Sp0	65
357	Fuca1-2Galb1-3GlcNAcb1-2Mana1-6(Fuca1-2Galb1-3GlcNAcb1-2Mana1-3)Manb1-4GlcNAcb1-4GlcNAcb-Sp20	64
374	Neu5Aca2-3Galb1-4(Fuca1-3)GlcNAcb1-3GalNAca-Sp14	64
553	GalNAcb1-4GlcNAcb1-3GalNAcb1-4GlcNAcb-Sp0	64
325	Neu5,9Ac2a2-3Galb1-4GlcNAcb-Sp0	63
83	GalNAca1-3(Fuca1-2)Galb1-4(Fuca1-3)GlcNAcb-Sp0	63
136	Neu5Aca2-6(Galb1-3)GalNAca-Sp14	62
369	Gala1-3Galb1-4(Fuca1-3)GlcNAcb1-2Mana1-6(Gala1-3Galb1-4(Fuca1-3)GlcNAcb1-2Mana1-3)Manb1-4GlcNAcb1-4GlcNAcb-Sp20	61
37	(3S)Galb1-4GlcNAcb-Sp8	61
261	Neu5Aca2-3Galb1-4Glcb-Sp0	61
99	GalNAcb1-4GlcNAcb-Sp8	60
473	Neu5Aca2-3Galb1-4GlcNAcb1-2Mana-Sp0	59
24	(3S)Galb1-4(Fuca1-3)(6S)Glc-Sp0	57
441	Fuca1-2Galb1-4 GlcNAcb1-2Mana1-6(Fuca1-2Galb1-4GlcNAcb1-2(Fuca1-2Galb1-4GlcNAcb1-4)Mana1-3)Manb1-4GlcNAcb1-4GlcNAcb-Sp12	57
226	GalNAcb1-4(Neu5Aca2-8Neu5Aca2-8Neu5Aca2-3)Galb1-4Glcb-Sp0	56
459	Neu5Aca2-6Galb1-4GlcNAcb1-2Mana1-6(GlcNAcb1-4)(Neu5Aca2-6Galb1-4GlcNAcb1-2Mana1-3)Manb1-4GlcNAcb1-4GlcNAcb-Sp21	55
84	(3S)Galb1-4(Fuca1-3)Glcb-Sp0	55
121	Gala1-4Galb1-4GlcNAcb-Sp8	55
485	Galb1-3(Fuca1-4)GlcNAcb1-6GalNAca-Sp14	55
481	Neu5Aca2-3Galb1-3GlcNAcb1-2Mana1-6(GlcNAcb1-4)(Neu5Aca2-3Galb1-3GlcNAcb1-2Mana1-3)Manb1-4GlcNAcb1-4GlcNAc-Sp21	54
207	Mana1-2Mana1-2Mana1-3Mana-Sp9	53
442	Fuca1-2Galb1-4(Fuca1-3)GlcNAcb1-2Mana1-6(Fuca1-2Galb1-4(Fuca1-3)GlcNAcb1-4(Fuca1-2Galb1-4(Fuca1-3)GlcNAcb1-2)Mana1-3)Manb1-4GlcNAcb1-4GlcNAcb-Sp12	53
160	Galb1-4GlcNAcb1-3GalNAc-Sp14	51
349	GlcNAcb1-2Mana1-6(GlcNAcb1-2Mana1-3)Manb1-4GlcNAcb1-4(Fuca1-6)GlcNAcb-Sp22	50
390	Gala1-3Galb1-3GlcNAcb1-2Mana1-6(Gala1-3Galb1-3GlcNAcb1-2Mana1-3)Manb1-4GlcNAcb1-4GlcNAc-Sp19	50
495	Fuca1-2Galb1-3(6S)GlcNAcb-Sp0	49
380	Galb1-4GlcNAcb1-6(Fuca1-4(Fuca1-2Galb1-3)GlcNAcb1-3)Galb1-4Glc-Sp21	49
120	Gala1-4Galb1-4GlcNAcb-Sp0	48
209	Mana1-2Mana1-3Mana-Sp9	47
141	Galb1-3GalNAca-Sp16	47
415	Galb1-4(Fuca1-3)GlcNAcb1-2Mana1-6(Galb1-4(Fuca1-3)GlcNAcb1-2Mana1-3)Manb1-4GlcNAcb1-4(Fuca1-6)GlcNAcb-Sp22	47
206	KDNa2-3Galb1-4GlcNAcb-Sp0	46
361	Galb1-4GlcNAcb1-2Mana1-6(Mana1-3)Manb1-4GlcNAcb1-4GlcNAcb-Sp12	46
420	GalNAca1-3(Fuca1-2)Galb1-3GlcNAcb1-3GalNAc-Sp14	45
225	GalNAcb1-4(Neu5Aca2-8Neu5Aca2-8Neu5Aca2-8Neu5Aca2-3)Galb1-4Glcb-Sp0	45
93	GalNAca1-4(Fuca1-2)Galb1-4GlcNAcb-Sp8	45
334	Neu5Aca2-3Galb1-4(Fuca1-3)GlcNAcb1-6(Neu5Aca2-3Galb1-3)GalNAc-Sp14	44
290	Galb1-4(Fuca1-3)GlcNAcb1-3Galb1-3(Fuca1-4)GlcNAcb-Sp0	43
61	Fuca1-2Galb1-3GalNAca-Sp8	43
255	Neu5Aca2-3Galb1-4(Fuca1-3)GlcNAcb1-3Galb1-4GlcNAcb-Sp8	43
219	(3S)Galb1-4(Fuca1-3)(6S)GlcNAcb-Sp8	43
375	GalNAcb1-4GlcNAcb1-2Mana1-6(GalNAcb1-4GlcNAcb1-2Mana1-3)Manb1-4GlcNAcb1-4GlcNAc-Sp12	42
590	Neu5Aca2-3Galb1-4GlcNAcb1-3Galb1-4GlcNAcb1-6(Galb1-3)GalNAca-Sp14	42
230	GalNAcb1-4(Neu5Aca2-3)Galb1-4GlcNAcb-Sp0	42
237	Neu5Aca2-3Galb1-3(6S)GlcNAc-Sp8	42
147	Galb1-3GlcNAcb1-3Galb1-4GlcNAcb-Sp0	42
368	Gala1-3(Fuca1-2)Galb1-4GlcNAcb1-2Mana1-6(Gala1-3(Fuca1-2)Galb1-4GlcNAcb1-2Mana1-3)Manb1-4GlcNAcb1-4GlcNAcb-Sp20	41
348	Mana1-6(Galb1-4GlcNAcb1-2Mana1-3)Manb1-4GlcNAcb1-4GlcNAcb-Sp12	40
281	Neu5Gca2-3Galb1-4GlcNAcb-Sp0	40
399	Gala1-4Galb1-3GlcNAcb1-2Mana1-6(Gala1-4Galb1-3GlcNAcb1-2Mana1-3)Manb1-4GlcNAcb1-4GlcNAcb-Sp19	40
168	Galb1-4GlcNAcb-Sp0	39
289	Galb1-4(Fuca1-3)(6S)Glcb-Sp0	38
75	Fuca1-2Galb1-4GlcNAcb-Sp0	38
586	Neu5Aca2-3Galb1-4GlcNAcb1-3Galb1-4GlcNAcb1-6(Neu5Aca2-3Galb1-4GlcNAcb1-3Galb1-4GlcNAcb1-3)GalNAca-Sp14	37
598	Neu5Aca2-6Galb1-4GlcNAcb1-3Galb1-4GlcNAcb1-2Mana1-6(Neu5Aca2-6Galb1-4GlcNAcb1-3Galb1-4GlcNAcb1-2Mana1-3)Manb1-4GlcNAcb1-4GlcNAcb-Sp12	37
395	Neu5Aca2-3Galb1-3GlcNAcb1-3GalNAca-Sp14	37
294	4S(3S)Galb1-4GlcNAcb-Sp0	36
343	Mana1-6(Neu5Aca2-6Galb1-4GlcNAcb1-2Mana1-3)Manb1-4GlcNAcb1-4GlcNAc-Sp12	36
358	Fuca1-2Galb1-4GlcNAcb1-2Mana1-6(Fuca1-2Galb1-4GlcNAcb1-2Mana1-3)Manb1-4GlcNAcb1-4GlcNAcb-Sp20	36
195	Glca1-4Glcb-Sp8	35
557	Galb1-3GlcNAcb1-6(Galb1-3)GalNAc-Sp14	35
222	Fuca1-2(6S)Galb1-4(6S)Glcb-Sp0	35
38	(3S)Galb-Sp8	35
15	GalNAcb-Sp8	34
413	Gala1-3(Fuca1-2)Galb1-4(Fuca1-3)GlcNAcb1-3GalNAc-Sp14	34
284	Neu5Gca2-6Galb1-4GlcNAcb-Sp0	34
452	Neu5Aca2-6Galb1-4GlcNAcb1-6(Fuca1-2Galb1-3GlcNAcb1-3)Galb1-4Glc-Sp21	34
482	Neu5Aca2-6Galb1-4GlcNAcb1-6(Fuca1-2Galb1-4(Fuca1-3)GlcNAcb1-3)Galb1-4Glc-Sp21	34
268	Neu5Aca2-6Galb1-4GlcNAcb1-3Galb1-4(Fuca1-3)GlcNAcb1-3Galb1-4(Fuca1-3)GlcNAcb-Sp0	34
328	Neu5Aca2-3Galb1-3(Fuca1-4)GlcNAcb1-3Galb1-3(Fuca1-4)GlcNAcb-Sp0	34
288	Galb1-4(Fuca1-3)(6S)GlcNAcb-Sp0	33
243	Neu5Aca2-6(Neu5Aca2-3Galb1-3)GalNAca-Sp14	33
97	GalNAcb1-4(Fuca1-3)GlcNAcb-Sp0	32
342	Neu5Aca2-6Galb1-4GlcNAcb1-2Mana1-6(Mana1-3)Manb1-4GlcNAcb1-4GlcNAc-Sp12	32
385	Fuca1-2Galb1-3GalNAca1-3(Fuca1-2)Galb1-4Glcb-Sp0	32
397	Galb1-4(Fuca1-3)GlcNAcb1-3GalNAca-Sp14	31
12	Galb-Sp8	31
591	Neu5Aca2-6Galb1-4GlcNAcb1-3Galb1-4GlcNAcb1-6(Galb1-3)GalNAca-Sp14	31
282	Neu5Gca2-3Galb1-4Glcb-Sp0	30
32	(3S)Galb1-4(Fuca1-3)GlcNAc-Sp0	30
370	GalNAca1-3(Fuca1-2)Galb1-3GlcNAcb1-2Mana1-6(GalNAca1-3(Fuca1-2)Galb1-3GlcNAcb1-2Mana1-3)Manb1-4GlcNAcb1-4GlcNAcb-Sp20	30
17	GlcNAcb-Sp8	30
407	Galb1-3GalNAcb1-4(Neu5Aca2-8Neu5Aca2-3)Galb1-4Glcb-Sp0	30
18	GlcN(Gc)b-Sp8	29
386	Fuca1-2Galb1-3GalNAca1-3(Fuca1-2)Galb1-4GlcNAcb-Sp0	29
367	GalNAca1-3(Fuca1-2)Galb1-4GlcNAcb1-2Mana1-6(GalNAca1-3(Fuca1-2)Galb1-4GlcNAcb1-2Mana1-3)Manb1-4GlcNAcb1-4GlcNAcb-Sp20	29
245	Neu5Aca2-3Galb1-3GalNAcb1-3Gala1-4Galb1-4Glcb-Sp0	29
257	Neu5Aca2-3Galb1-4GlcNAcb-Sp0	29
304	GalNAcb1-3Galb-Sp8	29
398	GalNAca1-3GalNAcb1-3Gala1-4Galb1-4GlcNAcb-Sp0	29
519	Galb1-3GlcNAcb1-2Mana-Sp0	29
1	Gala-Sp8	29
389	GalNAca1-3(Fuca1-2)Galb1-3GalNAca1-3(Fuca1-2)Galb1-4GlcNAcb-Sp0	29
463	Gala1-3(Fuca1-2)Galb1-3GalNAca-Sp8	28
345	Neu5Aca2-6Galb1-4GlcNAcb1-2Mana1-3Manb1-4GlcNAcb1-4GlcNAc-Sp12	28
3	Mana-Sp8	28
118	Gala1-3Galb-Sp8	28
167	Galb1-4GlcNAcb1-6(Galb1-3)GalNAc-Sp14	28
196	Glca1-4Glca-Sp8	27
351	Galb1-3GlcNAcb1-2Mana1-6(Galb1-3GlcNAcb1-2Mana1-3)Manb1-4GlcNAcb1-4(Fuca1-6)GlcNAcb-Sp22	27
52	GlcNAcb1-2Mana1-6(GlcNAcb1-2Mana1-3)Manb1-4GlcNAcb1-4GlcNAcb-Sp12	27
239	Neu5Aca2-3Galb1-3(Fuca1-4)GlcNAcb1-3Galb1-4(Fuca1-3)GlcNAcb-Sp0	26
346	Galb1-4GlcNAcb1-2Mana1-3Manb1-4GlcNAcb1-4GlcNAc-Sp12	26
466	Glca1-4Glca1-4Glca1-4Glcb-Sp10	25
7	Fuca-Sp9	25
278	Neu5Gca2-3Galb1-3(Fuca1-4)GlcNAcb-Sp0	25
100	Gala1-2Galb-Sp8	25
34	(3S)Galb1-4(6S)GlcNAcb-Sp0	24
153	Galb1-4(Fuca1-3)GlcNAcb1-3Galb1-4(Fuca1-3)GlcNAcb-Sp0	24
320	Neu5Gcb2-6Galb1-4GlcNAc-Sp8	24
132	Galb1-4GlcNAcb1-6GalNAc-Sp14	24
6	Fuca-Sp8	24
272	Neu5Aca2-6Galb-Sp8	24
353	KDNa2-3Galb1-4(Fuca1-3)GlcNAc-Sp0	23
449	GalNAcb1-4Galb1-4Glcb-Sp0	23
42	(6S)Galb1-4Glcb-Sp0	23
112	Gala1-3GalNAcb-Sp8	23
204	GlcAb1-6Galb-Sp8	23
285	Neu5Gca-Sp8	23
396	Fuca1-2Galb1-4GlcNAcb1-3GalNAca-Sp14	23
41	(6P)Mana-Sp8	23
231	GalNAcb1-4(Neu5Aca2-3)Galb1-4GlcNAcb-Sp8	23
9	Neu5Aca-Sp8	22
71	Fuca1-2Galb1-4(Fuca1-3)GlcNAcb-Sp0	22
4	GalNAca-Sp8	22
444	Galb1-4GlcNAcb1-2Mana-Sp0	22
475	Neu5Aca2-6Galb1-4GlcNAcb1-6GalNAca-Sp14	22
356	KDNa2-3Galb1-3GalNAca-Sp14	22
472	Neu5Aca2-6Galb1-4GlcNAcb1-6(Galb1-3GlcNAcb1-3)Galb1-4Glcb-Sp21	22
588	GlcNAcb1-3Galb1-4GlcNAcb1-3Galb1-4GlcNAcb1-3GalNAca-Sp14	22
292	Neu5Aca2-3Galb1-3GlcNAcb1-3Galb1-3GlcNAcb-Sp0	22
381	Galb1-4(Fuca1-3)GlcNAcb1-6(Fuca1-4(Fuca1-2Galb1-3)GlcNAcb1-3)Galb1-4Glc-Sp21	22
14	Manb-Sp8	21
20	Galb1-4GlcNAcb1-6(Galb1-4GlcNAcb1-3)GalNAc-Sp14	21
116	Gala1-3Galb1-4Glcb-Sp0	21
318	Neu5Aca2-8Neu5Acb-Sp17	21
465	Glca1-6Glca1-6Glca1-6Glcb-Sp10	21
499	(3S)GalNAcb1-4(Fuca1-3)GlcNAcb-Sp8	21
49	Neu5,9Ac2a2-6Galb1-4GlcNAcb-Sp8	21
524	Neu5Aca2-3Galb1-3GalNAcb1-4Galb1-4Glcb-Sp0	21
155	Galb1-4(6S)Glcb-Sp0	21
464	Gala1-3(Fuca1-2)Galb1-3GalNAcb-Sp8	20
379	Galb1-4(Fuca1-3)GlcNAcb1-6(Galb1-3GlcNAcb1-3)Galb1-4Glc-Sp21	20
13	Glcb-Sp8	20
161	Galb1-4GlcNAcb1-3Galb1-4(Fuca1-3)GlcNAcb1-3Galb1-4(Fuca1-3)GlcNAcb-Sp0	20
439	(6S)Galb1-3GlcNAcb-Sp0	20
405	Gala1-3(Fuca1-2)Galb1-4(Fuca1-3)Glcb-Sp21	20
408	Neu5Aca2-3Galb1-3GalNAcb1-4(Neu5Aca2-8Neu5Aca2-3)Galb1-4Glcb-Sp0	20
500	Fuca1-2Galb1-3GlcNAcb1-6(Fuca1-2Galb1-3GlcNAcb1-3)GalNAca-Sp14	20
203	GlcAb1-3Galb-Sp8	19
247	Fuca1-2(6S)Galb1-4Glcb-Sp0	19
5	GalNAca-Sp15	19
16	GlcNAcb-Sp0	19
128	Galb1-3(Fuca1-4)GlcNAc-Sp0	19
145	Galb1-3GalNAcb1-4Galb1-4Glcb-Sp8	19
150	Galb1-3GlcNAcb-Sp8	19
88	GlcNAcb1-3Galb1-3GalNAca-Sp8	18
70	Fuca1-2Galb1-4(Fuca1-3)GlcNAcb1-3Galb1-4(Fuca1-3)GlcNAcb1-3Galb1-4(Fuca1-3)GlcNAcb-Sp0	18
205	KDNa2-3Galb1-3GlcNAcb-Sp0	18
311	Mana1-6Manb-Sp10	18
429	GlcNAcb1-6(GlcNAcb1-2)Mana1-6(GlcNAcb1-4)(GlcNAcb1-2Mana1-3)Manb1-4GlcNAcb1-4GlcNAc-Sp21	18
91	GalNAca1-3GalNAcb-Sp8	18
510	(3S)GalNAcb1-4GlcNAc-Sp8	18
131	Galb1-4GlcNAcb1-6GalNAca-Sp8	17
445	Fuca1-2Galb1-4GlcNAcb1-6(Fuca1-2Galb1-4GlcNAcb1-3)GalNAc-Sp14	17
63	Fuca1-2Galb1-3GalNAcb1-4(Neu5Aca2-3)Galb1-4Glcb-Sp0	17
252	Neu5Aca2-3Galb1-4(Fuca1-3)GlcNAcb-Sp0	17
274	Neu5Aca2-8Neu5Aca2-3Galb1-4Glcb-Sp0	17
365	Galb1-4(Fuca1-3)GlcNAcb1-6(Fuca1-2Galb1-4GlcNAcb1-3)Galb1-4Glc-Sp21	17
341	GlcNAca1-4Galb1-3GalNAc-Sp14	16
392	Neu5Aca2-3Galb1-3GlcNAcb1-2Mana1-6(Neu5Aca2-3Galb1-3GlcNAcb1-2Mana1-3)Manb1-4GlcNAcb1-4GlcNAc-Sp19	16
27	(3S)Galb1-4(6S)Glcb-Sp8	16
89	GalNAca1-3(Fuca1-2)Galb-Sp8	16
110	Gala1-3GalNAca-Sp8	16
220	Fuca1-2(6S)Galb1-4GlcNAcb-Sp0	16
280	Neu5Gca2-3Galb1-4(Fuca1-3)GlcNAcb-Sp0	16
23	6S(3S)Galb1-4GlcNAcb-Sp0	16
122	Gala1-4Galb1-4Glcb-Sp0	15
360	Gala1-3Galb1-4GlcNAcb1-2Mana1-6(Gala1-3Galb1-4GlcNAcb1-2Mana1-3)Manb1-4GlcNAcb1-4GlcNAcb-Sp20	15
260	Fuca1-2Galb1-4(6S)Glcb-Sp0	15
440	(6S)Galb1-3(6S)GlcNAc-Sp0	15
179	GlcNAcb1-3GalNAca-Sp8	14
249	Neu5Aca2-3Galb1-4(6S)GlcNAcb-Sp8	14
283	Neu5Gca2-6GalNAca-Sp0	14
393	GlcNAcb1-2Mana1-6(Galb1-4GlcNAcb1-2Mana1-3)Manb1-4GlcNAcb1-4GlcNAc-Sp12	14
65	Fuca1-2Galb1-3GlcNAcb1-3Galb1-4Glcb-Sp8	14
156	Galb1-4(6S)Glcb-Sp8	14
178	GlcNAcb1-6(GlcNAcb1-3)Galb1-4GlcNAcb-Sp8	14
164	Galb1-4GlcNAcb1-3Galb1-4Glcb-Sp0	14
78	Fuca1-2Galb-Sp8	14
197	Glca1-6Glca1-6Glcb-Sp8	14
299	Neu5Aca2-6Galb1-4GlcNAcb1-2Mana1-6(Galb1-4GlcNAcb1-2Mana1-3)Manb1-4GlcNAcb1-4GlcNAcb-Sp12	13
378	Galb1-3GlcNAcb1-3Galb1-4GlcNAcb1-6(Galb1-3GlcNAcb1-3)Galb1-4Glcb-Sp0	13
382	Galb1-3GlcNAcb1-3Galb1-4(Fuca1-3)GlcNAcb1-6(Galb1-3GlcNAcb1-3)Galb1-4Glc-Sp21	13
417	GlcNAcb1-2(GlcNAcb1-6)Mana1-6(GlcNAcb1-2Mana1-3)Manb1-4GlcNAcb1-4GlcNAcb-Sp19	13
600	Galb1-3GalNAcb1-4(Neu5Aca2-8Neu5Aca2-8Neu5Aca2-3)Galb1-4Glcb-Sp21	13
221	Fuca1-2Galb1-4(6S)GlcNAcb-Sp8	12
431	Galb1-4GlcNAcb1-2Mana1-6(GlcNAcb1-4)(Galb1-4GlcNAcb1-2Mana1-3)Manb1-4GlcNAcb1-4GlcNAc-Sp21	12
532	Gala1-3(Fuca1-2)Galb1-3GalNAcb1-3Gala1-4Galb1-4Glc-Sp21	12
592	Neu5Aca2-6Galb1-4GlcNAcb1-6(Galb1-3)GalNAca-Sp14	12
54	Galb1-4GlcNAcb1-2Mana1-6(Galb1-4GlcNAcb1-2Mana1-3)Manb1-4GlcNAcb1-4GlcNAcb-Sp12	12
266	Neu5Aca2-6Galb1-4GlcNAcb-Sp0	12
67	Fuca1-2Galb1-3GlcNAcb-Sp0	12
198	Glcb1-4Glcb-Sp8	12
25	(3S)Galb1-4Glcb-Sp8	11
103	Gala1-3(Fuca1-2)Galb1-4(Fuca1-3)GlcNAcb-Sp0	11
194	GlcNAcb1-6Galb1-4GlcNAcb-Sp8	11
298	Galb1-3Galb1-4GlcNAcb-Sp8	11
373	Neu5Aca2-6Galb1-4GlcNAcb1-3GalNAc-Sp14	11
387	Galb1-3GlcNAcb1-3GalNAca-Sp14	11
76	Fuca1-2Galb1-4GlcNAcb-Sp8	11
92	GalNAca1-3Galb-Sp8	11
489	Fuca1-2Galb1-4GlcNAcb1-6GalNAca-Sp14	11
511	(4S)GalNAcb-Sp10	11
556	GlcNAb1-3Galb1-3GalNAc-Sp14	11
291	Galb1-4GlcNAcb1-3Galb1-3GlcNAcb-Sp0	11
305	GlcAb1-3GlcNAcb-Sp8	11
406	Galb1-4GlcNAcb1-6(Neu5Aca2-6Galb1-3GlcNAcb1-3)Galb1-4Glc-Sp21	11
436	Galb1-6Galb-Sp10	10
77	Fuca1-2Galb1-4Glcb-Sp0	10
418	Fuca1-2Galb1-3GlcNAcb1-3GalNAc-Sp14	10
35	(3S)Galb1-4(6S)GlcNAcb-Sp8	10
11	Neu5Acb-Sp8	10
404	GalNAcb1-3Gala1-6Galb1-4Glcb-Sp8	10
270	Neu5Aca2-6Galb1-4Glcb-Sp0	9
151	Galb1-4(Fuca1-3)GlcNAcb-Sp0	9
181	GlcNAcb1-3Galb-Sp8	9
307	GlcNAcb1-3Man-Sp10	9
171	Galb1-4Glcb-Sp0	8
258	Neu5Aca2-3Galb1-4GlcNAcb-Sp8	8
430	GlcNAcb1-6(GlcNAcb1-2)Mana1-6(GlcNAcb1-4)(GlcNAcb1-4(GlcNAcb1-2)Mana1-3)Manb1-4GlcNAcb1-4GlcNAc-Sp21	8
68	Fuca1-2Galb1-3GlcNAcb-Sp8	8
30	(3S)Galb1-3GlcNAcb-Sp0	8
39	(6S)(4S)Galb1-4GlcNAcb-Sp0	8
69	Fuca1-2Galb1-4(Fuca1-3)GlcNAcb1-3Galb1-4(Fuca1-3)GlcNAcb-Sp0	7
90	GalNAca1-3(Fuca1-2)Galb-Sp18	7
106	Gala1-3(Fuca1-2)Galb1-4Glcb-Sp0	7
322	Neu5Aca2-3Galb1-4GlcNAcb1-2Mana1-6(Neu5Aca2-3Galb1-4GlcNAcb1-2Mana1-3)Manb1-4GlcNAcb1-4GlcNAcb-Sp12	7
192	GlcNAcb1-6GalNAca-Sp8	7
497	Neu5Aca2-6GalNAcb1-4(6S)GlcNAcb-Sp8	7
45	(6S)Galb1-4(6S)Glcb-Sp8	7
233	Neu5Aca2-3Galb1-3GalNAcb1-4(Neu5Aca2-3)Galb1-4Glcb-Sp0	7
228	GalNAcb1-4(Neu5Aca2-8Neu5Aca2-3)Galb1-4Glcb-Sp0	6
310	MurNAcb1-4GlcNAcb-Sp10	6
53	GlcNAcb1-2Mana1-6(GlcNAcb1-2Mana1-3)Manb1-4GlcNAcb1-4GlcNAcb-Sp13	6
125	Galb1-2Galb-Sp8	6
126	Galb1-3(Fuca1-4)GlcNAcb1-3Galb1-4(Fuca1-3)GlcNAcb-Sp0	6
244	Neu5Aca2-3Galb-Sp8	6
347	Galb1-4GlcNAcb1-2Mana1-6Manb1-4GlcNAcb1-4GlcNAc-Sp12	6
394	Galb1-4GlcNAcb1-2Mana1-6(GlcNAcb1-2Mana1-3)Manb1-4GlcNAcb1-4GlcNAc-Sp12	6
79	Fuca1-3GlcNAcb-Sp8	6
587	Neu5Aca2-6Galb1-4GlcNAcb1-3Galb1-4GlcNAcb1-3GalNAca-Sp14	6
28	(3S)Galb1-3(Fuca1-4)GlcNAcb-Sp8	6
62	Fuca1-2Galb1-3GalNAca-Sp14	6
81	Fucb1-3GlcNAcb-Sp8	6
523	GalNAcb1-4GlcNAcb1-2Mana-Sp0	6
526	Galb1-4GlcNAcb1-2 Mana1-6(GlcNAcb1-4)(Galb1-4GlcNAcb1-2Mana1-3)Manb1-4GlcNAcb1-4(Fuca1-6)GlcNAc-Sp21	6
130	Fuca1-4(Galb1-3)GlcNAcb-Sp8	5
143	Galb1-3GalNAcb1-3Gala1-4Galb1-4Glcb-Sp0	5
427	GlcNAcb1-2Mana1-6(GlcNAcb1-4)(GlcNAcb1-2Mana1-3)Manb1-4GlcNAcb1-4GlcNAc-Sp21	5
512	Galb1-4(6P)GlcNAcb-Sp0	5
530	GlcNAcb1-3Galb1-4GlcNAcb1-6(GlcNAcb1-3)Galb1-4GlcNAc-Sp0	5
199	Glcb1-6Glcb-Sp8	5
2	Glca-Sp8	5
60	Fuca1-2Galb1-3(Fuca1-4)GlcNAcb-Sp8	5
337	GlcNAca1-4Galb1-3GlcNAcb-Sp0	5
425	Galb1-4GlcNAcb1-6(Fuca1-2Galb1-3GlcNAcb1-3)Galb1-4Glc-Sp21	5
560	(3S)GlcAb1-3Galb1-4GlcNAcb1-2Mana-Sp0	5
43	(6S)Galb1-4Glcb-Sp8	5
229	Neu5Aca2-8Neu5Aca2-8Neu5Aca-Sp8	5
287	Galb1-3GlcNAcb1-3Galb1-3GlcNAcb-Sp0	5
585	GlcNAcb1-3Galb1-4GlcNAcb1-6(GlcNAcb1-3Galb1-4GlcNAcb1-3)GalNAca-Sp14	5
107	Gala1-3(Fuca1-2)Galb-Sp8	4
172	Galb1-4Glcb-Sp8	4
296	(6P)Glcb-Sp10	4
352	(6S)GlcNAcb1-3Galb1-4GlcNAcb-Sp0	4
517	Gala1-3(Fuca1-2)Galb1-4GlcNAcb1-2Mana-Sp0	4
522	Gala1-3Galb1-3GlcNAcb1-2Mana-Sp0	4
148	Galb1-3GlcNAcb1-3Galb1-4Glcb-Sp10	4
187	GlcNAcb1-6(GlcNAcb1-4)GalNAca-Sp8	4
279	Neu5Gca2-3Galb1-3GlcNAcb-Sp0	4
330	Gala1-4Galb1-4GlcNAcb1-3Galb1-4Glcb-Sp0	4
331	GalNAcb1-3Gala1-4Galb1-4GlcNAcb1-3Galb1-4Glcb-Sp0	4
447	GalNAca1-3(Fuca1-2)Galb1-4GlcNAcb1-6(GalNAca1-3(Fuca1-2)Galb1-4GlcNAcb1-3)GalNAc-Sp14	4
455	Neu5Aca2-3Galb1-4GlcNAcb1-2Mana1-6(GlcNAcb1-4)(Neu5Aca2-3Galb1-4GlcNAcb1-2Mana1-3)Manb1-4GlcNAcb1-4GlcNAcb-Sp21	4
563	Neu5Aca2-8Neu5Aca2-3Galb1-3GalNAcb1-4(Neu5Aca2-3)Galb1-4Glc-Sp21	4
58	Fuca1-2Galb1-3GalNAcb1-3Gala-Sp9	4
123	Gala1-4GlcNAcb-Sp8	4
139	Galb1-3GalNAca-Sp8	4
200	G-ol-Sp8	4
227	Neu5Aca2-8Neu5Aca2-8Neu5Aca2-3Galb1-4Glcb-Sp0	4
271	Neu5Aca2-6Galb1-4Glcb-Sp8	4
319	Neu5Aca2-8Neu5Aca2-8Neu5Acb-Sp8	4
338	GlcNAca1-4Galb1-4GlcNAcb1-3Galb1-4Glcb-Sp0	4
372	Neu5Aca2-3Galb1-4GlcNAcb1-3GalNAc-Sp14	4
533	Galb1-3GalNAcb1-3Gal-Sp21	4
56	Neu5Aca2-6Galb1-4GlcNAcb1-2Mana1-6(Neu5Aca2-6Galb1-4GlcNAcb1-2Man-a1-3)Manb1-4GlcNAcb1-4GlcNAcb-Sp21	4
355	KDNa2-3Galb1-4Glc-Sp0	4
421	Gala1-3Galb1-3GlcNAcb1-3GalNAc-Sp14	4
82	GalNAca1-3(Fuca1-2)Galb1-3GlcNAcb-Sp0	3
95	GalNAcb1-3(Fuca1-2)Galb-Sp8	3
177	GlcNAcb1-6(GlcNAcb1-3)GalNAca-Sp14	3
308	GlcNAcb1-4GlcNAcb-Sp10	3
324	Galb1-4(Fuca1-3)GlcNAcb1-2Mana1-6(Galb1-4(Fuca1-3)GlcNAcb1-2Mana1-3)Manb1-4GlcNAcb1-4GlcNAcb-Sp20	3
344	Neu5Aca2-6Galb1-4GlcNAcb1-2Mana1-6Manb1-4GlcNAcb1-4GlcNAc-Sp12	3
410	GalNAca1-3(Fuca1-2)Galb1-4GlcNAcb1-3GalNAca-Sp14	3
411	GalNAca1-3GalNAcb1-3Gala1-4Galb1-4Glcb-Sp0	3
446	Gala1-3(Fuca1-2)Galb1-4GlcNAcb1-6(Gala1-3(Fuca1-2)Galb1-4GlcNAcb1-3)GalNAc-Sp14	3
527	Galb1-4GlcNAcb1-2 Mana1-6(Galb1-4GlcNAcb1-4)(Galb1-4GlcNAcb1-2Mana1-3)Manb1-4GlcNAcb1-4(Fuca1-6)GlcNAc-Sp21	3
19	Galb1-4GlcNAcb1-6(Galb1-4GlcNAcb1-3)GalNAca-Sp8	3
108	Gala1-3(Fuca1-2)Galb-Sp18	3
273	Neu5Aca2-8Neu5Aca-Sp8	3
409	Gala1-3(Fuca1-2)Galb1-4GlcNAcb1-3GalNAca-Sp14	3
419	Gala1-3(Fuca1-2)Galb1-3GlcNAcb1-3GalNAc-Sp14	3
435	Galb1-4Galb-Sp10	3
515	Neu5Aca2-6Galb1-4GlcNAcb1-2Man-Sp0	3
8	Rhaa-Sp8	3
152	Galb1-4(Fuca1-3)GlcNAcb-Sp8	3
185	GlcNAcb1-3Galb1-4Glcb-Sp0	3
302	Galb1-4GlcNAca1-6Galb1-4GlcNAcb-Sp0	3
364	Neu5Aca2-6GlcNAcb1-4GlcNAcb1-4GlcNAc-Sp21	3
140	Galb1-3GalNAca-Sp14	3
149	Galb1-3GlcNAcb-Sp0	3
494	Fuca1-2Galb1-4GlcNAcb1-2Mana-Sp0	3
551	GlcNAcb1-3Galb1-4GlcNAcb1-6(GlcNAcb1-3Galb1-3)GalNAca-Sp14	3
29	(3S)Galb1-3GalNAca-Sp8	2
66	Fuca1-2Galb1-3GlcNAcb1-3Galb1-4Glcb-Sp10	2
94	GalNAcb1-3GalNAca-Sp8	2
113	Gala1-3Galb1-4(Fuca1-3)GlcNAcb-Sp8	2
133	GlcNAcb1-6(Galb1-3)GalNAca-Sp8	2
218	Neu5Aca2-3Galb1-4GlcNAcb1-3Galb1-4(Fuca1-3)GlcNAcb-Sp0	2
277	Neu5Acb2-6Galb1-4GlcNAcb-Sp8	2
317	Galb1-4GlcNAcb1-2Mana1-6(Neu5Aca2-6Galb1-4GlcNAcb1-2Mana1-3)Manb1-4GlcNAcb1-4GlcNAcb-Sp12	2
498	GalNAcb1-4(Fuca1-3)(6S)GlcNAcb-Sp8	2
529	Neu5Aca2-3Galb1-4(Fuca1-3)GlcNAcb1-2Mana-Sp0	2
542	Neu5Gca2-8Neu5Gca2-3Galb1-4GlcNAc-Sp0	2
599	GlcNAcb1-3Fuca-Sp21	2
47	(6S)GlcNAcb-Sp8	2
64	Fuca1-2Galb1-3GalNAcb1-4(Neu5Aca2-3)Galb1-4Glcb-Sp9	2
166	Galb1-4GlcNAcb1-6(Galb1-3)GalNAca-Sp8	2
315	Neu5Aca2-3Galb1-4GlcNAcb1-6(Neu5Aca2-3Galb1-3)GalNAca-Sp14	2
376	Galb1-3GalNAca1-3(Fuca1-2)Galb1-4Glc-Sp0	2
461	Neu5Aca2-6Galb1-4GlcNAcb1-6(Neu5Aca2-6Galb1-4GlcNAcb1-2)Mana1-6(GlcNAcb1-4)(Neu5Aca2-6Galb1-4GlcNAcb1-2Mana1-3)Manb1-4GlcNAcb1-4GlcNAcb-Sp21	2
101	Gala1-3(Fuca1-2)Galb1-3GlcNAcb-Sp0	2
127	Galb1-3GlcNAcb1-3Galb1-4(Fuca1-3)GlcNAcb-Sp0	2
175	GlcNAcb1-2Galb1-3GalNAca-Sp8	2
240	Neu5Aca2-3Galb1-4(Neu5Aca2-3Galb1-3)GlcNAcb-Sp8	2
295	(6S)Galb1-4(6S)GlcNAcb-Sp0	2
323	Neu5Aca2-3Galb1-4GlcNAcb1-2Mana1-6(Neu5Aca2-6Galb1-4GlcNAcb1-2Mana1-3)Manb1-4GlcNAcb1-4GlcNAcb-Sp12	2
327	Neu5Aca2-6Galb1-4GlcNAcb1-3Galb1-3GlcNAcb-Sp0	2
87	GalNAca1-3(Fuca1-2)Galb1-4Glcb-Sp0	2
124	Gala1-6Glcb-Sp8	2
146	Galb1-3Galb-Sp8	2
180	GlcNAcb1-3GalNAca-Sp14	2
301	GlcNAcb1-6(Galb1-4GlcNAcb1-3)Galb1-4GlcNAc-Sp0	2
354	KDNa2-6Galb1-4GlcNAc-Sp0	2
402	Galb1-3GlcNAcb1-6Galb1-4GlcNAcb-Sp0	2
484	Gala1-3Galb1-3GlcNAcb1-6GalNAca-Sp14	2
486	Neu5Aca2-3Galb1-3GlcNAcb1-6GalNAca-Sp14	2
546	Neu5Gca2-8Neu5Gca2-6Galb1-4GlcNAc-Sp0	2
582	Neu5Aca2-3Galb1-4GlcNAcb1-3Galb1-4GlcNAcb1-3GalNAca-Sp14	2
589	Galb1-4GlcNAcb1-3Galb1-3GalNAca-Sp14	2
31	(3S)Galb1-3GlcNAcb-Sp8	1
33	(3S)Galb1-4(Fuca1-3)GlcNAc-Sp8	1
48	Neu5,9Ac2a-Sp8	1
117	Gala1-3Galb1-4Glc-Sp10	1
134	GlcNAcb1-6(Galb1-3)GalNAca-Sp14	1
154	Galb1-4(Fuca1-3)GlcNAcb1-3Galb1-4(Fuca1-3)GlcNAcb1-3Galb1-4(Fuca1-3)GlcNAcb-Sp0	1
262	Neu5Aca2-3Galb1-4Glcb-Sp8	1
403	Galb1-3GlcNAca1-6Galb1-4GlcNAcb-Sp0	1
438	GalNAcb1-6GalNAcb-Sp8	1
509	GalNAcb1-4(6S)GlcNAc-Sp8	1
26	(3S)Galb1-4(6S)Glcb-Sp0	1
46	Neu5Aca2-3(6S)Galb1-4GlcNAcb-Sp8	1
119	Gala1-4(Fuca1-2)Galb1-4GlcNAcb-Sp8	1
129	Galb1-3(Fuca1-4)GlcNAc-Sp8	1
193	GlcNAcb1-6GalNAca-Sp14	1
210	Mana1-6(Mana1-2Mana1-3)Mana1-6(Mana1-2Mana1-3)Manb1-4GlcNAcb1-4GlcNAcb-Sp12	1
490	Gala1-3Galb1-4GlcNAcb1-6GalNAca-Sp14	1
44	(6S)Galb1-4GlcNAcb-Sp8	1
137	Neu5Acb2-6(Galb1-3)GalNAca-Sp8	1
144	Galb1-3GalNAcb1-4(Neu5Aca2-3)Galb1-4Glcb-Sp0	1
158	Galb1-4GalNAcb1-3(Fuca1-2)Galb1-4GlcNAcb-Sp8	1
174	GlcNAca1-6Galb1-4GlcNAcb-Sp8	1
306	Neu5Aca2-6Galb1-4GlcNAcb1-2Mana1-6(GlcNAcb1-2Mana1-3)Manb1-4GlcNAcb1-4GlcNAcb-Sp12	1
520	Gala1-3(Fuca1-2)Galb1-3GlcNAcb1-6GalNAc-Sp14	1
55	Neu5Aca2-6Galb1-4GlcNAcb1-2Mana1-6(Neu5Aca2-6Galb1-4GlcNAcb1-2Mana1-3)Manb1-4GlcNAcb1-4GlcNAcb-Sp12	1
59	Fuca1-2Galb1-3GalNAcb1-3Gala1-4Galb1-4Glcb-Sp9	1
80	Fuca1-4GlcNAcb-Sp8	1
217	Manb1-4GlcNAcb-Sp0	1
474	Neu5Aca2-3Galb1-4GlcNAcb1-6GalNAca-Sp14	1
518	GalNAca1-3(Fuca1-2)Galb1-4 GlcNAcb1-2Mana-Sp0	1
547	Neu5Aca2-8Neu5Aca2-3Galb1-4GlcNAc-Sp0	1
114	Gala1-3Galb1-3GlcNAcb-Sp0	0
159	Galb1-4GlcNAcb1-3GalNAca-Sp8	0
176	GlcNAcb1-6(GlcNAcb1-3)GalNAca-Sp8	0
232	GalNAcb1-4(Neu5Aca2-3)Galb1-4Glcb-Sp0	0
265	Neu5Aca2-6Galb1-4(6S)GlcNAcb-Sp8	0
483	Galb1-3GlcNAcb1-6GalNAca-Sp14	0
521	Neu5Aca2-3Galb1-3GlcNAcb1-2Mana-Sp0	0
138	Neu5Aca2-6(Galb1-3)GlcNAcb1-4Galb1-4Glcb-Sp10	0
170	Galb1-4GlcNAcb-Sp23	0
267	Neu5Aca2-6Galb1-4GlcNAcb-Sp8	0
326	Neu5,9Ac2a2-3Galb1-3GlcNAcb-Sp0	0
543	Neu5Aca2-8Neu5Gca2-3Galb1-4GlcNAc-Sp0	0
584	GlcNAcb1-3Galb1-4GlcNAcb1-6(Galb1-3)GalNAca-Sp14	0
10	Neu5Aca-Sp11	0
401	Gala1-3Galb1-4GlcNAcb1-3GalNAca-Sp14	0
491	Galb1-4(Fuca1-3)GlcNAcb1-2Mana-Sp0	0
559	(3S)GlcAb1-3Galb1-4GlcNAcb1-3Galb1-4Glc-Sp0	0
224	Neu5Aca2-3Galb1-3GalNAca-Sp14	-1
235	Neu5Aca2-3GalNAca-Sp8	-1
293	Neu5Aca2-3Galb1-4GlcNAcb1-3Galb1-3GlcNAcb-Sp0	-1
493	Gala1-3(Fuca1-2)Galb1-4GlcNAcb1-6GalNAca-Sp14	-1
531	GalNAca1-3(Fuca1-2)Galb1-3GalNAcb1-3Gala1-4Galb1-4Glc-Sp21	-1
552	GalNAcb1-3GlcNAcb-Sp0	-1
72	Fuca1-2Galb1-4(Fuca1-3)GlcNAcb-Sp8	-1
238	Neu5Aca2-3Galb1-3(Fuca1-4)GlcNAcb-Sp8	-1
241	Neu5Aca2-3Galb1-3(6S)GalNAca-Sp8	-1
250	Neu5Aca2-3Galb1-4(Fuca1-3)(6S)GlcNAcb-Sp8	-1
508	(3S)GalNAcb1-4(3S)GlcNAc-Sp8	-1
525	GlcNAcb1-2 Mana1-6(GlcNAcb1-4)(GlcNAcb1-2Mana1-3)Manb1-4GlcNAcb1-4(Fuca1-6)GlcNAc-Sp21	-1
363	Neu5Aca2-6GlcNAcb1-4GlcNAc-Sp21	-1
467	Neu5Aca2-3Galb1-4GlcNAcb1-6(Neu5Aca2-3Galb1-4GlcNAcb1-3)GalNAca-Sp14	-1
516	Gala1-3Galb1-4GlcNAcb1-2Mana-Sp0	-1
583	GlcNAcb1-3Galb1-4GlcNAcb1-3GalNAca-Sp14	-1
142	Galb1-3GalNAcb-Sp8	-1
165	Galb1-4GlcNAcb1-3Galb1-4Glcb-Sp8	-1
236	Neu5Aca2-3GalNAcb1-4GlcNAcb-Sp0	-1
437	Neu5Aca2-3Galb1-4GlcNAcb1-3Galb-Sp8	-1
544	Neu5Gca2-8Neu5Aca2-3Galb1-4GlcNAc-Sp0	-1
21	GlcNAcb1-6(GlcNAcb1-4)(GlcNAcb1-3)GlcNAc-Sp8	-2
22	6S(3S)Galb1-4(6S)GlcNAcb-Sp0	-2
135	Neu5Aca2-6(Galb1-3)GalNAca-Sp8	-2
201	GlcAa-Sp8	-2
276	Neu5Acb2-6GalNAca-Sp8	-2
186	GlcNAcb1-4-MDPLys	-2
316	Neu5Aca2-6Galb1-4GlcNAcb1-2Mana1-6(Neu5Aca2-3Galb1-4GlcNAcb1-2Mana1-3)Manb1-4GlcNAcb1-4GlcNAcb-Sp12	-2
514	GalNAca1-3(Fuca1-2)Galb1-4GlcNAcb1-6GalNAc-Sp14	-2
594	GlcNAcb1-6(Neu5Aca2-3Galb1-3)GalNAca-Sp14	-2
505	Galb1-3(6S)GlcNAcb-Sp8	-2
211	Mana1-2Mana1-6(Mana1-3)Mana1-6(Mana1-2Mana1-2Mana1-3)Manb1-4GlcNAcb1-4GlcNAcb-Sp12	-2
223	Neu5Aca2-3Galb1-3GalNAca-Sp8	-3
264	Neu5Aca2-6GalNAcb1-4GlcNAcb-Sp0	-3
286	Neu5Aca2-3Galb1-4GlcNAcb1-6(Galb1-3)GalNAca-Sp14	-3
507	(6S)GalNAcb1-4GlcNAc-Sp8	-3
254	Neu5Aca2-3Galb1-4(Fuca1-3)GlcNAcb1-3Galb-Sp8	-3
492	Fuca1-2(6S)Galb1-3GlcNAcb-Sp0	-3
263	Neu5Aca2-6GalNAca-Sp8	-3
253	Neu5Aca2-3Galb1-4(Fuca1-3)GlcNAcb-Sp8	-3
513	(6P)Galb1-4GlcNAcb-SP0	-3
309	GlcNAcb1-4GlcNAcb-Sp12	-4
501	GalNAca1-3(Fuca1-2)Galb1-3GlcNAcb1-6GalNAca-Sp14	-4
506	(6S)(4S)GalNAcb1-4GlcNAc-Sp8	-4
234	Neu5Aca2-6(Neu5Aca2-3)GalNAca-Sp8	-4
534	GlcNAcb1-3Galb1-4GlcNAcb1-2Mana1-6(GlcNAcb1-3Galb1-4GlcNAcb1-2Mana1-3)Manb1-4GlcNAcb1-4GlcNAcb-Sp12	-4
242	Neu5Aca2-6(Neu5Aca2-3Galb1-3)GalNAca-Sp8	-5

## Sheet: LCA1ug
ChartID	Epitope	AverageRFU
564	GlcNAcb1-3Galb1-4GlcNAcb1-2Mana1-6(GlcNAcb1-3Galb1-4GlcNAcb1-2Mana1-3)Manb1-4GlcNAcb1-4(Fuca1-6)GlcNAcb-Sp24	37027
565	Galb1-4GlcNAcb1-3Galb1-4GlcNAcb1-2Mana1-6(Galb1-4GlcNAcb1-3Galb1-4GlcNAcb1-2Mana1-3)Manb1-4GlcNAcb1-4(Fuca1-6)GlcNAcb-Sp24	32539
480	Galb1-4GlcNAcb1-6(Galb1-4GlcNAcb1-2)Mana1-6(Galb1-4GlcNAcb1-2Mana1-3)Manb1-4GlcNAcb1-4(Fuca1-6)GlcNAcb-Sp24	32455
351	Galb1-3GlcNAcb1-2Mana1-6(Galb1-3GlcNAcb1-2Mana1-3)Manb1-4GlcNAcb1-4(Fuca1-6)GlcNAcb-Sp22	32445
567	Galb1-4GlcNAcb1-3Galb1-4GlcNAcb1-3Galb1-4GlcNAcb1-2Mana1-6(Galb1-4GlcNAcb1-3Galb1-4GlcNAcb1-3Galb1-4GlcNAcb1-2Mana1-3)Manb1-4GlcNAcb1-4(Fuca1-6)GlcNAcb-Sp24	31647
470	GlcNAcb1-6(GlcNAcb1-2)Mana1-6(GlcNAcb1-2Mana1-3)Manb1-4GlcNAcb1-4(Fuca1-6)GlcNAcb-Sp24	31236
571	Galb1-4GlcNAcb1-3Galb1-4GlcNAcb1-3Galb1-4GlcNAcb1-3Galb1-4GlcNAcb1-3Galb1-4GlcNAcb1-2Mana1-6(Galb1-4GlcNAcb1-3Galb1-4GlcNAcb1-3Galb1-4GlcNAcb1-3Galb1-4GlcNAcb1-3Galb1-4GlcNAcb1-2Mana1-3)Manb1-4GlcNAcb1-4(Fuca1-6)GlcNAcb-Sp19	30459
569	Galb1-4GlcNAcb1-3Galb1-4GlcNAcb1-3Galb1-4GlcNAcb1-3Galb1-4GlcNAcb1-2Mana1-6(Galb1-4GlcNAcb1-3Galb1-4GlcNAcb1-3Galb1-4GlcNAcb1-3Galb1-4GlcNAcb1-2Mana1-3)Manb1-4GlcNAcb1-4(Fuca1-6)GlcNAcb-Sp24	29719
476	Neu5Aca2-6Galb1-4 GlcNAcb1-6(Neu5Aca2-6Galb1-4GlcNAcb1-3)GalNAca-Sp14	28477
570	GlcNAcb1-3Galb1-4GlcNAcb1-3Galb1-4GlcNAcb1-3Galb1-4GlcNAcb1-3Galb1-4GlcNAcb1-2Mana1-6(GlcNAcb1-3Galb1-4GlcNAcb1-3Galb1-4GlcNAcb1-3Galb1-4GlcNAcb1-3Galb1-4GlcNAcb1-2Mana1-3)Manb1-4GlcNAcb1-4(Fuca1-6)GlcNAcb-Sp19	28222
573	GlcNAcb1-3Galb1-4GlcNAcb1-3Galb1-4GlcNAcb1-6(GlcNAcb1-3Galb1-4GlcNAcb1-3Galb1-4GlcNAb1-2)Mana1-6(GlcNAcb1-3Galb1-4GlcNAcb1-3Galb1-4GlcNAcb1-2Mana1-3)Manb1-4GlcNAcb1-4(Fuca1-6)GlcNAcb-Sp24	26936
350	Galb1-4GlcNAcb1-2Mana1-6(Galb1-4GlcNAcb1-2Mana1-3)Manb1-4GlcNAcb1-4(Fuca1-6)GlcNAcb-Sp22	24799
477	Neu5Aca2-6Galb1-4GlcNAcb1-2Mana1-6(Neu5Aca2-6Galb1-4GlcNAcb1-2Mana1-3)Manb1-4GlcNAcb1-4(Fuca1-6)GlcNAcb-Sp24	24663
349	GlcNAcb1-2Mana1-6(GlcNAcb1-2Mana1-3)Manb1-4GlcNAcb1-4(Fuca1-6)GlcNAcb-Sp22	24209
566	GlcNAcb1-3Galb1-4GlcNAcb1-3Galb1-4GlcNAcb1-2Mana1-6(GlcNAcb1-3Galb1-4GlcNAcb1-3Galb1-4GlcNAcb1-2Mana1-3)Manb1-4GlcNAcb1-4(Fuca1-6)GlcNAcb-Sp24	22541
479	Mana1-6(Mana1-3)Manb1-4GlcNAcb1-4(Fuca1-6)GlcNAcb-Sp19	22229
568	GlcNAcb1-3Galb1-4GlcNAcb1-3Galb1-4GlcNAcb1-3Galb1-4GlcNAcb1-2Mana1-6(GlcNAcb1-3Galb1-4GlcNAcb1-3Galb1-4GlcNAcb1-3Galb1-4GlcNAcb1-2Mana1-3)Manb1-4GlcNAcb1-4(Fuca1-6)GlcNAcb-Sp24	21932
572	Galb1-4GlcNAcb1-3Galb1-4GlcNAcb1-6(Galb1-4GlcNAcb1-3Galb1-4GlcNAb1-2)Mana1-6(Galb1-4GlcNAcb1-3Galb1-4GlcNAcb1-2Mana1-3)Manb1-4GlcNAcb1-4(Fuca1-6)GlcNAcb-Sp24	20447
575	GlcNAcb1-3Galb1-4GlcNAcb1-3Galb1-4GlcNAcb1-3Galb1-4GlcNAcb1-6(GlcNAcb1-3Galb1-4GlcNAcb1-3Galb1-4GlcNAcb1-3Galb1-4GlcNAb1-2)Mana1-6(GlcNAcb1-3Galb1-4GlcNAcb1-3Galb1-4GlcNAcb1-3Galb1-4GlcNAcb1-2Mana1-3)Manb1-4GlcNAcb1-4(Fuca1-6)GlcNAcb-Sp24	18789
574	Galb1-4GlcNAcb1-3Galb1-4GlcNAcb1-3Galb1-4GlcNAcb1-6(Galb1-4GlcNAcb1-3Galb1-4GlcNAcb1-3Galb1-4GlcNAb1-2)Mana1-6(Galb1-4GlcNAcb1-3Galb1-4GlcNAcb1-3Galb1-4GlcNAcb1-2Mana1-3)Manb1-4GlcNAcb1-4(Fuca1-6)GlcNAcb-Sp24	15202
576	Galb1-4GlcNAcb1-3Galb1-4GlcNAcb1-3Galb1-4GlcNAcb1-3Galb1-4GlcNAcb1-6(Galb1-4GlcNAcb1-3Galb1-4GlcNAcb1-3Galb1-4GlcNAcb1-3Galb1-4GlcNAb1-2)Mana1-6(Galb1-4GlcNAcb1-3Galb1-4GlcNAcb1-3Galb1-4GlcNAcb1-3Galb1-4GlcNAcb1-2Mana1-3)Manb1-4GlcNAcb1-4(Fuca1-6)GlcNAcb-Sp24	11757
578	Galb1-4GlcNAcb1-3Galb1-4GlcNAcb1-3Galb1-4GlcNAcb1-3Galb1-4GlcNAcb1-3Galb1-4GlcNAcb1-6(Galb1-4GlcNAcb1-3Galb1-4GlcNAcb1-3Galb1-4GlcNAcb1-3Galb1-4GlcNAcb1-3Galb1-4GlcNAb1-2)Mana1-6(Galb1-4GlcNAcb1-3Galb1-4GlcNAcb1-3Galb1-4GlcNAcb1-3Galb1-4GlcNAcb1-3Galb1-4GlcNAcb1-2Mana1-3)Manb1-4GlcNAcb1-4(Fuca1-6)GlcNAcb-Sp24	11250
478	Neu5Aca2-3Galb1-4GlcNAcb1-2Mana1-6(Neu5Aca2-3Galb1-4GlcNAcb1-2Mana1-3)Manb1-4GlcNAcb1-4(Fuca1-6)GlcNAcb-Sp24	10980
577	GlcNAcb1-3Galb1-4GlcNAcb1-3Galb1-4GlcNAcb1-3Galb1-4GlcNAcb1-3Galb1-4GlcNAcb1-6(GlcNAcb1-3Galb1-4GlcNAcb1-3Galb1-4GlcNAcb1-3Galb1-4GlcNAcb1-3Galb1-4GlcNAb1-2)Mana1-6(GlcNAcb1-3Galb1-4GlcNAcb1-3Galb1-4GlcNAcb1-3Galb1-4GlcNAcb1-3Galb1-4GlcNAcb1-2Mana1-3)Manb1-4GlcNAcb1-4(Fuca1-6)GlcNAcb-Sp24	9511
561	Galb1-3GlcNAcb1-3Galb1-4GlcNAcb1-3Galb1-4GlcNAcb1-6(Galb1-3GlcNAcb1-3Galb1-4GlcNAcb1-3Galb1-4GlcNAb1-2)Mana1-6(Galb1-3GlcNAcb1-3Galb1-4GlcNAcb1-3Galb1-4GlcNAcb1-2Mana1-3)Manb1-4GlcNAcb1-4(Fuca1-6)GlcNAcb-Sp24	4021
362	Fuca1-4(Galb1-3)GlcNAcb1-2Mana1-6(Fuca1-4(Galb1-3)GlcNAcb1-2Mana1-3)Manb1-4GlcNAcb1-4(Fuca1-6)GlcNAcb-Sp22	1414
539	Galb1-4GlcNAcb1-3Galb1-4GlcNAcb1-3Galb1-4GlcNAcb1-2Mana1-6(Galb1-4GlcNAcb1-3Galb1-4GlcNAcb1-3Galb1-4GlcNAcb1-2Mana1-3)Manb1-4GlcNAcb1-4GlcNAcb-Sp12	508
487	(3S)Galb1-3(Fuca1-4)GlcNAcb-Sp0	382
437	Neu5Aca2-3Galb1-4GlcNAcb1-3Galb-Sp8	381
423	Gala1-3(Fuca1-2)Galb1-4GlcNAcb1-2Mana1-6(Gala1-3(Fuca1-2)Galb1-4GlcNAcb1-2Mana1-3)Manb1-4GlcNAcb1-4(Fuca1-6)GlcNAcb-Sp22	351
215	Mana1-6(Mana1-3)Mana1-6(Mana1-2Mana1-3)Manb1-4GlcNAcb1-4GlcNAcb-Sp12	303
537	GlcNAcb1-3Galb1-4GlcNAcb1-3Galb1-4GlcNAcb1-2Mana1-6(GlcNAcb1-3Galb1-4GlcNAcb1-3Galb1-4GlcNAcb1-2Mana1-3)Manb1-4GlcNAcb1-4GlcNAcb-Sp12	277
597	Neu5Aca2-3Galb1-4GlcNAcb1-3Galb1-4GlcNAcb1-3Galb1-4GlcNAcb1-2Mana1-6(Neu5Aca2-3Galb1-4GlcNAcb1-3Galb1-4GlcNAcb1-3Galb1-4GlcNAcb1-2Mana1-3)Manb1-4GlcNAcb1-4GlcNAcb-Sp12	243
450	GalNAca1-3(Fuca1-2)Galb1-4GlcNAcb1-2Mana1-6(GalNAca1-3(Fuca1-2)Galb1-4GlcNAcb1-2Mana1-3)Manb1-4GlcNAcb1-4(Fuca1-6)GlcNAcb-Sp22	223
102	Gala1-3(Fuca1-2)Galb1-3GlcNAcb-Sp8	214
469	Fuca1-2Galb1-3(Fuca1-4)GlcNAcb1-2Mana1-6(Fuca1-2Galb1-3(Fuca1-4)GlcNAcb1-2Mana1-3)Manb1-4GlcNAcb1-4(Fuca1-6)GlcNAcb1-4(Fuca1-6)GlcNAcb-Sp19	209
388	GalNAcb1-4(Neu5Aca2-3)Galb1-4GlcNAcb1-3GalNAca-Sp14	191
202	GlcAb-Sp8	180
453	GalNAca1-3(Fuca1-2)Galb1-3GlcNAcb1-2Mana1-6(GalNAca1-3(Fuca1-2)Galb1-3GlcNAcb1-2Mana1-3)Manb1-4GlcNAcb1-4(Fuca1-6)GlcNAcb-Sp22	175
243	Neu5Aca2-6(Neu5Aca2-3Galb1-3)GalNAca-Sp14	156
454	Galb1-4GlcNAcb1-6(Galb1-4GlcNAcb1-2)Mana1-6(Galb1-4GlcNAcb1-2Mana1-3)Manb1-4GlcNAcb1-4GlcNAcb-Sp19	154
595	Neu5Aca2-6Galb1-4GlcNAcb1-3Galb1-4GlcNAcb1-6(Neu5Aca2-6Galb1-4GlcNAcb1-3Galb1-4GlcNAcb1-3)GalNAca-Sp14	147
416	Fuca1-2Galb1-4GlcNAcb1-2Mana1-6(Fuca1-2Galb1-4GlcNAcb1-2Mana1-3)Manb1-4GlcNAcb1-4(Fuca1-6)GlcNAcb-Sp22	142
581	Galb1-4GlcNAcb1-3Galb1-4GlcNAcb1-6(Galb1-4GlcNAcb1-3Galb1-4GlcNAcb1-3)GalNAca-Sp14	140
111	Gala1-3GalNAca-Sp16	133
579	Galb1-4GlcNAcb1-3Galb1-4GlcNAcb1-3GalNAca-Sp14	133
468	Fuca1-2Galb1-4(Fuca1-3)GlcNAcb1-2Mana1-6(Fuca1-2Galb1-4(Fuca1-3)GlcNAcb1-2Mana1-3)Manb1-4GlcNAcb1-4(Fuca1-6)GlcNAcb-Sp24	130
212	Mana1-2Mana1-6(Mana1-2Mana1-3)Mana1-6(Mana1-2Mana1-2Mana1-3)Manb1-4GlcNAcb1-4GlcNAcb-Sp12	117
580	Galb1-4GlcNAcb1-3Galb1-4GlcNAcb1-6(Galb1-3)GalNAca-Sp14	117
333	GalNAca1-3(Fuca1-2)Galb1-4GlcNAcb1-3Galb1-4GlcNAcb1-3Galb1-4GlcNAcb-Sp0	109
248	Neu5Aca2-3Galb1-3GlcNAcb-Sp0	107
214	Mana1-2Mana1-2Mana1-6(Mana1-3)Mana-Sp9	97
593	Neu5Aca2-3Galb1-4GlcNAcb1-3Galb1-4GlcNAcb1-2Mana1-6(Neu5Aca2-3Galb1-4GlcNAcb1-3Galb1-4GlcNAcb1-2Mana1-3)Manb1-4GlcNAcb1-4GlcNAcb-Sp12	97
50	Mana1-6(Mana1-3)Manb1-4GlcNAcb1-4GlcNAcb-Sp12	94
596	Neu5Aca2-6Galb1-4GlcNAcb1-3Galb1-4GlcNAcb1-3Galb1-4GlcNAcb1-2Mana1-6(Neu5Aca2-6Galb1-4GlcNAcb1-3Galb1-4GlcNAcb1-3Galb1-4GlcNAcb1-2Mana1-3)Manb1-4GlcNAcb1-4GlcNAcb-Sp12	90
448	Neu5Aca2-8Neu5Aca2-3Galb1-3GalNAcb1-4(Neu5Aca2-8Neu5Aca2-3)Galb1-4Glcb-Sp0	89
451	Gala1-3(Fuca1-2)Galb1-3GlcNAcb1-2Mana1-6(Gala1-3(Fuca1-2)Galb1-3GlcNAcb1-2Mana1-3)Manb1-4GlcNAcb1-4(Fuca1-6)GlcNAcb-Sp22	87
251	Neu5Aca2-3Galb1-4(Fuca1-3)GlcNAcb1-3Galb1-4(Fuca1-3)GlcNAcb1-3Galb1-4(Fuca1-3)GlcNAcb-Sp0	83
550	Gala1-3Galb1-4GlcNAcb1-2Mana1-6(Gala1-3Galb1-4GlcNAcb1-2Mana1-3)Manb1-4GlcNAcb1-4GlcNAc-Sp24	76
548	GlcNAcb1-3Galb1-4GlcNAcb1-6(GlcNAcb1-3Galb1-4GlcNAcb1-2)Mana1-6(GlcNAcb1-3Galb1-4GlcNAcb1-2Man a1-3)Manb1-4GlcNAcb1-4GlcNAc-Sp24	70
496	Fuca1-2(6S)Galb1-3(6S)GlcNAcb-Sp0	70
400	Gala1-4Galb1-4GlcNAcb1-2Mana1-6(Gala1-4Galb1-4GlcNAcb1-2Mana1-3)Manb1-4GlcNAcb1-4GlcNAcb-Sp24	69
412	Fuca1-2Galb1-4(Fuca1-3)GlcNAcb1-3GalNAca-Sp14	68
104	Gala1-3(Fuca1-2)Galb1-4(Fuca1-3)GlcNAcb-Sp8	67
207	Mana1-2Mana1-2Mana1-3Mana-Sp9	67
536	Fuca1-2Galb1-4GlcNAcb1-3Galb1-4GlcNAcb1-2Mana1-6(Fuca1-2Galb1-4GlcNAcb1-3Galb1-4GlcNAcb1-2Mana1-3)Manb1-4GlcNAcb1-4GlcNAcb-Sp24	66
426	Fuca1-3GlcNAcb1-6(Galb1-4GlcNAcb1-3)Galb1-4Glc-Sp21	65
528	Fuca1-4(Galb1-3)GlcNAcb1-2 Mana-Sp0	65
535	GlcNAcb1-3Galb1-4GlcNAcb1-2Mana1-6(GlcNAcb1-3Galb1-4GlcNAcb1-2Mana1-3)Manb1-4GlcNAcb1-4GlcNAcb-Sp25	62
83	GalNAca1-3(Fuca1-2)Galb1-4(Fuca1-3)GlcNAcb-Sp0	61
261	Neu5Aca2-3Galb1-4Glcb-Sp0	61
51	Mana1-6(Mana1-3)Manb1-4GlcNAcb1-4GlcNAcb-Sp13	61
422	Fuca1-2Galb1-3GlcNAcb1-2Mana1-6(Fuca1-2Galb1-3GlcNAcb1-2Mana1-3)Manb1-4GlcNAcb1-4(Fuca1-6)GlcNAcb-Sp22	61
359	Fuca1-2Galb1-4(Fuca1-3)GlcNAcb1-2Mana1-6(Fuca1-2Galb1-4(Fuca1-3)GlcNAcb1-2Mana1-3)Manb1-4GlcNAcb1-4GlcNAb-Sp20	60
538	GlcNAcb1-3Galb1-4GlcNAcb1-3Galb1-4GlcNAcb1-2Mana1-6(GlcNAcb1-3Galb1-4GlcNAcb1-3Galb1-4GlcNAcb1-2Mana1-3)Manb1-4GlcNAcb1-4GlcNAcb-Sp25	60
208	Mana1-2Mana1-6(Mana1-2Mana1-3)Mana-Sp9	58
160	Galb1-4GlcNAcb1-3GalNAc-Sp14	57
303	Galb1-4GlcNAcb1-6Galb1-4GlcNAcb-Sp0	56
57	Neu5Aca2-6Galb1-4GlcNAcb1-2Mana1-6(Neu5Aca2-6Galb1-4GlcNAcb1-2Mana1-3)Manb1-4GlcNAcb1-4GlcNAcb-Sp24	55
471	Galb1-3GlcNAcb1-2Mana1-6(GlcNAcb1-4)(Galb1-3GlcNAcb1-2Mana1-3)Manb1-4GlcNAcb1-4GlcNAcb-Sp21	54
415	Galb1-4(Fuca1-3)GlcNAcb1-2Mana1-6(Galb1-4(Fuca1-3)GlcNAcb1-2Mana1-3)Manb1-4GlcNAcb1-4(Fuca1-6)GlcNAcb-Sp22	54
374	Neu5Aca2-3Galb1-4(Fuca1-3)GlcNAcb1-3GalNAca-Sp14	54
226	GalNAcb1-4(Neu5Aca2-8Neu5Aca2-8Neu5Aca2-3)Galb1-4Glcb-Sp0	53
540	Galb1-4GlcNAcb1-3Galb1-4GlcNAcb1-3Galb1-4GlcNAcb1-2Mana1-6(Galb1-4GlcNAcb1-3Galb1-4GlcNAcb1-3Galb1-4GlcNAcb1-2Mana1-3)Manb1-4GlcNAcb1-4GlcNAcb-Sp24	53
325	Neu5,9Ac2a2-3Galb1-4GlcNAcb-Sp0	52
297	Neu5Aca2-3Galb1-4(Fuca1-3)GlcNAcb1-6(Galb1-3)GalNAca-Sp14	51
473	Neu5Aca2-3Galb1-4GlcNAcb1-2Mana-Sp0	50
371	Fuca1-4(Fuca1-2Galb1-3)GlcNAcb1-2Mana1-3(Fuca1-4(Fuca1-2Galb1-3)GlcNAcb1-2Mana1-3)Manb1-4GlcNAcb1-4GlcNAcb-Sp19	50
391	Gala1-3Galb1-3(Fuca1-4)GlcNAcb1-2Mana1-6(Gala1-3Galb1-3(Fuca1-4)GlcNAcb1-2Mana1-3)Manb1-4GlcNAcb1-4GlcNAc-Sp19	48
562	Galb1-3GlcNAcb1-3Galb1-4GlcNAcb1-6(Galb1-3GlcNAcb1-3Galb1-4GlcNAb1-2)Mana1-6(Galb1-3GlcNAcb1-3Galb1-4GlcNAcb1-2Mana1-3)Manb1-4GlcNAcb1-4(Fuca1-6)GlcNAcb-Sp24	48
321	Galb1-3GlcNAcb1-2Mana1-6(Galb1-3GlcNAcb1-2Mana1-3)Manb1-4GlcNAcb1-4GlcNAcb-Sp19	48
314	Mana1-2Mana1-6(Mana1-2Mana1-3)Mana1-6(Mana1-2Mana1-2Mana1-3)Mana-Sp9	48
443	Galb1-4(Fuca1-3)GlcNAcb1-6GalNAc-Sp14	48
136	Neu5Aca2-6(Galb1-3)GalNAca-Sp14	47
61	Fuca1-2Galb1-3GalNAca-Sp8	46
290	Galb1-4(Fuca1-3)GlcNAcb1-3Galb1-3(Fuca1-4)GlcNAcb-Sp0	46
237	Neu5Aca2-3Galb1-3(6S)GlcNAc-Sp8	46
84	(3S)Galb1-4(Fuca1-3)Glcb-Sp0	45
414	GalNAca1-3(Fuca1-2)Galb1-4(Fuca1-3)GlcNAcb1-3GalNAc-Sp14	44
24	(3S)Galb1-4(Fuca1-3)(6S)Glc-Sp0	43
586	Neu5Aca2-3Galb1-4GlcNAcb1-3Galb1-4GlcNAcb1-6(Neu5Aca2-3Galb1-4GlcNAcb1-3Galb1-4GlcNAcb1-3)GalNAca-Sp14	42
369	Gala1-3Galb1-4(Fuca1-3)GlcNAcb1-2Mana1-6(Gala1-3Galb1-4(Fuca1-3)GlcNAcb1-2Mana1-3)Manb1-4GlcNAcb1-4GlcNAcb-Sp20	42
549	Galb1-4GlcNAcb1-3Galb1-4GlcNAcb1-6(Galb1-4GlcNAcb1-3Galb1-4GlcNAcb1-2)Mana1-6(Galb1-4GlcNAcb1-3Galb1-4GlcNAcb1-2Mana1-3)Mana1-4GlcNAcb1-4GlcNAc-Sp24	42
339	GlcNAca1-4Galb1-4GlcNAcb1-3Galb1-4(Fuca1-3)GlcNAcb1-3Galb1-4(Fuca1-3)GlcNAcb-Sp0	42
141	Galb1-3GalNAca-Sp16	41
395	Neu5Aca2-3Galb1-3GlcNAcb1-3GalNAca-Sp14	41
313	Mana1-2Mana1-6(Mana1-3)Mana1-6(Mana1-2Mana1-2Mana1-3)Mana-Sp9	41
407	Galb1-3GalNAcb1-4(Neu5Aca2-8Neu5Aca2-3)Galb1-4Glcb-Sp0	41
495	Fuca1-2Galb1-3(6S)GlcNAcb-Sp0	41
15	GalNAcb-Sp8	40
163	Galb1-4GlcNAcb1-3Galb1-4GlcNAcb-Sp0	40
41	(6P)Mana-Sp8	39
590	Neu5Aca2-3Galb1-4GlcNAcb1-3Galb1-4GlcNAcb1-6(Galb1-3)GalNAca-Sp14	39
53	GlcNAcb1-2Mana1-6(GlcNAcb1-2Mana1-3)Manb1-4GlcNAcb1-4GlcNAcb-Sp13	39
598	Neu5Aca2-6Galb1-4GlcNAcb1-3Galb1-4GlcNAcb1-2Mana1-6(Neu5Aca2-6Galb1-4GlcNAcb1-3Galb1-4GlcNAcb1-2Mana1-3)Manb1-4GlcNAcb1-4GlcNAcb-Sp12	39
196	Glca1-4Glca-Sp8	38
225	GalNAcb1-4(Neu5Aca2-8Neu5Aca2-8Neu5Aca2-8Neu5Aca2-3)Galb1-4Glcb-Sp0	38
591	Neu5Aca2-6Galb1-4GlcNAcb1-3Galb1-4GlcNAcb1-6(Galb1-3)GalNAca-Sp14	38
554	GlcNAcb1-3Galb1-4GlcNAcb1-3Galb1-4GlcNAcb1-3Galb1-4GlcNAcb1-3Galb1-4GlcNAcb1-2Mana1-6(GlcNAcb1-3Galb1-4GlcNAcb1-3Galb1-4GlcNAcb1-3Galb1-4GlcNAcb1-3Galb1-4GlcNAcb1-2Mana1-3)Manb1-4GlcNAcb1-4GlcNAcb-Sp25	38
38	(3S)Galb-Sp8	37
195	Glca1-4Glcb-Sp8	37
555	Galb1-4GlcNAcb1-3Galb1-4GlcNAcb1-3Galb1-4GlcNAcb1-3Galb1-4GlcNAcb1-3Galb1-4GlcNAcb1-2Mana1-6(Galb1-4GlcNAcb1-3Galb1-4GlcNAcb1-3Galb1-4GlcNAcb1-3Galb1-4GlcNAcb1-3Galb1-4GlcNAcb1-2Mana1-3)Manb1-4GlcNAcb1-4GlcNAcb-Sp25	37
219	(3S)Galb1-4(Fuca1-3)(6S)GlcNAcb-Sp8	37
9	Neu5Aca-Sp8	37
334	Neu5Aca2-3Galb1-4(Fuca1-3)GlcNAcb1-6(Neu5Aca2-3Galb1-3)GalNAc-Sp14	36
18	GlcN(Gc)b-Sp8	35
155	Galb1-4(6S)Glcb-Sp0	35
116	Gala1-3Galb1-4Glcb-Sp0	35
441	Fuca1-2Galb1-4 GlcNAcb1-2Mana1-6(Fuca1-2Galb1-4GlcNAcb1-2(Fuca1-2Galb1-4GlcNAcb1-4)Mana1-3)Manb1-4GlcNAcb1-4GlcNAcb-Sp12	35
17	GlcNAcb-Sp8	34
284	Neu5Gca2-6Galb1-4GlcNAcb-Sp0	34
7	Fuca-Sp9	34
13	Glcb-Sp8	34
449	GalNAcb1-4Galb1-4Glcb-Sp0	34
32	(3S)Galb1-4(Fuca1-3)GlcNAc-Sp0	33
289	Galb1-4(Fuca1-3)(6S)Glcb-Sp0	33
282	Neu5Gca2-3Galb1-4Glcb-Sp0	33
420	GalNAca1-3(Fuca1-2)Galb1-3GlcNAcb1-3GalNAc-Sp14	33
390	Gala1-3Galb1-3GlcNAcb1-2Mana1-6(Gala1-3Galb1-3GlcNAcb1-2Mana1-3)Manb1-4GlcNAcb1-4GlcNAc-Sp19	33
167	Galb1-4GlcNAcb1-6(Galb1-3)GalNAc-Sp14	33
222	Fuca1-2(6S)Galb1-4(6S)Glcb-Sp0	32
12	Galb-Sp8	32
37	(3S)Galb1-4GlcNAcb-Sp8	32
255	Neu5Aca2-3Galb1-4(Fuca1-3)GlcNAcb1-3Galb1-4GlcNAcb-Sp8	32
357	Fuca1-2Galb1-3GlcNAcb1-2Mana1-6(Fuca1-2Galb1-3GlcNAcb1-2Mana1-3)Manb1-4GlcNAcb1-4GlcNAcb-Sp20	32
75	Fuca1-2Galb1-4GlcNAcb-Sp0	31
125	Galb1-2Galb-Sp8	31
245	Neu5Aca2-3Galb1-3GalNAcb1-3Gala1-4Galb1-4Glcb-Sp0	31
288	Galb1-4(Fuca1-3)(6S)GlcNAcb-Sp0	31
463	Gala1-3(Fuca1-2)Galb1-3GalNAca-Sp8	31
485	Galb1-3(Fuca1-4)GlcNAcb1-6GalNAca-Sp14	31
112	Gala1-3GalNAcb-Sp8	31
375	GalNAcb1-4GlcNAcb1-2Mana1-6(GalNAcb1-4GlcNAcb1-2Mana1-3)Manb1-4GlcNAcb1-4GlcNAc-Sp12	31
444	Galb1-4GlcNAcb1-2Mana-Sp0	31
482	Neu5Aca2-6Galb1-4GlcNAcb1-6(Fuca1-2Galb1-4(Fuca1-3)GlcNAcb1-3)Galb1-4Glc-Sp21	31
385	Fuca1-2Galb1-3GalNAca1-3(Fuca1-2)Galb1-4Glcb-Sp0	30
481	Neu5Aca2-3Galb1-3GlcNAcb1-2Mana1-6(GlcNAcb1-4)(Neu5Aca2-3Galb1-3GlcNAcb1-2Mana1-3)Manb1-4GlcNAcb1-4GlcNAc-Sp21	30
519	Galb1-3GlcNAcb1-2Mana-Sp0	30
97	GalNAcb1-4(Fuca1-3)GlcNAcb-Sp0	30
304	GalNAcb1-3Galb-Sp8	30
285	Neu5Gca-Sp8	30
488	Galb1-4(Fuca1-3)GlcNAcb1-6(Neu5Aca2-6(Neu5Aca2-3Galb1-3)GlcNAcb1-3)Galb1-4Glc-Sp21	30
6	Fuca-Sp8	29
204	GlcAb1-6Galb-Sp8	29
466	Glca1-4Glca1-4Glca1-4Glcb-Sp10	29
96	GalNAcb1-3Gala1-4Galb1-4GlcNAcb-Sp0	29
20	Galb1-4GlcNAcb1-6(Galb1-4GlcNAcb1-3)GalNAc-Sp14	29
272	Neu5Aca2-6Galb-Sp8	29
118	Gala1-3Galb-Sp8	28
442	Fuca1-2Galb1-4(Fuca1-3)GlcNAcb1-2Mana1-6(Fuca1-2Galb1-4(Fuca1-3)GlcNAcb1-4(Fuca1-2Galb1-4(Fuca1-3)GlcNAcb1-2)Mana1-3)Manb1-4GlcNAcb1-4GlcNAcb-Sp12	28
4	GalNAca-Sp8	28
42	(6S)Galb1-4Glcb-Sp0	28
491	Galb1-4(Fuca1-3)GlcNAcb1-2Mana-Sp0	27
408	Neu5Aca2-3Galb1-3GalNAcb1-4(Neu5Aca2-8Neu5Aca2-3)Galb1-4Glcb-Sp0	27
92	GalNAca1-3Galb-Sp8	27
179	GlcNAcb1-3GalNAca-Sp8	27
275	Galb1-3(Fuca1-4)GlcNAcb1-3Galb1-3(Fuca1-4)GlcNAcb-Sp0	27
320	Neu5Gcb2-6Galb1-4GlcNAc-Sp8	27
399	Gala1-4Galb1-3GlcNAcb1-2Mana1-6(Gala1-4Galb1-3GlcNAcb1-2Mana1-3)Manb1-4GlcNAcb1-4GlcNAcb-Sp19	27
464	Gala1-3(Fuca1-2)Galb1-3GalNAcb-Sp8	27
541	Galb1-3GlcNAcb1-3Galb1-4GlcNAcb1-2Mana1-6(Galb1-3GlcNAcb1-3Galb1-4GlcNAcb1-2Mana1-3)Manb1-4GlcNAcb1-4GlcNAc-Sp25	27
209	Mana1-2Mana1-3Mana-Sp9	26
278	Neu5Gca2-3Galb1-3(Fuca1-4)GlcNAcb-Sp0	26
292	Neu5Aca2-3Galb1-3GlcNAcb1-3Galb1-3GlcNAcb-Sp0	26
312	Mana1-6(Mana1-3)Mana1-6(Mana1-3)Manb-Sp10	26
558	Galb1-4GlcNAcb1-3Galb1-4GlcNAcb1-3Galb1-4GlcNAcb1-3Galb1-4GlcNAcb1-3Galb1-4GlcNAcb1-3Galb1-4GlcNAcb1-2Mana1-6(Galb1-4GlcNAcb1-3Galb1-4GlcNAcb1-3Galb1-4GlcNAcb1-3Galb1-4GlcNAcb1-3Galb1-4GlcNAcb1-3Galb1-4GlcNAcb1-2Mana1-3)Manb1-4GlcNAcb1-4GlcNAcb-Sp25	26
452	Neu5Aca2-6Galb1-4GlcNAcb1-6(Fuca1-2Galb1-3GlcNAcb1-3)Galb1-4Glc-Sp21	26
78	Fuca1-2Galb-Sp8	26
203	GlcAb1-3Galb-Sp8	26
216	Mana1-6(Mana1-3)Mana1-6(Mana1-3)Manb1-4GlcNAcb1-4GlcNAcb-Sp12	26
368	Gala1-3(Fuca1-2)Galb1-4GlcNAcb1-2Mana1-6(Gala1-3(Fuca1-2)Galb1-4GlcNAcb1-2Mana1-3)Manb1-4GlcNAcb1-4GlcNAcb-Sp20	26
465	Glca1-6Glca1-6Glca1-6Glcb-Sp10	26
213	Mana1-6(Mana1-3)Mana-Sp9	25
132	Galb1-4GlcNAcb1-6GalNAc-Sp14	25
14	Manb-Sp8	25
71	Fuca1-2Galb1-4(Fuca1-3)GlcNAcb-Sp0	25
99	GalNAcb1-4GlcNAcb-Sp8	24
439	(6S)Galb1-3GlcNAcb-Sp0	24
91	GalNAca1-3GalNAcb-Sp8	24
110	Gala1-3GalNAca-Sp8	24
149	Galb1-3GlcNAcb-Sp0	24
153	Galb1-4(Fuca1-3)GlcNAcb1-3Galb1-4(Fuca1-3)GlcNAcb-Sp0	24
260	Fuca1-2Galb1-4(6S)Glcb-Sp0	24
3	Mana-Sp8	24
23	6S(3S)Galb1-4GlcNAcb-Sp0	24
358	Fuca1-2Galb1-4GlcNAcb1-2Mana1-6(Fuca1-2Galb1-4GlcNAcb1-2Mana1-3)Manb1-4GlcNAcb1-4GlcNAcb-Sp20	24
318	Neu5Aca2-8Neu5Acb-Sp17	23
356	KDNa2-3Galb1-3GalNAca-Sp14	23
380	Galb1-4GlcNAcb1-6(Fuca1-4(Fuca1-2Galb1-3)GlcNAcb1-3)Galb1-4Glc-Sp21	23
145	Galb1-3GalNAcb1-4Galb1-4Glcb-Sp8	23
150	Galb1-3GlcNAcb-Sp8	23
181	GlcNAcb1-3Galb-Sp8	23
384	GlcNAcb1-2Mana1-6(GlcNAcb1-4(GlcNAcb1-2)Mana1-3)Manb1-4GlcNAcb1-4GlcNAc-Sp21	23
5	GalNAca-Sp15	23
88	GlcNAcb1-3Galb1-3GalNAca-Sp8	23
45	(6S)Galb1-4(6S)Glcb-Sp8	23
128	Galb1-3(Fuca1-4)GlcNAc-Sp0	23
268	Neu5Aca2-6Galb1-4GlcNAcb1-3Galb1-4(Fuca1-3)GlcNAcb1-3Galb1-4(Fuca1-3)GlcNAcb-Sp0	23
94	GalNAcb1-3GalNAca-Sp8	22
440	(6S)Galb1-3(6S)GlcNAc-Sp0	22
65	Fuca1-2Galb1-3GlcNAcb1-3Galb1-4Glcb-Sp8	22
68	Fuca1-2Galb1-3GlcNAcb-Sp8	22
367	GalNAca1-3(Fuca1-2)Galb1-4GlcNAcb1-2Mana1-6(GalNAca1-3(Fuca1-2)Galb1-4GlcNAcb1-2Mana1-3)Manb1-4GlcNAcb1-4GlcNAcb-Sp20	22
417	GlcNAcb1-2(GlcNAcb1-6)Mana1-6(GlcNAcb1-2Mana1-3)Manb1-4GlcNAcb1-4GlcNAcb-Sp19	22
475	Neu5Aca2-6Galb1-4GlcNAcb1-6GalNAca-Sp14	22
43	(6S)Galb1-4Glcb-Sp8	22
397	Galb1-4(Fuca1-3)GlcNAcb1-3GalNAca-Sp14	22
52	GlcNAcb1-2Mana1-6(GlcNAcb1-2Mana1-3)Manb1-4GlcNAcb1-4GlcNAcb-Sp12	21
189	GlcNAcb1-4GlcNAcb1-4GlcNAcb1-4GlcNAcb1-4GlcNAcb1-4GlcNAcb1-Sp8	21
247	Fuca1-2(6S)Galb1-4Glcb-Sp0	21
70	Fuca1-2Galb1-4(Fuca1-3)GlcNAcb1-3Galb1-4(Fuca1-3)GlcNAcb1-3Galb1-4(Fuca1-3)GlcNAcb-Sp0	21
305	GlcAb1-3GlcNAcb-Sp8	21
418	Fuca1-2Galb1-3GlcNAcb1-3GalNAc-Sp14	21
494	Fuca1-2Galb1-4GlcNAcb1-2Mana-Sp0	21
16	GlcNAcb-Sp0	21
85	GalNAca1-3(Fuca1-2)Galb1-4GlcNAcb-Sp0	21
206	KDNa2-3Galb1-4GlcNAcb-Sp0	21
230	GalNAcb1-4(Neu5Aca2-3)Galb1-4GlcNAcb-Sp0	21
294	4S(3S)Galb1-4GlcNAcb-Sp0	21
353	KDNa2-3Galb1-4(Fuca1-3)GlcNAc-Sp0	21
445	Fuca1-2Galb1-4GlcNAcb1-6(Fuca1-2Galb1-4GlcNAcb1-3)GalNAc-Sp14	21
274	Neu5Aca2-8Neu5Aca2-3Galb1-4Glcb-Sp0	20
172	Galb1-4Glcb-Sp8	20
311	Mana1-6Manb-Sp10	20
328	Neu5Aca2-3Galb1-3(Fuca1-4)GlcNAcb1-3Galb1-3(Fuca1-4)GlcNAcb-Sp0	20
337	GlcNAca1-4Galb1-3GlcNAcb-Sp0	20
493	Gala1-3(Fuca1-2)Galb1-4GlcNAcb1-6GalNAca-Sp14	20
499	(3S)GalNAcb1-4(Fuca1-3)GlcNAcb-Sp8	20
500	Fuca1-2Galb1-3GlcNAcb1-6(Fuca1-2Galb1-3GlcNAcb1-3)GalNAca-Sp14	20
1	Gala-Sp8	20
103	Gala1-3(Fuca1-2)Galb1-4(Fuca1-3)GlcNAcb-Sp0	20
122	Gala1-4Galb1-4Glcb-Sp0	20
164	Galb1-4GlcNAcb1-3Galb1-4Glcb-Sp0	20
185	GlcNAcb1-3Galb1-4Glcb-Sp0	20
270	Neu5Aca2-6Galb1-4Glcb-Sp0	20
336	GlcNAca1-4Galb1-4GlcNAcb-Sp0	20
413	Gala1-3(Fuca1-2)Galb1-4(Fuca1-3)GlcNAcb1-3GalNAc-Sp14	20
30	(3S)Galb1-3GlcNAcb-Sp0	19
67	Fuca1-2Galb1-3GlcNAcb-Sp0	19
120	Gala1-4Galb1-4GlcNAcb-Sp0	19
197	Glca1-6Glca1-6Glcb-Sp8	19
266	Neu5Aca2-6Galb1-4GlcNAcb-Sp0	19
387	Galb1-3GlcNAcb1-3GalNAca-Sp14	19
77	Fuca1-2Galb1-4Glcb-Sp0	19
168	Galb1-4GlcNAcb-Sp0	19
89	GalNAca1-3(Fuca1-2)Galb-Sp8	19
220	Fuca1-2(6S)Galb1-4GlcNAcb-Sp0	19
396	Fuca1-2Galb1-4GlcNAcb1-3GalNAca-Sp14	19
106	Gala1-3(Fuca1-2)Galb1-4Glcb-Sp0	19
139	Galb1-3GalNAca-Sp8	19
161	Galb1-4GlcNAcb1-3Galb1-4(Fuca1-3)GlcNAcb1-3Galb1-4(Fuca1-3)GlcNAcb-Sp0	18
239	Neu5Aca2-3Galb1-3(Fuca1-4)GlcNAcb1-3Galb1-4(Fuca1-3)GlcNAcb-Sp0	18
370	GalNAca1-3(Fuca1-2)Galb1-3GlcNAcb1-2Mana1-6(GalNAca1-3(Fuca1-2)Galb1-3GlcNAcb1-2Mana1-3)Manb1-4GlcNAcb1-4GlcNAcb-Sp20	18
28	(3S)Galb1-3(Fuca1-4)GlcNAcb-Sp8	18
107	Gala1-3(Fuca1-2)Galb-Sp8	18
187	GlcNAcb1-6(GlcNAcb1-4)GalNAca-Sp8	18
205	KDNa2-3Galb1-3GlcNAcb-Sp0	18
257	Neu5Aca2-3Galb1-4GlcNAcb-Sp0	18
283	Neu5Gca2-6GalNAca-Sp0	18
296	(6P)Glcb-Sp10	18
34	(3S)Galb1-4(6S)GlcNAcb-Sp0	18
279	Neu5Gca2-3Galb1-3GlcNAcb-Sp0	18
26	(3S)Galb1-4(6S)Glcb-Sp0	17
98	GalNAcb1-4GlcNAcb-Sp0	17
151	Galb1-4(Fuca1-3)GlcNAcb-Sp0	17
300	Galb1-4GlcNAcb1-6(Galb1-4GlcNAcb1-3)Galb1-4GlcNAc-Sp0	17
424	Galb1-3GlcNAcb1-6(Galb1-3GlcNAcb1-2)Mana1-6(Galb1-3GlcNAcb1-2Mana1-3)Manb1-4GlcNAcb1-4GlcNAcb-Sp19	17
436	Galb1-6Galb-Sp10	17
588	GlcNAcb1-3Galb1-4GlcNAcb1-3Galb1-4GlcNAcb1-3GalNAca-Sp14	17
40	(4S)Galb1-4GlcNAcb-Sp8	17
69	Fuca1-2Galb1-4(Fuca1-3)GlcNAcb1-3Galb1-4(Fuca1-3)GlcNAcb-Sp0	17
95	GalNAcb1-3(Fuca1-2)Galb-Sp8	17
133	GlcNAcb1-6(Galb1-3)GalNAca-Sp8	17
281	Neu5Gca2-3Galb1-4GlcNAcb-Sp0	17
365	Galb1-4(Fuca1-3)GlcNAcb1-6(Fuca1-2Galb1-4GlcNAcb1-3)Galb1-4Glc-Sp21	17
381	Galb1-4(Fuca1-3)GlcNAcb1-6(Fuca1-4(Fuca1-2Galb1-3)GlcNAcb1-3)Galb1-4Glc-Sp21	17
113	Gala1-3Galb1-4(Fuca1-3)GlcNAcb-Sp8	17
291	Galb1-4GlcNAcb1-3Galb1-3GlcNAcb-Sp0	17
585	GlcNAcb1-3Galb1-4GlcNAcb1-6(GlcNAcb1-3Galb1-4GlcNAcb1-3)GalNAca-Sp14	17
49	Neu5,9Ac2a2-6Galb1-4GlcNAcb-Sp8	17
194	GlcNAcb1-6Galb1-4GlcNAcb-Sp8	17
244	Neu5Aca2-3Galb-Sp8	17
405	Gala1-3(Fuca1-2)Galb1-4(Fuca1-3)Glcb-Sp21	17
58	Fuca1-2Galb1-3GalNAcb1-3Gala-Sp9	16
60	Fuca1-2Galb1-3(Fuca1-4)GlcNAcb-Sp8	16
366	Galb1-4GlcNAcb1-2Mana1-6(Galb1-4GlcNAcb1-4(Galb1-4GlcNAcb1-2)Mana1-3)Manb1-4GlcNAcb1-4GlcNAc-Sp21	16
522	Gala1-3Galb1-3GlcNAcb1-2Mana-Sp0	16
182	GlcNAcb1-3Galb1-4GlcNAcb-Sp0	16
192	GlcNAcb1-6GalNAca-Sp8	16
256	Neu5Aca2-3Galb1-4GlcNAcb1-3Galb1-4GlcNAcb1-3Galb1-4GlcNAcb-Sp0	16
280	Neu5Gca2-3Galb1-4(Fuca1-3)GlcNAcb-Sp0	16
25	(3S)Galb1-4Glcb-Sp8	16
109	Gala1-4(Gala1-3)Galb1-4GlcNAcb-Sp8	16
115	Gala1-3Galb1-4GlcNAcb-Sp8	16
511	(4S)GalNAcb-Sp10	16
72	Fuca1-2Galb1-4(Fuca1-3)GlcNAcb-Sp8	16
383	Galb1-4GlcNAcb1-6(Galb1-4GlcNAcb1-2)Mana1-6(Galb1-4GlcNAcb1-4(Galb1-4GlcNAcb1-2)Mana1-3)Manb1-4GlcNAcb1-4GlcNAcb-Sp21	16
489	Fuca1-2Galb1-4GlcNAcb1-6GalNAca-Sp14	16
592	Neu5Aca2-6Galb1-4GlcNAcb1-6(Galb1-3)GalNAca-Sp14	16
101	Gala1-3(Fuca1-2)Galb1-3GlcNAcb-Sp0	15
100	Gala1-2Galb-Sp8	15
108	Gala1-3(Fuca1-2)Galb-Sp18	15
233	Neu5Aca2-3Galb1-3GalNAcb1-4(Neu5Aca2-3)Galb1-4Glcb-Sp0	15
249	Neu5Aca2-3Galb1-4(6S)GlcNAcb-Sp8	15
307	GlcNAcb1-3Man-Sp10	15
378	Galb1-3GlcNAcb1-3Galb1-4GlcNAcb1-6(Galb1-3GlcNAcb1-3)Galb1-4Glcb-Sp0	15
379	Galb1-4(Fuca1-3)GlcNAcb1-6(Galb1-3GlcNAcb1-3)Galb1-4Glc-Sp21	15
33	(3S)Galb1-4(Fuca1-3)GlcNAc-Sp8	15
48	Neu5,9Ac2a-Sp8	15
143	Galb1-3GalNAcb1-3Gala1-4Galb1-4Glcb-Sp0	15
393	GlcNAcb1-2Mana1-6(Galb1-4GlcNAcb1-2Mana1-3)Manb1-4GlcNAcb1-4GlcNAc-Sp12	15
228	GalNAcb1-4(Neu5Aca2-8Neu5Aca2-3)Galb1-4Glcb-Sp0	15
74	Fuca1-2Galb1-4GlcNAcb1-3Galb1-4GlcNAcb1-3Galb1-4GlcNAcb-Sp0	14
131	Galb1-4GlcNAcb1-6GalNAca-Sp8	14
152	Galb1-4(Fuca1-3)GlcNAcb-Sp8	14
156	Galb1-4(6S)Glcb-Sp8	14
342	Neu5Aca2-6Galb1-4GlcNAcb1-2Mana1-6(Mana1-3)Manb1-4GlcNAcb1-4GlcNAc-Sp12	14
355	KDNa2-3Galb1-4Glc-Sp0	14
361	Galb1-4GlcNAcb1-2Mana1-6(Mana1-3)Manb1-4GlcNAcb1-4GlcNAcb-Sp12	14
10	Neu5Aca-Sp11	14
19	Galb1-4GlcNAcb1-6(Galb1-4GlcNAcb1-3)GalNAca-Sp8	14
184	GlcNAcb1-3Galb1-4GlcNAcb1-3Galb1-4GlcNAcb-Sp0	14
199	Glcb1-6Glcb-Sp8	14
81	Fucb1-3GlcNAcb-Sp8	14
126	Galb1-3(Fuca1-4)GlcNAcb1-3Galb1-4(Fuca1-3)GlcNAcb-Sp0	14
277	Neu5Acb2-6Galb1-4GlcNAcb-Sp8	14
373	Neu5Aca2-6Galb1-4GlcNAcb1-3GalNAc-Sp14	14
166	Galb1-4GlcNAcb1-6(Galb1-3)GalNAca-Sp8	14
252	Neu5Aca2-3Galb1-4(Fuca1-3)GlcNAcb-Sp0	14
392	Neu5Aca2-3Galb1-3GlcNAcb1-2Mana1-6(Neu5Aca2-3Galb1-3GlcNAcb1-2Mana1-3)Manb1-4GlcNAcb1-4GlcNAc-Sp19	14
406	Galb1-4GlcNAcb1-6(Neu5Aca2-6Galb1-3GlcNAcb1-3)Galb1-4Glc-Sp21	14
130	Fuca1-4(Galb1-3)GlcNAcb-Sp8	13
158	Galb1-4GalNAcb1-3(Fuca1-2)Galb1-4GlcNAcb-Sp8	13
429	GlcNAcb1-6(GlcNAcb1-2)Mana1-6(GlcNAcb1-4)(GlcNAcb1-2Mana1-3)Manb1-4GlcNAcb1-4GlcNAc-Sp21	13
8	Rhaa-Sp8	13
76	Fuca1-2Galb1-4GlcNAcb-Sp8	13
142	Galb1-3GalNAcb-Sp8	13
360	Gala1-3Galb1-4GlcNAcb1-2Mana1-6(Gala1-3Galb1-4GlcNAcb1-2Mana1-3)Manb1-4GlcNAcb1-4GlcNAcb-Sp20	13
31	(3S)Galb1-3GlcNAcb-Sp8	13
54	Galb1-4GlcNAcb1-2Mana1-6(Galb1-4GlcNAcb1-2Mana1-3)Manb1-4GlcNAcb1-4GlcNAcb-Sp12	13
62	Fuca1-2Galb1-3GalNAca-Sp14	13
90	GalNAca1-3(Fuca1-2)Galb-Sp18	13
198	Glcb1-4Glcb-Sp8	13
299	Neu5Aca2-6Galb1-4GlcNAcb1-2Mana1-6(Galb1-4GlcNAcb1-2Mana1-3)Manb1-4GlcNAcb1-4GlcNAcb-Sp12	13
382	Galb1-3GlcNAcb1-3Galb1-4(Fuca1-3)GlcNAcb1-6(Galb1-3GlcNAcb1-3)Galb1-4Glc-Sp21	13
394	Galb1-4GlcNAcb1-2Mana1-6(GlcNAcb1-2Mana1-3)Manb1-4GlcNAcb1-4GlcNAc-Sp12	13
433	Galb1-4GlcNAcb1-6(Galb1-4GlcNAcb1-2)Mana1-6(GlcNAcb1-4)(Galb1-4GlcNAcb1-2Mana1-3)Manb1-4GlcNAcb1-4GlcNAc-Sp21	13
11	Neu5Acb-Sp8	13
123	Gala1-4GlcNAcb-Sp8	13
190	GlcNAcb1-4GlcNAcb1-4GlcNAcb1-4GlcNAcb1-4GlcNAcb1-Sp8	13
523	GalNAcb1-4GlcNAcb1-2Mana-Sp0	13
63	Fuca1-2Galb1-3GalNAcb1-4(Neu5Aca2-3)Galb1-4Glcb-Sp0	12
105	Gala1-3(Fuca1-2)Galb1-4GlcNAc-Sp0	12
295	(6S)Galb1-4(6S)GlcNAcb-Sp0	12
322	Neu5Aca2-3Galb1-4GlcNAcb1-2Mana1-6(Neu5Aca2-3Galb1-4GlcNAcb1-2Mana1-3)Manb1-4GlcNAcb1-4GlcNAcb-Sp12	12
435	Galb1-4Galb-Sp10	12
455	Neu5Aca2-3Galb1-4GlcNAcb1-2Mana1-6(GlcNAcb1-4)(Neu5Aca2-3Galb1-4GlcNAcb1-2Mana1-3)Manb1-4GlcNAcb1-4GlcNAcb-Sp21	12
587	Neu5Aca2-6Galb1-4GlcNAcb1-3Galb1-4GlcNAcb1-3GalNAca-Sp14	12
21	GlcNAcb1-6(GlcNAcb1-4)(GlcNAcb1-3)GlcNAc-Sp8	12
93	GalNAca1-4(Fuca1-2)Galb1-4GlcNAcb-Sp8	12
231	GalNAcb1-4(Neu5Aca2-3)Galb1-4GlcNAcb-Sp8	12
27	(3S)Galb1-4(6S)Glcb-Sp8	12
47	(6S)GlcNAcb-Sp8	12
315	Neu5Aca2-3Galb1-4GlcNAcb1-6(Neu5Aca2-3Galb1-3)GalNAca-Sp14	12
345	Neu5Aca2-6Galb1-4GlcNAcb1-2Mana1-3Manb1-4GlcNAcb1-4GlcNAc-Sp12	12
557	Galb1-3GlcNAcb1-6(Galb1-3)GalNAc-Sp14	12
29	(3S)Galb1-3GalNAca-Sp8	12
402	Galb1-3GlcNAcb1-6Galb1-4GlcNAcb-Sp0	12
425	Galb1-4GlcNAcb1-6(Fuca1-2Galb1-3GlcNAcb1-3)Galb1-4Glc-Sp21	12
39	(6S)(4S)Galb1-4GlcNAcb-Sp0	11
79	Fuca1-3GlcNAcb-Sp8	11
229	Neu5Aca2-8Neu5Aca2-8Neu5Aca-Sp8	11
287	Galb1-3GlcNAcb1-3Galb1-3GlcNAcb-Sp0	11
542	Neu5Gca2-8Neu5Gca2-3Galb1-4GlcNAc-Sp0	11
22	6S(3S)Galb1-4(6S)GlcNAcb-Sp0	11
340	GlcNAca1-4Galb1-4GlcNAcb1-3Galb1-4GlcNAcb-Sp0	11
341	GlcNAca1-4Galb1-3GalNAc-Sp14	11
517	Gala1-3(Fuca1-2)Galb1-4GlcNAcb1-2Mana-Sp0	11
2	Glca-Sp8	11
82	GalNAca1-3(Fuca1-2)Galb1-3GlcNAcb-Sp0	11
162	Galb1-4GlcNAcb1-3Galb1-4GlcNAcb1-3Galb1-4GlcNAcb-Sp0	11
235	Neu5Aca2-3GalNAca-Sp8	11
472	Neu5Aca2-6Galb1-4GlcNAcb1-6(Galb1-3GlcNAcb1-3)Galb1-4Glcb-Sp21	11
343	Mana1-6(Neu5Aca2-6Galb1-4GlcNAcb1-2Mana1-3)Manb1-4GlcNAcb1-4GlcNAc-Sp12	10
484	Gala1-3Galb1-3GlcNAcb1-6GalNAca-Sp14	10
64	Fuca1-2Galb1-3GalNAcb1-4(Neu5Aca2-3)Galb1-4Glcb-Sp9	10
146	Galb1-3Galb-Sp8	10
176	GlcNAcb1-6(GlcNAcb1-3)GalNAca-Sp8	10
200	G-ol-Sp8	10
553	GalNAcb1-4GlcNAcb1-3GalNAcb1-4GlcNAcb-Sp0	10
273	Neu5Aca2-8Neu5Aca-Sp8	10
430	GlcNAcb1-6(GlcNAcb1-2)Mana1-6(GlcNAcb1-4)(GlcNAcb1-4(GlcNAcb1-2)Mana1-3)Manb1-4GlcNAcb1-4GlcNAc-Sp21	10
178	GlcNAcb1-6(GlcNAcb1-3)Galb1-4GlcNAcb-Sp8	10
286	Neu5Aca2-3Galb1-4GlcNAcb1-6(Galb1-3)GalNAca-Sp14	10
310	MurNAcb1-4GlcNAcb-Sp10	10
354	KDNa2-6Galb1-4GlcNAc-Sp0	10
117	Gala1-3Galb1-4Glc-Sp10	9
121	Gala1-4Galb1-4GlcNAcb-Sp8	9
169	Galb1-4GlcNAcb-Sp8	9
271	Neu5Aca2-6Galb1-4Glcb-Sp8	9
298	Galb1-3Galb1-4GlcNAcb-Sp8	9
372	Neu5Aca2-3Galb1-4GlcNAcb1-3GalNAc-Sp14	9
529	Neu5Aca2-3Galb1-4(Fuca1-3)GlcNAcb1-2Mana-Sp0	9
129	Galb1-3(Fuca1-4)GlcNAc-Sp8	9
241	Neu5Aca2-3Galb1-3(6S)GalNAca-Sp8	9
347	Galb1-4GlcNAcb1-2Mana1-6Manb1-4GlcNAcb1-4GlcNAc-Sp12	9
431	Galb1-4GlcNAcb1-2Mana1-6(GlcNAcb1-4)(Galb1-4GlcNAcb1-2Mana1-3)Manb1-4GlcNAcb1-4GlcNAc-Sp21	9
44	(6S)Galb1-4GlcNAcb-Sp8	9
46	Neu5Aca2-3(6S)Galb1-4GlcNAcb-Sp8	9
175	GlcNAcb1-2Galb1-3GalNAca-Sp8	9
250	Neu5Aca2-3Galb1-4(Fuca1-3)(6S)GlcNAcb-Sp8	9
447	GalNAca1-3(Fuca1-2)Galb1-4GlcNAcb1-6(GalNAca1-3(Fuca1-2)Galb1-4GlcNAcb1-3)GalNAc-Sp14	9
560	(3S)GlcAb1-3Galb1-4GlcNAcb1-2Mana-Sp0	9
124	Gala1-6Glcb-Sp8	9
127	Galb1-3GlcNAcb1-3Galb1-4(Fuca1-3)GlcNAcb-Sp0	9
317	Galb1-4GlcNAcb1-2Mana1-6(Neu5Aca2-6Galb1-4GlcNAcb1-2Mana1-3)Manb1-4GlcNAcb1-4GlcNAcb-Sp12	9
344	Neu5Aca2-6Galb1-4GlcNAcb1-2Mana1-6Manb1-4GlcNAcb1-4GlcNAc-Sp12	9
428	GlcNAcb1-2Mana1-6(GlcNAcb1-4)(GlcNAcb1-4(GlcNAcb1-2)Mana1-3)Manb1-4GlcNAcb1-4GlcNAc-Sp21	9
114	Gala1-3Galb1-3GlcNAcb-Sp0	8
348	Mana1-6(Galb1-4GlcNAcb1-2Mana1-3)Manb1-4GlcNAcb1-4GlcNAcb-Sp12	8
421	Gala1-3Galb1-3GlcNAcb1-3GalNAc-Sp14	8
427	GlcNAcb1-2Mana1-6(GlcNAcb1-4)(GlcNAcb1-2Mana1-3)Manb1-4GlcNAcb1-4GlcNAc-Sp21	8
527	Galb1-4GlcNAcb1-2 Mana1-6(Galb1-4GlcNAcb1-4)(Galb1-4GlcNAcb1-2Mana1-3)Manb1-4GlcNAcb1-4(Fuca1-6)GlcNAc-Sp21	8
546	Neu5Gca2-8Neu5Gca2-6Galb1-4GlcNAc-Sp0	8
177	GlcNAcb1-6(GlcNAcb1-3)GalNAca-Sp14	8
193	GlcNAcb1-6GalNAca-Sp14	8
227	Neu5Aca2-8Neu5Aca2-8Neu5Aca2-3Galb1-4Glcb-Sp0	8
302	Galb1-4GlcNAca1-6Galb1-4GlcNAcb-Sp0	8
335	GlcNAca1-4Galb1-4GlcNAcb1-3Galb1-4GlcNAcb1-3Galb1-4GlcNAcb-Sp0	8
154	Galb1-4(Fuca1-3)GlcNAcb1-3Galb1-4(Fuca1-3)GlcNAcb1-3Galb1-4(Fuca1-3)GlcNAcb-Sp0	8
240	Neu5Aca2-3Galb1-4(Neu5Aca2-3Galb1-3)GlcNAcb-Sp8	8
253	Neu5Aca2-3Galb1-4(Fuca1-3)GlcNAcb-Sp8	8
459	Neu5Aca2-6Galb1-4GlcNAcb1-2Mana1-6(GlcNAcb1-4)(Neu5Aca2-6Galb1-4GlcNAcb1-2Mana1-3)Manb1-4GlcNAcb1-4GlcNAcb-Sp21	8
460	Neu5Aca2-6Galb1-4GlcNAcb1-4Mana1-6(GlcNAcb1-4)(Neu5Aca2-6Galb1-4GlcNAcb1-4(Neu5Aca2-6Galb1-4GlcNAcb1-2)Mana1-3)Manb1-4GlcNAcb1-4GlcNAcb-Sp21	8
137	Neu5Acb2-6(Galb1-3)GalNAca-Sp8	8
386	Fuca1-2Galb1-3GalNAca1-3(Fuca1-2)Galb1-4GlcNAcb-Sp0	8
525	GlcNAcb1-2 Mana1-6(GlcNAcb1-4)(GlcNAcb1-2Mana1-3)Manb1-4GlcNAcb1-4(Fuca1-6)GlcNAc-Sp21	8
138	Neu5Aca2-6(Galb1-3)GlcNAcb1-4Galb1-4Glcb-Sp10	7
191	GlcNAcb1-4GlcNAcb1-4GlcNAcb-Sp8	7
409	Gala1-3(Fuca1-2)Galb1-4GlcNAcb1-3GalNAca-Sp14	7
503	Galb1-4GlcNAcb1-6(Galb1-4GlcNAcb1-2)Mana1-6(GlcNAcb1-4)Galb1-4GlcNAcb1-4(Gal b1-4GlcNAcb1-2)Mana1-3)Manb1-4GlcNAcb1-4(Fuca1-6)GlcNAc-Sp21	7
56	Neu5Aca2-6Galb1-4GlcNAcb1-2Mana1-6(Neu5Aca2-6Galb1-4GlcNAcb1-2Man-a1-3)Manb1-4GlcNAcb1-4GlcNAcb-Sp21	7
308	GlcNAcb1-4GlcNAcb-Sp10	7
327	Neu5Aca2-6Galb1-4GlcNAcb1-3Galb1-3GlcNAcb-Sp0	7
434	Galb1-4GlcNAcb1-6(Galb1-4GlcNAcb1-2)Mana1-6(GlcNAcb1-4)(Galb1-4GlcNAcb1-4(Galb1-4GlcNAcb1-2)Mana1-3)Manb1-4GlcNAcb1-4GlcNAc-Sp21	7
267	Neu5Aca2-6Galb1-4GlcNAcb-Sp8	7
324	Galb1-4(Fuca1-3)GlcNAcb1-2Mana1-6(Galb1-4(Fuca1-3)GlcNAcb1-2Mana1-3)Manb1-4GlcNAcb1-4GlcNAcb-Sp20	7
518	GalNAca1-3(Fuca1-2)Galb1-4 GlcNAcb1-2Mana-Sp0	7
530	GlcNAcb1-3Galb1-4GlcNAcb1-6(GlcNAcb1-3)Galb1-4GlcNAc-Sp0	7
86	GalNAca1-3(Fuca1-2)Galb1-4GlcNAcb-Sp8	7
157	Galb1-4GalNAca1-3(Fuca1-2)Galb1-4GlcNAcb-Sp8	6
330	Gala1-4Galb1-4GlcNAcb1-3Galb1-4Glcb-Sp0	6
376	Galb1-3GalNAca1-3(Fuca1-2)Galb1-4Glc-Sp0	6
526	Galb1-4GlcNAcb1-2 Mana1-6(GlcNAcb1-4)(Galb1-4GlcNAcb1-2Mana1-3)Manb1-4GlcNAcb1-4(Fuca1-6)GlcNAc-Sp21	6
559	(3S)GlcAb1-3Galb1-4GlcNAcb1-3Galb1-4Glc-Sp0	6
36	(3S)Galb1-4GlcNAcb-Sp0	6
73	Fuca1-2Galb1-4GlcNAcb1-3Galb1-4GlcNAcb-Sp0	6
134	GlcNAcb1-6(Galb1-3)GalNAca-Sp14	6
224	Neu5Aca2-3Galb1-3GalNAca-Sp14	6
254	Neu5Aca2-3Galb1-4(Fuca1-3)GlcNAcb1-3Galb-Sp8	6
319	Neu5Aca2-8Neu5Aca2-8Neu5Acb-Sp8	6
326	Neu5,9Ac2a2-3Galb1-3GlcNAcb-Sp0	6
331	GalNAcb1-3Gala1-4Galb1-4GlcNAcb1-3Galb1-4Glcb-Sp0	6
352	(6S)GlcNAcb1-3Galb1-4GlcNAcb-Sp0	6
410	GalNAca1-3(Fuca1-2)Galb1-4GlcNAcb1-3GalNAca-Sp14	6
457	Neu5Aca2-3Galb1-4GlcNAcb1-6(Neu5Aca2-3Galb1-4GlcNAcb1-2)Mana1-6(GlcNAcb1-4)(Neu5Aca2-3Galb1-4GlcNAcb1-2Mana1-3)Manb1-4GlcNAcb1-4GlcNAcb-Sp21	6
545	Neu5Gca2-8Neu5Gca2-3Galb1-4GlcNAcb1-3Galb1-4GlcNAc-Sp0	6
66	Fuca1-2Galb1-3GlcNAcb1-3Galb1-4Glcb-Sp10	6
140	Galb1-3GalNAca-Sp14	6
210	Mana1-6(Mana1-2Mana1-3)Mana1-6(Mana1-2Mana1-3)Manb1-4GlcNAcb1-4GlcNAcb-Sp12	6
258	Neu5Aca2-3Galb1-4GlcNAcb-Sp8	6
458	Neu5Aca2-3Galb1-4GlcNAcb1-6(Neu5Aca2-3Galb1-4GlcNAcb1-2)Mana1-6(GlcNAcb1-4)(Neu5Aca2-3Galb1-4GlcNAcb1-4(Neu5Aca2-3Galb1-4GlcNAcb1-2)Mana1-3)Manb1-4GlcNAcb1-4GlcNAcb-Sp21	6
462	Neu5Aca2-6Galb1-4GlcNAcb1-6(Neu5Aca2-6Galb1-4GlcNAcb1-2)Mana1-6(GlcNAcb1-4)(Neu5Aca2-6Galb1-4GlcNAcb1-4(Neu5Aca2-6Galb1-4GlcNAcb1-2)Mana1-3)Manb1-4GlcNAcb1-4GlcNAcb-Sp21	6
532	Gala1-3(Fuca1-2)Galb1-3GalNAcb1-3Gala1-4Galb1-4Glc-Sp21	6
533	Galb1-3GalNAcb1-3Gal-Sp21	6
556	GlcNAb1-3Galb1-3GalNAc-Sp14	6
35	(3S)Galb1-4(6S)GlcNAcb-Sp8	6
135	Neu5Aca2-6(Galb1-3)GalNAca-Sp8	6
180	GlcNAcb1-3GalNAca-Sp14	6
265	Neu5Aca2-6Galb1-4(6S)GlcNAcb-Sp8	6
338	GlcNAca1-4Galb1-4GlcNAcb1-3Galb1-4Glcb-Sp0	6
490	Gala1-3Galb1-4GlcNAcb1-6GalNAca-Sp14	6
87	GalNAca1-3(Fuca1-2)Galb1-4Glcb-Sp0	5
80	Fuca1-4GlcNAcb-Sp8	5
246	Neu5Aca2-3Galb1-3GlcNAcb1-3Galb1-4GlcNAcb-Sp0	5
263	Neu5Aca2-6GalNAca-Sp8	5
498	GalNAcb1-4(Fuca1-3)(6S)GlcNAcb-Sp8	5
589	Galb1-4GlcNAcb1-3Galb1-3GalNAca-Sp14	5
600	Galb1-3GalNAcb1-4(Neu5Aca2-8Neu5Aca2-8Neu5Aca2-3)Galb1-4Glcb-Sp21	5
218	Neu5Aca2-3Galb1-4GlcNAcb1-3Galb1-4(Fuca1-3)GlcNAcb-Sp0	5
232	GalNAcb1-4(Neu5Aca2-3)Galb1-4Glcb-Sp0	5
316	Neu5Aca2-6Galb1-4GlcNAcb1-2Mana1-6(Neu5Aca2-3Galb1-4GlcNAcb1-2Mana1-3)Manb1-4GlcNAcb1-4GlcNAcb-Sp12	5
551	GlcNAcb1-3Galb1-4GlcNAcb1-6(GlcNAcb1-3Galb1-3)GalNAca-Sp14	5
221	Fuca1-2Galb1-4(6S)GlcNAcb-Sp8	5
346	Galb1-4GlcNAcb1-2Mana1-3Manb1-4GlcNAcb1-4GlcNAc-Sp12	5
419	Gala1-3(Fuca1-2)Galb1-3GlcNAcb1-3GalNAc-Sp14	5
432	Galb1-4GlcNAcb1-2Mana1-6(GlcNAcb1-4)(Galb1-4GlcNAcb1-4(Galb1-4GlcNAcb1-2)Mana1-3)Manb1-4GlcNAcb1-4GlcNAc-Sp21	5
563	Neu5Aca2-8Neu5Aca2-3Galb1-3GalNAcb1-4(Neu5Aca2-3)Galb1-4Glc-Sp21	5
171	Galb1-4Glcb-Sp0	4
332	GalNAca1-3(Fuca1-2)Galb1-4GlcNAcb1-3Galb1-4GlcNAcb-Sp0	4
510	(3S)GalNAcb1-4GlcNAc-Sp8	4
262	Neu5Aca2-3Galb1-4Glcb-Sp8	4
301	GlcNAcb1-6(Galb1-4GlcNAcb1-3)Galb1-4GlcNAc-Sp0	4
306	Neu5Aca2-6Galb1-4GlcNAcb1-2Mana1-6(GlcNAcb1-2Mana1-3)Manb1-4GlcNAcb1-4GlcNAcb-Sp12	4
377	Galb1-3GalNAca1-3(Fuca1-2)Galb1-4GlcNAc-Sp0	4
486	Neu5Aca2-3Galb1-3GlcNAcb1-6GalNAca-Sp14	4
144	Galb1-3GalNAcb1-4(Neu5Aca2-3)Galb1-4Glcb-Sp0	4
438	GalNAcb1-6GalNAcb-Sp8	4
456	Neu5Aca2-3Galb1-4GlcNAcb1-4Mana1-6(GlcNAcb1-4)(Neu5Aca2-3Galb1-4GlcNAcb1-4(Neu5Aca2-3Galb1-4GlcNAcb1-2)Mana1-3)Manb1-4GlcNAcb1-4GlcNAcb-Sp21	4
159	Galb1-4GlcNAcb1-3GalNAca-Sp8	4
183	GlcNAcb1-3Galb1-4GlcNAcb-Sp8	4
323	Neu5Aca2-3Galb1-4GlcNAcb1-2Mana1-6(Neu5Aca2-6Galb1-4GlcNAcb1-2Mana1-3)Manb1-4GlcNAcb1-4GlcNAcb-Sp12	4
329	Neu5Aca2-6Galb1-4GlcNAcb1-3Galb1-4GlcNAcb1-3Galb1-4GlcNAcb-Sp0	4
398	GalNAca1-3GalNAcb1-3Gala1-4Galb1-4GlcNAcb-Sp0	4
411	GalNAca1-3GalNAcb1-3Gala1-4Galb1-4Glcb-Sp0	4
461	Neu5Aca2-6Galb1-4GlcNAcb1-6(Neu5Aca2-6Galb1-4GlcNAcb1-2)Mana1-6(GlcNAcb1-4)(Neu5Aca2-6Galb1-4GlcNAcb1-2Mana1-3)Manb1-4GlcNAcb1-4GlcNAcb-Sp21	4
174	GlcNAca1-6Galb1-4GlcNAcb-Sp8	3
217	Manb1-4GlcNAcb-Sp0	3
238	Neu5Aca2-3Galb1-3(Fuca1-4)GlcNAcb-Sp8	3
309	GlcNAcb1-4GlcNAcb-Sp12	3
364	Neu5Aca2-6GlcNAcb1-4GlcNAcb1-4GlcNAc-Sp21	3
403	Galb1-3GlcNAca1-6Galb1-4GlcNAcb-Sp0	3
474	Neu5Aca2-3Galb1-4GlcNAcb1-6GalNAca-Sp14	3
497	Neu5Aca2-6GalNAcb1-4(6S)GlcNAcb-Sp8	3
507	(6S)GalNAcb1-4GlcNAc-Sp8	3
544	Neu5Gca2-8Neu5Aca2-3Galb1-4GlcNAc-Sp0	3
552	GalNAcb1-3GlcNAcb-Sp0	3
599	GlcNAcb1-3Fuca-Sp21	3
55	Neu5Aca2-6Galb1-4GlcNAcb1-2Mana1-6(Neu5Aca2-6Galb1-4GlcNAcb1-2Mana1-3)Manb1-4GlcNAcb1-4GlcNAcb-Sp12	3
186	GlcNAcb1-4-MDPLys	3
223	Neu5Aca2-3Galb1-3GalNAca-Sp8	3
269	Neu5Aca2-6Galb1-4GlcNAcb1-3Galb1-4GlcNAcb-Sp0	3
401	Gala1-3Galb1-4GlcNAcb1-3GalNAca-Sp14	3
512	Galb1-4(6P)GlcNAcb-Sp0	3
520	Gala1-3(Fuca1-2)Galb1-3GlcNAcb1-6GalNAc-Sp14	3
119	Gala1-4(Fuca1-2)Galb1-4GlcNAcb-Sp8	3
188	GlcNAcb1-4Galb1-4GlcNAcb-Sp8	3
201	GlcAa-Sp8	3
264	Neu5Aca2-6GalNAcb1-4GlcNAcb-Sp0	3
446	Gala1-3(Fuca1-2)Galb1-4GlcNAcb1-6(Gala1-3(Fuca1-2)Galb1-4GlcNAcb1-3)GalNAc-Sp14	3
502	GlcNAcb1-6(GlcNAcb1-2)Mana1-6(GlcNAcb1-4)(GlcNAcb1-4(GlcNAcb1-2)Mana1-3)Manb1-4GlcNAcb1-4(Fuca1-6)GlcNAc-Sp21	3
508	(3S)GalNAcb1-4(3S)GlcNAc-Sp8	3
543	Neu5Aca2-8Neu5Gca2-3Galb1-4GlcNAc-Sp0	3
293	Neu5Aca2-3Galb1-4GlcNAcb1-3Galb1-3GlcNAcb-Sp0	3
483	Galb1-3GlcNAcb1-6GalNAca-Sp14	3
504	Galb1-3GlcNAca1-3Galb1-4GlcNAcb-Sp8	3
521	Neu5Aca2-3Galb1-3GlcNAcb1-2Mana-Sp0	3
147	Galb1-3GlcNAcb1-3Galb1-4GlcNAcb-Sp0	2
389	GalNAca1-3(Fuca1-2)Galb1-3GalNAca1-3(Fuca1-2)Galb1-4GlcNAcb-Sp0	2
547	Neu5Aca2-8Neu5Aca2-3Galb1-4GlcNAc-Sp0	2
582	Neu5Aca2-3Galb1-4GlcNAcb1-3Galb1-4GlcNAcb1-3GalNAca-Sp14	2
584	GlcNAcb1-3Galb1-4GlcNAcb1-6(Galb1-3)GalNAca-Sp14	2
148	Galb1-3GlcNAcb1-3Galb1-4Glcb-Sp10	2
173	GlcNAca1-3Galb1-4GlcNAcb-Sp8	2
276	Neu5Acb2-6GalNAca-Sp8	2
363	Neu5Aca2-6GlcNAcb1-4GlcNAc-Sp21	2
506	(6S)(4S)GalNAcb1-4GlcNAc-Sp8	2
234	Neu5Aca2-6(Neu5Aca2-3)GalNAca-Sp8	2
59	Fuca1-2Galb1-3GalNAcb1-3Gala1-4Galb1-4Glcb-Sp9	2
165	Galb1-4GlcNAcb1-3Galb1-4Glcb-Sp8	2
170	Galb1-4GlcNAcb-Sp23	2
236	Neu5Aca2-3GalNAcb1-4GlcNAcb-Sp0	2
404	GalNAcb1-3Gala1-6Galb1-4Glcb-Sp8	2
514	GalNAca1-3(Fuca1-2)Galb1-4GlcNAcb1-6GalNAc-Sp14	2
515	Neu5Aca2-6Galb1-4GlcNAcb1-2Man-Sp0	2
524	Neu5Aca2-3Galb1-3GalNAcb1-4Galb1-4Glcb-Sp0	2
531	GalNAca1-3(Fuca1-2)Galb1-3GalNAcb1-3Gala1-4Galb1-4Glc-Sp21	2
594	GlcNAcb1-6(Neu5Aca2-3Galb1-3)GalNAca-Sp14	2
505	Galb1-3(6S)GlcNAcb-Sp8	1
259	Neu5Aca2-3Galb1-4GlcNAcb1-3Galb1-4GlcNAcb-Sp0	1
583	GlcNAcb1-3Galb1-4GlcNAcb1-3GalNAca-Sp14	1
467	Neu5Aca2-3Galb1-4GlcNAcb1-6(Neu5Aca2-3Galb1-4GlcNAcb1-3)GalNAca-Sp14	1
242	Neu5Aca2-6(Neu5Aca2-3Galb1-3)GalNAca-Sp8	1
516	Gala1-3Galb1-4GlcNAcb1-2Mana-Sp0	1
492	Fuca1-2(6S)Galb1-3GlcNAcb-Sp0	0
211	Mana1-2Mana1-6(Mana1-3)Mana1-6(Mana1-2Mana1-2Mana1-3)Manb1-4GlcNAcb1-4GlcNAcb-Sp12	-1
534	GlcNAcb1-3Galb1-4GlcNAcb1-2Mana1-6(GlcNAcb1-3Galb1-4GlcNAcb1-2Mana1-3)Manb1-4GlcNAcb1-4GlcNAcb-Sp12	-2
501	GalNAca1-3(Fuca1-2)Galb1-3GlcNAcb1-6GalNAca-Sp14	-2
513	(6P)Galb1-4GlcNAcb-SP0	-4
509	GalNAcb1-4(6S)GlcNAc-Sp8	-4

## Sheet: LCA10ug
ChartID	Epitope	AverageRFU
578	Galb1-4GlcNAcb1-3Galb1-4GlcNAcb1-3Galb1-4GlcNAcb1-3Galb1-4GlcNAcb1-3Galb1-4GlcNAcb1-6(Galb1-4GlcNAcb1-3Galb1-4GlcNAcb1-3Galb1-4GlcNAcb1-3Galb1-4GlcNAcb1-3Galb1-4GlcNAb1-2)Mana1-6(Galb1-4GlcNAcb1-3Galb1-4GlcNAcb1-3Galb1-4GlcNAcb1-3Galb1-4GlcNAcb1-3Galb1-4GlcNAcb1-2Mana1-3)Manb1-4GlcNAcb1-4(Fuca1-6)GlcNAcb-Sp24	48880
575	GlcNAcb1-3Galb1-4GlcNAcb1-3Galb1-4GlcNAcb1-3Galb1-4GlcNAcb1-6(GlcNAcb1-3Galb1-4GlcNAcb1-3Galb1-4GlcNAcb1-3Galb1-4GlcNAb1-2)Mana1-6(GlcNAcb1-3Galb1-4GlcNAcb1-3Galb1-4GlcNAcb1-3Galb1-4GlcNAcb1-2Mana1-3)Manb1-4GlcNAcb1-4(Fuca1-6)GlcNAcb-Sp24	46128
577	GlcNAcb1-3Galb1-4GlcNAcb1-3Galb1-4GlcNAcb1-3Galb1-4GlcNAcb1-3Galb1-4GlcNAcb1-6(GlcNAcb1-3Galb1-4GlcNAcb1-3Galb1-4GlcNAcb1-3Galb1-4GlcNAcb1-3Galb1-4GlcNAb1-2)Mana1-6(GlcNAcb1-3Galb1-4GlcNAcb1-3Galb1-4GlcNAcb1-3Galb1-4GlcNAcb1-3Galb1-4GlcNAcb1-2Mana1-3)Manb1-4GlcNAcb1-4(Fuca1-6)GlcNAcb-Sp24	43193
564	GlcNAcb1-3Galb1-4GlcNAcb1-2Mana1-6(GlcNAcb1-3Galb1-4GlcNAcb1-2Mana1-3)Manb1-4GlcNAcb1-4(Fuca1-6)GlcNAcb-Sp24	42911
573	GlcNAcb1-3Galb1-4GlcNAcb1-3Galb1-4GlcNAcb1-6(GlcNAcb1-3Galb1-4GlcNAcb1-3Galb1-4GlcNAb1-2)Mana1-6(GlcNAcb1-3Galb1-4GlcNAcb1-3Galb1-4GlcNAcb1-2Mana1-3)Manb1-4GlcNAcb1-4(Fuca1-6)GlcNAcb-Sp24	42597
571	Galb1-4GlcNAcb1-3Galb1-4GlcNAcb1-3Galb1-4GlcNAcb1-3Galb1-4GlcNAcb1-3Galb1-4GlcNAcb1-2Mana1-6(Galb1-4GlcNAcb1-3Galb1-4GlcNAcb1-3Galb1-4GlcNAcb1-3Galb1-4GlcNAcb1-3Galb1-4GlcNAcb1-2Mana1-3)Manb1-4GlcNAcb1-4(Fuca1-6)GlcNAcb-Sp19	39405
576	Galb1-4GlcNAcb1-3Galb1-4GlcNAcb1-3Galb1-4GlcNAcb1-3Galb1-4GlcNAcb1-6(Galb1-4GlcNAcb1-3Galb1-4GlcNAcb1-3Galb1-4GlcNAcb1-3Galb1-4GlcNAb1-2)Mana1-6(Galb1-4GlcNAcb1-3Galb1-4GlcNAcb1-3Galb1-4GlcNAcb1-3Galb1-4GlcNAcb1-2Mana1-3)Manb1-4GlcNAcb1-4(Fuca1-6)GlcNAcb-Sp24	39105
569	Galb1-4GlcNAcb1-3Galb1-4GlcNAcb1-3Galb1-4GlcNAcb1-3Galb1-4GlcNAcb1-2Mana1-6(Galb1-4GlcNAcb1-3Galb1-4GlcNAcb1-3Galb1-4GlcNAcb1-3Galb1-4GlcNAcb1-2Mana1-3)Manb1-4GlcNAcb1-4(Fuca1-6)GlcNAcb-Sp24	37092
568	GlcNAcb1-3Galb1-4GlcNAcb1-3Galb1-4GlcNAcb1-3Galb1-4GlcNAcb1-2Mana1-6(GlcNAcb1-3Galb1-4GlcNAcb1-3Galb1-4GlcNAcb1-3Galb1-4GlcNAcb1-2Mana1-3)Manb1-4GlcNAcb1-4(Fuca1-6)GlcNAcb-Sp24	36476
565	Galb1-4GlcNAcb1-3Galb1-4GlcNAcb1-2Mana1-6(Galb1-4GlcNAcb1-3Galb1-4GlcNAcb1-2Mana1-3)Manb1-4GlcNAcb1-4(Fuca1-6)GlcNAcb-Sp24	35965
476	Neu5Aca2-6Galb1-4 GlcNAcb1-6(Neu5Aca2-6Galb1-4GlcNAcb1-3)GalNAca-Sp14	35735
572	Galb1-4GlcNAcb1-3Galb1-4GlcNAcb1-6(Galb1-4GlcNAcb1-3Galb1-4GlcNAb1-2)Mana1-6(Galb1-4GlcNAcb1-3Galb1-4GlcNAcb1-2Mana1-3)Manb1-4GlcNAcb1-4(Fuca1-6)GlcNAcb-Sp24	34971
570	GlcNAcb1-3Galb1-4GlcNAcb1-3Galb1-4GlcNAcb1-3Galb1-4GlcNAcb1-3Galb1-4GlcNAcb1-2Mana1-6(GlcNAcb1-3Galb1-4GlcNAcb1-3Galb1-4GlcNAcb1-3Galb1-4GlcNAcb1-3Galb1-4GlcNAcb1-2Mana1-3)Manb1-4GlcNAcb1-4(Fuca1-6)GlcNAcb-Sp19	34926
477	Neu5Aca2-6Galb1-4GlcNAcb1-2Mana1-6(Neu5Aca2-6Galb1-4GlcNAcb1-2Mana1-3)Manb1-4GlcNAcb1-4(Fuca1-6)GlcNAcb-Sp24	34470
567	Galb1-4GlcNAcb1-3Galb1-4GlcNAcb1-3Galb1-4GlcNAcb1-2Mana1-6(Galb1-4GlcNAcb1-3Galb1-4GlcNAcb1-3Galb1-4GlcNAcb1-2Mana1-3)Manb1-4GlcNAcb1-4(Fuca1-6)GlcNAcb-Sp24	32716
480	Galb1-4GlcNAcb1-6(Galb1-4GlcNAcb1-2)Mana1-6(Galb1-4GlcNAcb1-2Mana1-3)Manb1-4GlcNAcb1-4(Fuca1-6)GlcNAcb-Sp24	32019
478	Neu5Aca2-3Galb1-4GlcNAcb1-2Mana1-6(Neu5Aca2-3Galb1-4GlcNAcb1-2Mana1-3)Manb1-4GlcNAcb1-4(Fuca1-6)GlcNAcb-Sp24	31337
574	Galb1-4GlcNAcb1-3Galb1-4GlcNAcb1-3Galb1-4GlcNAcb1-6(Galb1-4GlcNAcb1-3Galb1-4GlcNAcb1-3Galb1-4GlcNAb1-2)Mana1-6(Galb1-4GlcNAcb1-3Galb1-4GlcNAcb1-3Galb1-4GlcNAcb1-2Mana1-3)Manb1-4GlcNAcb1-4(Fuca1-6)GlcNAcb-Sp24	30894
566	GlcNAcb1-3Galb1-4GlcNAcb1-3Galb1-4GlcNAcb1-2Mana1-6(GlcNAcb1-3Galb1-4GlcNAcb1-3Galb1-4GlcNAcb1-2Mana1-3)Manb1-4GlcNAcb1-4(Fuca1-6)GlcNAcb-Sp24	29993
350	Galb1-4GlcNAcb1-2Mana1-6(Galb1-4GlcNAcb1-2Mana1-3)Manb1-4GlcNAcb1-4(Fuca1-6)GlcNAcb-Sp22	29430
561	Galb1-3GlcNAcb1-3Galb1-4GlcNAcb1-3Galb1-4GlcNAcb1-6(Galb1-3GlcNAcb1-3Galb1-4GlcNAcb1-3Galb1-4GlcNAb1-2)Mana1-6(Galb1-3GlcNAcb1-3Galb1-4GlcNAcb1-3Galb1-4GlcNAcb1-2Mana1-3)Manb1-4GlcNAcb1-4(Fuca1-6)GlcNAcb-Sp24	28292
470	GlcNAcb1-6(GlcNAcb1-2)Mana1-6(GlcNAcb1-2Mana1-3)Manb1-4GlcNAcb1-4(Fuca1-6)GlcNAcb-Sp24	28130
479	Mana1-6(Mana1-3)Manb1-4GlcNAcb1-4(Fuca1-6)GlcNAcb-Sp19	26529
351	Galb1-3GlcNAcb1-2Mana1-6(Galb1-3GlcNAcb1-2Mana1-3)Manb1-4GlcNAcb1-4(Fuca1-6)GlcNAcb-Sp22	26195
349	GlcNAcb1-2Mana1-6(GlcNAcb1-2Mana1-3)Manb1-4GlcNAcb1-4(Fuca1-6)GlcNAcb-Sp22	21737
423	Gala1-3(Fuca1-2)Galb1-4GlcNAcb1-2Mana1-6(Gala1-3(Fuca1-2)Galb1-4GlcNAcb1-2Mana1-3)Manb1-4GlcNAcb1-4(Fuca1-6)GlcNAcb-Sp22	14931
362	Fuca1-4(Galb1-3)GlcNAcb1-2Mana1-6(Fuca1-4(Galb1-3)GlcNAcb1-2Mana1-3)Manb1-4GlcNAcb1-4(Fuca1-6)GlcNAcb-Sp22	14589
469	Fuca1-2Galb1-3(Fuca1-4)GlcNAcb1-2Mana1-6(Fuca1-2Galb1-3(Fuca1-4)GlcNAcb1-2Mana1-3)Manb1-4GlcNAcb1-4(Fuca1-6)GlcNAcb1-4(Fuca1-6)GlcNAcb-Sp19	11632
450	GalNAca1-3(Fuca1-2)Galb1-4GlcNAcb1-2Mana1-6(GalNAca1-3(Fuca1-2)Galb1-4GlcNAcb1-2Mana1-3)Manb1-4GlcNAcb1-4(Fuca1-6)GlcNAcb-Sp22	6384
416	Fuca1-2Galb1-4GlcNAcb1-2Mana1-6(Fuca1-2Galb1-4GlcNAcb1-2Mana1-3)Manb1-4GlcNAcb1-4(Fuca1-6)GlcNAcb-Sp22	6335
453	GalNAca1-3(Fuca1-2)Galb1-3GlcNAcb1-2Mana1-6(GalNAca1-3(Fuca1-2)Galb1-3GlcNAcb1-2Mana1-3)Manb1-4GlcNAcb1-4(Fuca1-6)GlcNAcb-Sp22	5565
454	Galb1-4GlcNAcb1-6(Galb1-4GlcNAcb1-2)Mana1-6(Galb1-4GlcNAcb1-2Mana1-3)Manb1-4GlcNAcb1-4GlcNAcb-Sp19	3696
214	Mana1-2Mana1-2Mana1-6(Mana1-3)Mana-Sp9	3392
487	(3S)Galb1-3(Fuca1-4)GlcNAcb-Sp0	2461
468	Fuca1-2Galb1-4(Fuca1-3)GlcNAcb1-2Mana1-6(Fuca1-2Galb1-4(Fuca1-3)GlcNAcb1-2Mana1-3)Manb1-4GlcNAcb1-4(Fuca1-6)GlcNAcb-Sp24	2342
243	Neu5Aca2-6(Neu5Aca2-3Galb1-3)GalNAca-Sp14	1904
208	Mana1-2Mana1-6(Mana1-2Mana1-3)Mana-Sp9	1336
314	Mana1-2Mana1-6(Mana1-2Mana1-3)Mana1-6(Mana1-2Mana1-2Mana1-3)Mana-Sp9	1247
422	Fuca1-2Galb1-3GlcNAcb1-2Mana1-6(Fuca1-2Galb1-3GlcNAcb1-2Mana1-3)Manb1-4GlcNAcb1-4(Fuca1-6)GlcNAcb-Sp22	933
451	Gala1-3(Fuca1-2)Galb1-3GlcNAcb1-2Mana1-6(Gala1-3(Fuca1-2)Galb1-3GlcNAcb1-2Mana1-3)Manb1-4GlcNAcb1-4(Fuca1-6)GlcNAcb-Sp22	893
215	Mana1-6(Mana1-3)Mana1-6(Mana1-2Mana1-3)Manb1-4GlcNAcb1-4GlcNAcb-Sp12	841
539	Galb1-4GlcNAcb1-3Galb1-4GlcNAcb1-3Galb1-4GlcNAcb1-2Mana1-6(Galb1-4GlcNAcb1-3Galb1-4GlcNAcb1-3Galb1-4GlcNAcb1-2Mana1-3)Manb1-4GlcNAcb1-4GlcNAcb-Sp12	783
53	GlcNAcb1-2Mana1-6(GlcNAcb1-2Mana1-3)Manb1-4GlcNAcb1-4GlcNAcb-Sp13	688
207	Mana1-2Mana1-2Mana1-3Mana-Sp9	575
313	Mana1-2Mana1-6(Mana1-3)Mana1-6(Mana1-2Mana1-2Mana1-3)Mana-Sp9	481
537	GlcNAcb1-3Galb1-4GlcNAcb1-3Galb1-4GlcNAcb1-2Mana1-6(GlcNAcb1-3Galb1-4GlcNAcb1-3Galb1-4GlcNAcb1-2Mana1-3)Manb1-4GlcNAcb1-4GlcNAcb-Sp12	429
212	Mana1-2Mana1-6(Mana1-2Mana1-3)Mana1-6(Mana1-2Mana1-2Mana1-3)Manb1-4GlcNAcb1-4GlcNAcb-Sp12	356
102	Gala1-3(Fuca1-2)Galb1-3GlcNAcb-Sp8	330
562	Galb1-3GlcNAcb1-3Galb1-4GlcNAcb1-6(Galb1-3GlcNAcb1-3Galb1-4GlcNAb1-2)Mana1-6(Galb1-3GlcNAcb1-3Galb1-4GlcNAcb1-2Mana1-3)Manb1-4GlcNAcb1-4(Fuca1-6)GlcNAcb-Sp24	327
597	Neu5Aca2-3Galb1-4GlcNAcb1-3Galb1-4GlcNAcb1-3Galb1-4GlcNAcb1-2Mana1-6(Neu5Aca2-3Galb1-4GlcNAcb1-3Galb1-4GlcNAcb1-3Galb1-4GlcNAcb1-2Mana1-3)Manb1-4GlcNAcb1-4GlcNAcb-Sp12	319
248	Neu5Aca2-3Galb1-3GlcNAcb-Sp0	279
202	GlcAb-Sp8	270
388	GalNAcb1-4(Neu5Aca2-3)Galb1-4GlcNAcb1-3GalNAca-Sp14	261
51	Mana1-6(Mana1-3)Manb1-4GlcNAcb1-4GlcNAcb-Sp13	229
50	Mana1-6(Mana1-3)Manb1-4GlcNAcb1-4GlcNAcb-Sp12	224
111	Gala1-3GalNAca-Sp16	215
548	GlcNAcb1-3Galb1-4GlcNAcb1-6(GlcNAcb1-3Galb1-4GlcNAcb1-2)Mana1-6(GlcNAcb1-3Galb1-4GlcNAcb1-2Man a1-3)Manb1-4GlcNAcb1-4GlcNAc-Sp24	204
216	Mana1-6(Mana1-3)Mana1-6(Mana1-3)Manb1-4GlcNAcb1-4GlcNAcb-Sp12	186
581	Galb1-4GlcNAcb1-3Galb1-4GlcNAcb1-6(Galb1-4GlcNAcb1-3Galb1-4GlcNAcb1-3)GalNAca-Sp14	183
595	Neu5Aca2-6Galb1-4GlcNAcb1-3Galb1-4GlcNAcb1-6(Neu5Aca2-6Galb1-4GlcNAcb1-3Galb1-4GlcNAcb1-3)GalNAca-Sp14	180
209	Mana1-2Mana1-3Mana-Sp9	174
550	Gala1-3Galb1-4GlcNAcb1-2Mana1-6(Gala1-3Galb1-4GlcNAcb1-2Mana1-3)Manb1-4GlcNAcb1-4GlcNAc-Sp24	170
579	Galb1-4GlcNAcb1-3Galb1-4GlcNAcb1-3GalNAca-Sp14	170
312	Mana1-6(Mana1-3)Mana1-6(Mana1-3)Manb-Sp10	161
399	Gala1-4Galb1-3GlcNAcb1-2Mana1-6(Gala1-4Galb1-3GlcNAcb1-2Mana1-3)Manb1-4GlcNAcb1-4GlcNAcb-Sp19	157
580	Galb1-4GlcNAcb1-3Galb1-4GlcNAcb1-6(Galb1-3)GalNAca-Sp14	155
415	Galb1-4(Fuca1-3)GlcNAcb1-2Mana1-6(Galb1-4(Fuca1-3)GlcNAcb1-2Mana1-3)Manb1-4GlcNAcb1-4(Fuca1-6)GlcNAcb-Sp22	153
333	GalNAca1-3(Fuca1-2)Galb1-4GlcNAcb1-3Galb1-4GlcNAcb1-3Galb1-4GlcNAcb-Sp0	149
400	Gala1-4Galb1-4GlcNAcb1-2Mana1-6(Gala1-4Galb1-4GlcNAcb1-2Mana1-3)Manb1-4GlcNAcb1-4GlcNAcb-Sp24	148
437	Neu5Aca2-3Galb1-4GlcNAcb1-3Galb-Sp8	144
339	GlcNAca1-4Galb1-4GlcNAcb1-3Galb1-4(Fuca1-3)GlcNAcb1-3Galb1-4(Fuca1-3)GlcNAcb-Sp0	143
535	GlcNAcb1-3Galb1-4GlcNAcb1-2Mana1-6(GlcNAcb1-3Galb1-4GlcNAcb1-2Mana1-3)Manb1-4GlcNAcb1-4GlcNAcb-Sp25	135
251	Neu5Aca2-3Galb1-4(Fuca1-3)GlcNAcb1-3Galb1-4(Fuca1-3)GlcNAcb1-3Galb1-4(Fuca1-3)GlcNAcb-Sp0	134
321	Galb1-3GlcNAcb1-2Mana1-6(Galb1-3GlcNAcb1-2Mana1-3)Manb1-4GlcNAcb1-4GlcNAcb-Sp19	134
493	Gala1-3(Fuca1-2)Galb1-4GlcNAcb1-6GalNAca-Sp14	131
536	Fuca1-2Galb1-4GlcNAcb1-3Galb1-4GlcNAcb1-2Mana1-6(Fuca1-2Galb1-4GlcNAcb1-3Galb1-4GlcNAcb1-2Mana1-3)Manb1-4GlcNAcb1-4GlcNAcb-Sp24	129
412	Fuca1-2Galb1-4(Fuca1-3)GlcNAcb1-3GalNAca-Sp14	128
596	Neu5Aca2-6Galb1-4GlcNAcb1-3Galb1-4GlcNAcb1-3Galb1-4GlcNAcb1-2Mana1-6(Neu5Aca2-6Galb1-4GlcNAcb1-3Galb1-4GlcNAcb1-3Galb1-4GlcNAcb1-2Mana1-3)Manb1-4GlcNAcb1-4GlcNAcb-Sp12	128
593	Neu5Aca2-3Galb1-4GlcNAcb1-3Galb1-4GlcNAcb1-2Mana1-6(Neu5Aca2-3Galb1-4GlcNAcb1-3Galb1-4GlcNAcb1-2Mana1-3)Manb1-4GlcNAcb1-4GlcNAcb-Sp12	122
359	Fuca1-2Galb1-4(Fuca1-3)GlcNAcb1-2Mana1-6(Fuca1-2Galb1-4(Fuca1-3)GlcNAcb1-2Mana1-3)Manb1-4GlcNAcb1-4GlcNAb-Sp20	118
538	GlcNAcb1-3Galb1-4GlcNAcb1-3Galb1-4GlcNAcb1-2Mana1-6(GlcNAcb1-3Galb1-4GlcNAcb1-3Galb1-4GlcNAcb1-2Mana1-3)Manb1-4GlcNAcb1-4GlcNAcb-Sp25	105
393	GlcNAcb1-2Mana1-6(Galb1-4GlcNAcb1-2Mana1-3)Manb1-4GlcNAcb1-4GlcNAc-Sp12	105
471	Galb1-3GlcNAcb1-2Mana1-6(GlcNAcb1-4)(Galb1-3GlcNAcb1-2Mana1-3)Manb1-4GlcNAcb1-4GlcNAcb-Sp21	105
57	Neu5Aca2-6Galb1-4GlcNAcb1-2Mana1-6(Neu5Aca2-6Galb1-4GlcNAcb1-2Mana1-3)Manb1-4GlcNAcb1-4GlcNAcb-Sp24	104
549	Galb1-4GlcNAcb1-3Galb1-4GlcNAcb1-6(Galb1-4GlcNAcb1-3Galb1-4GlcNAcb1-2)Mana1-6(Galb1-4GlcNAcb1-3Galb1-4GlcNAcb1-2Mana1-3)Mana1-4GlcNAcb1-4GlcNAc-Sp24	103
391	Gala1-3Galb1-3(Fuca1-4)GlcNAcb1-2Mana1-6(Gala1-3Galb1-3(Fuca1-4)GlcNAcb1-2Mana1-3)Manb1-4GlcNAcb1-4GlcNAc-Sp19	101
104	Gala1-3(Fuca1-2)Galb1-4(Fuca1-3)GlcNAcb-Sp8	98
540	Galb1-4GlcNAcb1-3Galb1-4GlcNAcb1-3Galb1-4GlcNAcb1-2Mana1-6(Galb1-4GlcNAcb1-3Galb1-4GlcNAcb1-3Galb1-4GlcNAcb1-2Mana1-3)Manb1-4GlcNAcb1-4GlcNAcb-Sp24	97
213	Mana1-6(Mana1-3)Mana-Sp9	95
496	Fuca1-2(6S)Galb1-3(6S)GlcNAcb-Sp0	95
541	Galb1-3GlcNAcb1-3Galb1-4GlcNAcb1-2Mana1-6(Galb1-3GlcNAcb1-3Galb1-4GlcNAcb1-2Mana1-3)Manb1-4GlcNAcb1-4GlcNAc-Sp25	92
528	Fuca1-4(Galb1-3)GlcNAcb1-2 Mana-Sp0	89
448	Neu5Aca2-8Neu5Aca2-3Galb1-3GalNAcb1-4(Neu5Aca2-8Neu5Aca2-3)Galb1-4Glcb-Sp0	89
297	Neu5Aca2-3Galb1-4(Fuca1-3)GlcNAcb1-6(Galb1-3)GalNAca-Sp14	85
371	Fuca1-4(Fuca1-2Galb1-3)GlcNAcb1-2Mana1-3(Fuca1-4(Fuca1-2Galb1-3)GlcNAcb1-2Mana1-3)Manb1-4GlcNAcb1-4GlcNAcb-Sp19	84
226	GalNAcb1-4(Neu5Aca2-8Neu5Aca2-8Neu5Aca2-3)Galb1-4Glcb-Sp0	83
261	Neu5Aca2-3Galb1-4Glcb-Sp0	82
443	Galb1-4(Fuca1-3)GlcNAcb1-6GalNAc-Sp14	81
558	Galb1-4GlcNAcb1-3Galb1-4GlcNAcb1-3Galb1-4GlcNAcb1-3Galb1-4GlcNAcb1-3Galb1-4GlcNAcb1-3Galb1-4GlcNAcb1-2Mana1-6(Galb1-4GlcNAcb1-3Galb1-4GlcNAcb1-3Galb1-4GlcNAcb1-3Galb1-4GlcNAcb1-3Galb1-4GlcNAcb1-3Galb1-4GlcNAcb1-2Mana1-3)Manb1-4GlcNAcb1-4GlcNAcb-Sp25	81
303	Galb1-4GlcNAcb1-6Galb1-4GlcNAcb-Sp0	81
394	Galb1-4GlcNAcb1-2Mana1-6(GlcNAcb1-2Mana1-3)Manb1-4GlcNAcb1-4GlcNAc-Sp12	81
414	GalNAca1-3(Fuca1-2)Galb1-4(Fuca1-3)GlcNAcb1-3GalNAc-Sp14	80
488	Galb1-4(Fuca1-3)GlcNAcb1-6(Neu5Aca2-6(Neu5Aca2-3Galb1-3)GlcNAcb1-3)Galb1-4Glc-Sp21	75
136	Neu5Aca2-6(Galb1-3)GalNAca-Sp14	74
325	Neu5,9Ac2a2-3Galb1-4GlcNAcb-Sp0	74
160	Galb1-4GlcNAcb1-3GalNAc-Sp14	72
525	GlcNAcb1-2 Mana1-6(GlcNAcb1-4)(GlcNAcb1-2Mana1-3)Manb1-4GlcNAcb1-4(Fuca1-6)GlcNAc-Sp21	71
83	GalNAca1-3(Fuca1-2)Galb1-4(Fuca1-3)GlcNAcb-Sp0	70
84	(3S)Galb1-4(Fuca1-3)Glcb-Sp0	70
426	Fuca1-3GlcNAcb1-6(Galb1-4GlcNAcb1-3)Galb1-4Glc-Sp21	69
24	(3S)Galb1-4(Fuca1-3)(6S)Glc-Sp0	65
369	Gala1-3Galb1-4(Fuca1-3)GlcNAcb1-2Mana1-6(Gala1-3Galb1-4(Fuca1-3)GlcNAcb1-2Mana1-3)Manb1-4GlcNAcb1-4GlcNAcb-Sp20	64
554	GlcNAcb1-3Galb1-4GlcNAcb1-3Galb1-4GlcNAcb1-3Galb1-4GlcNAcb1-3Galb1-4GlcNAcb1-2Mana1-6(GlcNAcb1-3Galb1-4GlcNAcb1-3Galb1-4GlcNAcb1-3Galb1-4GlcNAcb1-3Galb1-4GlcNAcb1-2Mana1-3)Manb1-4GlcNAcb1-4GlcNAcb-Sp25	63
485	Galb1-3(Fuca1-4)GlcNAcb1-6GalNAca-Sp14	58
473	Neu5Aca2-3Galb1-4GlcNAcb1-2Mana-Sp0	58
52	GlcNAcb1-2Mana1-6(GlcNAcb1-2Mana1-3)Manb1-4GlcNAcb1-4GlcNAcb-Sp12	57
237	Neu5Aca2-3Galb1-3(6S)GlcNAc-Sp8	57
290	Galb1-4(Fuca1-3)GlcNAcb1-3Galb1-3(Fuca1-4)GlcNAcb-Sp0	57
555	Galb1-4GlcNAcb1-3Galb1-4GlcNAcb1-3Galb1-4GlcNAcb1-3Galb1-4GlcNAcb1-3Galb1-4GlcNAcb1-2Mana1-6(Galb1-4GlcNAcb1-3Galb1-4GlcNAcb1-3Galb1-4GlcNAcb1-3Galb1-4GlcNAcb1-3Galb1-4GlcNAcb1-2Mana1-3)Manb1-4GlcNAcb1-4GlcNAcb-Sp25	57
374	Neu5Aca2-3Galb1-4(Fuca1-3)GlcNAcb1-3GalNAca-Sp14	56
495	Fuca1-2Galb1-3(6S)GlcNAcb-Sp0	56
61	Fuca1-2Galb1-3GalNAca-Sp8	55
163	Galb1-4GlcNAcb1-3Galb1-4GlcNAcb-Sp0	55
481	Neu5Aca2-3Galb1-3GlcNAcb1-2Mana1-6(GlcNAcb1-4)(Neu5Aca2-3Galb1-3GlcNAcb1-2Mana1-3)Manb1-4GlcNAcb1-4GlcNAc-Sp21	55
489	Fuca1-2Galb1-4GlcNAcb1-6GalNAca-Sp14	54
598	Neu5Aca2-6Galb1-4GlcNAcb1-3Galb1-4GlcNAcb1-2Mana1-6(Neu5Aca2-6Galb1-4GlcNAcb1-3Galb1-4GlcNAcb1-2Mana1-3)Manb1-4GlcNAcb1-4GlcNAcb-Sp12	54
424	Galb1-3GlcNAcb1-6(Galb1-3GlcNAcb1-2)Mana1-6(Galb1-3GlcNAcb1-2Mana1-3)Manb1-4GlcNAcb1-4GlcNAcb-Sp19	53
357	Fuca1-2Galb1-3GlcNAcb1-2Mana1-6(Fuca1-2Galb1-3GlcNAcb1-2Mana1-3)Manb1-4GlcNAcb1-4GlcNAcb-Sp20	53
375	GalNAcb1-4GlcNAcb1-2Mana1-6(GalNAcb1-4GlcNAcb1-2Mana1-3)Manb1-4GlcNAcb1-4GlcNAc-Sp12	52
452	Neu5Aca2-6Galb1-4GlcNAcb1-6(Fuca1-2Galb1-3GlcNAcb1-3)Galb1-4Glc-Sp21	52
420	GalNAca1-3(Fuca1-2)Galb1-3GlcNAcb1-3GalNAc-Sp14	52
360	Gala1-3Galb1-4GlcNAcb1-2Mana1-6(Gala1-3Galb1-4GlcNAcb1-2Mana1-3)Manb1-4GlcNAcb1-4GlcNAcb-Sp20	51
390	Gala1-3Galb1-3GlcNAcb1-2Mana1-6(Gala1-3Galb1-3GlcNAcb1-2Mana1-3)Manb1-4GlcNAcb1-4GlcNAc-Sp19	49
225	GalNAcb1-4(Neu5Aca2-8Neu5Aca2-8Neu5Aca2-8Neu5Aca2-3)Galb1-4Glcb-Sp0	49
395	Neu5Aca2-3Galb1-3GlcNAcb1-3GalNAca-Sp14	47
245	Neu5Aca2-3Galb1-3GalNAcb1-3Gala1-4Galb1-4Glcb-Sp0	47
417	GlcNAcb1-2(GlcNAcb1-6)Mana1-6(GlcNAcb1-2Mana1-3)Manb1-4GlcNAcb1-4GlcNAcb-Sp19	46
590	Neu5Aca2-3Galb1-4GlcNAcb1-3Galb1-4GlcNAcb1-6(Galb1-3)GalNAca-Sp14	46
343	Mana1-6(Neu5Aca2-6Galb1-4GlcNAcb1-2Mana1-3)Manb1-4GlcNAcb1-4GlcNAc-Sp12	45
75	Fuca1-2Galb1-4GlcNAcb-Sp0	44
289	Galb1-4(Fuca1-3)(6S)Glcb-Sp0	44
465	Glca1-6Glca1-6Glca1-6Glcb-Sp10	44
334	Neu5Aca2-3Galb1-4(Fuca1-3)GlcNAcb1-6(Neu5Aca2-3Galb1-3)GalNAc-Sp14	44
482	Neu5Aca2-6Galb1-4GlcNAcb1-6(Fuca1-2Galb1-4(Fuca1-3)GlcNAcb1-3)Galb1-4Glc-Sp21	44
519	Galb1-3GlcNAcb1-2Mana-Sp0	43
195	Glca1-4Glcb-Sp8	43
586	Neu5Aca2-3Galb1-4GlcNAcb1-3Galb1-4GlcNAcb1-6(Neu5Aca2-3Galb1-4GlcNAcb1-3Galb1-4GlcNAcb1-3)GalNAca-Sp14	43
340	GlcNAca1-4Galb1-4GlcNAcb1-3Galb1-4GlcNAcb-Sp0	41
100	Gala1-2Galb-Sp8	40
239	Neu5Aca2-3Galb1-3(Fuca1-4)GlcNAcb1-3Galb1-4(Fuca1-3)GlcNAcb-Sp0	40
141	Galb1-3GalNAca-Sp16	40
284	Neu5Gca2-6Galb1-4GlcNAcb-Sp0	39
368	Gala1-3(Fuca1-2)Galb1-4GlcNAcb1-2Mana1-6(Gala1-3(Fuca1-2)Galb1-4GlcNAcb1-2Mana1-3)Manb1-4GlcNAcb1-4GlcNAcb-Sp20	39
591	Neu5Aca2-6Galb1-4GlcNAcb1-3Galb1-4GlcNAcb1-6(Galb1-3)GalNAca-Sp14	39
384	GlcNAcb1-2Mana1-6(GlcNAcb1-4(GlcNAcb1-2)Mana1-3)Manb1-4GlcNAcb1-4GlcNAc-Sp21	38
7	Fuca-Sp9	37
348	Mana1-6(Galb1-4GlcNAcb1-2Mana1-3)Manb1-4GlcNAcb1-4GlcNAcb-Sp12	37
32	(3S)Galb1-4(Fuca1-3)GlcNAc-Sp0	37
442	Fuca1-2Galb1-4(Fuca1-3)GlcNAcb1-2Mana1-6(Fuca1-2Galb1-4(Fuca1-3)GlcNAcb1-4(Fuca1-2Galb1-4(Fuca1-3)GlcNAcb1-2)Mana1-3)Manb1-4GlcNAcb1-4GlcNAcb-Sp12	37
18	GlcN(Gc)b-Sp8	37
418	Fuca1-2Galb1-3GlcNAcb1-3GalNAc-Sp14	37
441	Fuca1-2Galb1-4 GlcNAcb1-2Mana1-6(Fuca1-2Galb1-4GlcNAcb1-2(Fuca1-2Galb1-4GlcNAcb1-4)Mana1-3)Manb1-4GlcNAcb1-4GlcNAcb-Sp12	37
15	GalNAcb-Sp8	36
37	(3S)Galb1-4GlcNAcb-Sp8	36
447	GalNAca1-3(Fuca1-2)Galb1-4GlcNAcb1-6(GalNAca1-3(Fuca1-2)Galb1-4GlcNAcb1-3)GalNAc-Sp14	36
196	Glca1-4Glca-Sp8	36
222	Fuca1-2(6S)Galb1-4(6S)Glcb-Sp0	36
255	Neu5Aca2-3Galb1-4(Fuca1-3)GlcNAcb1-3Galb1-4GlcNAcb-Sp8	36
385	Fuca1-2Galb1-3GalNAca1-3(Fuca1-2)Galb1-4Glcb-Sp0	36
219	(3S)Galb1-4(Fuca1-3)(6S)GlcNAcb-Sp8	35
275	Galb1-3(Fuca1-4)GlcNAcb1-3Galb1-3(Fuca1-4)GlcNAcb-Sp0	35
17	GlcNAcb-Sp8	35
407	Galb1-3GalNAcb1-4(Neu5Aca2-8Neu5Aca2-3)Galb1-4Glcb-Sp0	35
466	Glca1-4Glca1-4Glca1-4Glcb-Sp10	35
167	Galb1-4GlcNAcb1-6(Galb1-3)GalNAc-Sp14	35
358	Fuca1-2Galb1-4GlcNAcb1-2Mana1-6(Fuca1-2Galb1-4GlcNAcb1-2Mana1-3)Manb1-4GlcNAcb1-4GlcNAcb-Sp20	35
361	Galb1-4GlcNAcb1-2Mana1-6(Mana1-3)Manb1-4GlcNAcb1-4GlcNAcb-Sp12	35
413	Gala1-3(Fuca1-2)Galb1-4(Fuca1-3)GlcNAcb1-3GalNAc-Sp14	34
449	GalNAcb1-4Galb1-4Glcb-Sp0	34
288	Galb1-4(Fuca1-3)(6S)GlcNAcb-Sp0	34
328	Neu5Aca2-3Galb1-3(Fuca1-4)GlcNAcb1-3Galb1-3(Fuca1-4)GlcNAcb-Sp0	34
373	Neu5Aca2-6Galb1-4GlcNAcb1-3GalNAc-Sp14	34
49	Neu5,9Ac2a2-6Galb1-4GlcNAcb-Sp8	33
97	GalNAcb1-4(Fuca1-3)GlcNAcb-Sp0	33
41	(6P)Mana-Sp8	33
9	Neu5Aca-Sp8	32
304	GalNAcb1-3Galb-Sp8	32
282	Neu5Gca2-3Galb1-4Glcb-Sp0	32
13	Glcb-Sp8	32
370	GalNAca1-3(Fuca1-2)Galb1-3GlcNAcb1-2Mana1-6(GalNAca1-3(Fuca1-2)Galb1-3GlcNAcb1-2Mana1-3)Manb1-4GlcNAcb1-4GlcNAcb-Sp20	31
292	Neu5Aca2-3Galb1-3GlcNAcb1-3Galb1-3GlcNAcb-Sp0	31
445	Fuca1-2Galb1-4GlcNAcb1-6(Fuca1-2Galb1-4GlcNAcb1-3)GalNAc-Sp14	31
380	Galb1-4GlcNAcb1-6(Fuca1-4(Fuca1-2Galb1-3)GlcNAcb1-3)Galb1-4Glc-Sp21	30
12	Galb-Sp8	30
463	Gala1-3(Fuca1-2)Galb1-3GalNAca-Sp8	30
20	Galb1-4GlcNAcb1-6(Galb1-4GlcNAcb1-3)GalNAc-Sp14	30
268	Neu5Aca2-6Galb1-4GlcNAcb1-3Galb1-4(Fuca1-3)GlcNAcb1-3Galb1-4(Fuca1-3)GlcNAcb-Sp0	30
342	Neu5Aca2-6Galb1-4GlcNAcb1-2Mana1-6(Mana1-3)Manb1-4GlcNAcb1-4GlcNAc-Sp12	29
278	Neu5Gca2-3Galb1-3(Fuca1-4)GlcNAcb-Sp0	28
397	Galb1-4(Fuca1-3)GlcNAcb1-3GalNAca-Sp14	28
408	Neu5Aca2-3Galb1-3GalNAcb1-4(Neu5Aca2-8Neu5Aca2-3)Galb1-4Glcb-Sp0	28
367	GalNAca1-3(Fuca1-2)Galb1-4GlcNAcb1-2Mana1-6(GalNAca1-3(Fuca1-2)Galb1-4GlcNAcb1-2Mana1-3)Manb1-4GlcNAcb1-4GlcNAcb-Sp20	27
444	Galb1-4GlcNAcb1-2Mana-Sp0	26
128	Galb1-3(Fuca1-4)GlcNAc-Sp0	26
132	Galb1-4GlcNAcb1-6GalNAc-Sp14	26
145	Galb1-3GalNAcb1-4Galb1-4Glcb-Sp8	25
464	Gala1-3(Fuca1-2)Galb1-3GalNAcb-Sp8	25
189	GlcNAcb1-4GlcNAcb1-4GlcNAcb1-4GlcNAcb1-4GlcNAcb1-4GlcNAcb1-Sp8	25
381	Galb1-4(Fuca1-3)GlcNAcb1-6(Fuca1-4(Fuca1-2Galb1-3)GlcNAcb1-3)Galb1-4Glc-Sp21	25
396	Fuca1-2Galb1-4GlcNAcb1-3GalNAca-Sp14	25
475	Neu5Aca2-6Galb1-4GlcNAcb1-6GalNAca-Sp14	25
6	Fuca-Sp8	24
356	KDNa2-3Galb1-3GalNAca-Sp14	24
316	Neu5Aca2-6Galb1-4GlcNAcb1-2Mana1-6(Neu5Aca2-3Galb1-4GlcNAcb1-2Mana1-3)Manb1-4GlcNAcb1-4GlcNAcb-Sp12	23
429	GlcNAcb1-6(GlcNAcb1-2)Mana1-6(GlcNAcb1-4)(GlcNAcb1-2Mana1-3)Manb1-4GlcNAcb1-4GlcNAc-Sp21	23
38	(3S)Galb-Sp8	23
383	Galb1-4GlcNAcb1-6(Galb1-4GlcNAcb1-2)Mana1-6(Galb1-4GlcNAcb1-4(Galb1-4GlcNAcb1-2)Mana1-3)Manb1-4GlcNAcb1-4GlcNAcb-Sp21	23
4	GalNAca-Sp8	23
150	Galb1-3GlcNAcb-Sp8	23
266	Neu5Aca2-6Galb1-4GlcNAcb-Sp0	23
99	GalNAcb1-4GlcNAcb-Sp8	23
153	Galb1-4(Fuca1-3)GlcNAcb1-3Galb1-4(Fuca1-3)GlcNAcb-Sp0	23
366	Galb1-4GlcNAcb1-2Mana1-6(Galb1-4GlcNAcb1-4(Galb1-4GlcNAcb1-2)Mana1-3)Manb1-4GlcNAcb1-4GlcNAc-Sp21	23
5	GalNAca-Sp15	22
116	Gala1-3Galb1-4Glcb-Sp0	22
320	Neu5Gcb2-6Galb1-4GlcNAc-Sp8	22
96	GalNAcb1-3Gala1-4Galb1-4GlcNAcb-Sp0	22
311	Mana1-6Manb-Sp10	22
427	GlcNAcb1-2Mana1-6(GlcNAcb1-4)(GlcNAcb1-2Mana1-3)Manb1-4GlcNAcb1-4GlcNAc-Sp21	22
260	Fuca1-2Galb1-4(6S)Glcb-Sp0	21
34	(3S)Galb1-4(6S)GlcNAcb-Sp0	21
529	Neu5Aca2-3Galb1-4(Fuca1-3)GlcNAcb1-2Mana-Sp0	21
365	Galb1-4(Fuca1-3)GlcNAcb1-6(Fuca1-2Galb1-4GlcNAcb1-3)Galb1-4Glc-Sp21	21
70	Fuca1-2Galb1-4(Fuca1-3)GlcNAcb1-3Galb1-4(Fuca1-3)GlcNAcb1-3Galb1-4(Fuca1-3)GlcNAcb-Sp0	21
379	Galb1-4(Fuca1-3)GlcNAcb1-6(Galb1-3GlcNAcb1-3)Galb1-4Glc-Sp21	21
405	Gala1-3(Fuca1-2)Galb1-4(Fuca1-3)Glcb-Sp21	21
557	Galb1-3GlcNAcb1-6(Galb1-3)GalNAc-Sp14	20
125	Galb1-2Galb-Sp8	20
122	Gala1-4Galb1-4Glcb-Sp0	20
285	Neu5Gca-Sp8	20
500	Fuca1-2Galb1-3GlcNAcb1-6(Fuca1-2Galb1-3GlcNAcb1-3)GalNAca-Sp14	20
306	Neu5Aca2-6Galb1-4GlcNAcb1-2Mana1-6(GlcNAcb1-2Mana1-3)Manb1-4GlcNAcb1-4GlcNAcb-Sp12	20
120	Gala1-4Galb1-4GlcNAcb-Sp0	19
230	GalNAcb1-4(Neu5Aca2-3)Galb1-4GlcNAcb-Sp0	19
1	Gala-Sp8	19
71	Fuca1-2Galb1-4(Fuca1-3)GlcNAcb-Sp0	19
88	GlcNAcb1-3Galb1-3GalNAca-Sp8	19
161	Galb1-4GlcNAcb1-3Galb1-4(Fuca1-3)GlcNAcb1-3Galb1-4(Fuca1-3)GlcNAcb-Sp0	19
168	Galb1-4GlcNAcb-Sp0	19
341	GlcNAca1-4Galb1-3GalNAc-Sp14	19
103	Gala1-3(Fuca1-2)Galb1-4(Fuca1-3)GlcNAcb-Sp0	19
110	Gala1-3GalNAca-Sp8	19
112	Gala1-3GalNAcb-Sp8	19
3	Mana-Sp8	18
68	Fuca1-2Galb1-3GlcNAcb-Sp8	18
247	Fuca1-2(6S)Galb1-4Glcb-Sp0	18
54	Galb1-4GlcNAcb1-2Mana1-6(Galb1-4GlcNAcb1-2Mana1-3)Manb1-4GlcNAcb1-4GlcNAcb-Sp12	18
77	Fuca1-2Galb1-4Glcb-Sp0	18
428	GlcNAcb1-2Mana1-6(GlcNAcb1-4)(GlcNAcb1-4(GlcNAcb1-2)Mana1-3)Manb1-4GlcNAcb1-4GlcNAc-Sp21	18
93	GalNAca1-4(Fuca1-2)Galb1-4GlcNAcb-Sp8	18
336	GlcNAca1-4Galb1-4GlcNAcb-Sp0	18
430	GlcNAcb1-6(GlcNAcb1-2)Mana1-6(GlcNAcb1-4)(GlcNAcb1-4(GlcNAcb1-2)Mana1-3)Manb1-4GlcNAcb1-4GlcNAc-Sp21	18
318	Neu5Aca2-8Neu5Acb-Sp17	17
353	KDNa2-3Galb1-4(Fuca1-3)GlcNAc-Sp0	17
459	Neu5Aca2-6Galb1-4GlcNAcb1-2Mana1-6(GlcNAcb1-4)(Neu5Aca2-6Galb1-4GlcNAcb1-2Mana1-3)Manb1-4GlcNAcb1-4GlcNAcb-Sp21	17
204	GlcAb1-6Galb-Sp8	16
281	Neu5Gca2-3Galb1-4GlcNAcb-Sp0	16
387	Galb1-3GlcNAcb1-3GalNAca-Sp14	16
588	GlcNAcb1-3Galb1-4GlcNAcb1-3Galb1-4GlcNAcb1-3GalNAca-Sp14	16
118	Gala1-3Galb-Sp8	16
91	GalNAca1-3GalNAcb-Sp8	16
98	GalNAcb1-4GlcNAcb-Sp0	15
151	Galb1-4(Fuca1-3)GlcNAcb-Sp0	15
431	Galb1-4GlcNAcb1-2Mana1-6(GlcNAcb1-4)(Galb1-4GlcNAcb1-2Mana1-3)Manb1-4GlcNAcb1-4GlcNAc-Sp21	15
69	Fuca1-2Galb1-4(Fuca1-3)GlcNAcb1-3Galb1-4(Fuca1-3)GlcNAcb-Sp0	15
220	Fuca1-2(6S)Galb1-4GlcNAcb-Sp0	15
257	Neu5Aca2-3Galb1-4GlcNAcb-Sp0	15
433	Galb1-4GlcNAcb1-6(Galb1-4GlcNAcb1-2)Mana1-6(GlcNAcb1-4)(Galb1-4GlcNAcb1-2Mana1-3)Manb1-4GlcNAcb1-4GlcNAc-Sp21	15
300	Galb1-4GlcNAcb1-6(Galb1-4GlcNAcb1-3)Galb1-4GlcNAc-Sp0	15
425	Galb1-4GlcNAcb1-6(Fuca1-2Galb1-3GlcNAcb1-3)Galb1-4Glc-Sp21	15
440	(6S)Galb1-3(6S)GlcNAc-Sp0	15
14	Manb-Sp8	14
503	Galb1-4GlcNAcb1-6(Galb1-4GlcNAcb1-2)Mana1-6(GlcNAcb1-4)Galb1-4GlcNAcb1-4(Gal b1-4GlcNAcb1-2)Mana1-3)Manb1-4GlcNAcb1-4(Fuca1-6)GlcNAc-Sp21	14
2	Glca-Sp8	14
179	GlcNAcb1-3GalNAca-Sp8	14
90	GalNAca1-3(Fuca1-2)Galb-Sp18	14
382	Galb1-3GlcNAcb1-3Galb1-4(Fuca1-3)GlcNAcb1-6(Galb1-3GlcNAcb1-3)Galb1-4Glc-Sp21	14
256	Neu5Aca2-3Galb1-4GlcNAcb1-3Galb1-4GlcNAcb1-3Galb1-4GlcNAcb-Sp0	13
587	Neu5Aca2-6Galb1-4GlcNAcb1-3Galb1-4GlcNAcb1-3GalNAca-Sp14	13
182	GlcNAcb1-3Galb1-4GlcNAcb-Sp0	13
78	Fuca1-2Galb-Sp8	12
143	Galb1-3GalNAcb1-3Gala1-4Galb1-4Glcb-Sp0	12
184	GlcNAcb1-3Galb1-4GlcNAcb1-3Galb1-4GlcNAcb-Sp0	12
406	Galb1-4GlcNAcb1-6(Neu5Aca2-6Galb1-3GlcNAcb1-3)Galb1-4Glc-Sp21	12
169	Galb1-4GlcNAcb-Sp8	12
121	Gala1-4Galb1-4GlcNAcb-Sp8	12
203	GlcAb1-3Galb-Sp8	12
233	Neu5Aca2-3Galb1-3GalNAcb1-4(Neu5Aca2-3)Galb1-4Glcb-Sp0	12
11	Neu5Acb-Sp8	12
65	Fuca1-2Galb1-3GlcNAcb1-3Galb1-4Glcb-Sp8	11
347	Galb1-4GlcNAcb1-2Mana1-6Manb1-4GlcNAcb1-4GlcNAc-Sp12	11
472	Neu5Aca2-6Galb1-4GlcNAcb1-6(Galb1-3GlcNAcb1-3)Galb1-4Glcb-Sp21	11
197	Glca1-6Glca1-6Glcb-Sp8	11
8	Rhaa-Sp8	11
27	(3S)Galb1-4(6S)Glcb-Sp8	11
155	Galb1-4(6S)Glcb-Sp0	11
23	6S(3S)Galb1-4GlcNAcb-Sp0	10
386	Fuca1-2Galb1-3GalNAca1-3(Fuca1-2)Galb1-4GlcNAcb-Sp0	10
56	Neu5Aca2-6Galb1-4GlcNAcb1-2Mana1-6(Neu5Aca2-6Galb1-4GlcNAcb1-2Man-a1-3)Manb1-4GlcNAcb1-4GlcNAcb-Sp21	10
60	Fuca1-2Galb1-3(Fuca1-4)GlcNAcb-Sp8	10
107	Gala1-3(Fuca1-2)Galb-Sp8	10
92	GalNAca1-3Galb-Sp8	10
158	Galb1-4GalNAcb1-3(Fuca1-2)Galb1-4GlcNAcb-Sp8	10
192	GlcNAcb1-6GalNAca-Sp8	10
200	G-ol-Sp8	10
231	GalNAcb1-4(Neu5Aca2-3)Galb1-4GlcNAcb-Sp8	10
585	GlcNAcb1-3Galb1-4GlcNAcb1-6(GlcNAcb1-3Galb1-4GlcNAcb1-3)GalNAca-Sp14	10
16	GlcNAcb-Sp0	9
131	Galb1-4GlcNAcb1-6GalNAca-Sp8	9
280	Neu5Gca2-3Galb1-4(Fuca1-3)GlcNAcb-Sp0	9
378	Galb1-3GlcNAcb1-3Galb1-4GlcNAcb1-6(Galb1-3GlcNAcb1-3)Galb1-4Glcb-Sp0	9
106	Gala1-3(Fuca1-2)Galb1-4Glcb-Sp0	9
324	Galb1-4(Fuca1-3)GlcNAcb1-2Mana1-6(Galb1-4(Fuca1-3)GlcNAcb1-2Mana1-3)Manb1-4GlcNAcb1-4GlcNAcb-Sp20	9
149	Galb1-3GlcNAcb-Sp0	9
25	(3S)Galb1-4Glcb-Sp8	9
307	GlcNAcb1-3Man-Sp10	9
600	Galb1-3GalNAcb1-4(Neu5Aca2-8Neu5Aca2-8Neu5Aca2-3)Galb1-4Glcb-Sp21	9
105	Gala1-3(Fuca1-2)Galb1-4GlcNAc-Sp0	8
244	Neu5Aca2-3Galb-Sp8	8
272	Neu5Aca2-6Galb-Sp8	8
279	Neu5Gca2-3Galb1-3GlcNAcb-Sp0	8
434	Galb1-4GlcNAcb1-6(Galb1-4GlcNAcb1-2)Mana1-6(GlcNAcb1-4)(Galb1-4GlcNAcb1-4(Galb1-4GlcNAcb1-2)Mana1-3)Manb1-4GlcNAcb1-4GlcNAc-Sp21	8
436	Galb1-6Galb-Sp10	8
499	(3S)GalNAcb1-4(Fuca1-3)GlcNAcb-Sp8	8
172	Galb1-4Glcb-Sp8	8
296	(6P)Glcb-Sp10	8
283	Neu5Gca2-6GalNAca-Sp0	8
291	Galb1-4GlcNAcb1-3Galb1-3GlcNAcb-Sp0	8
206	KDNa2-3Galb1-4GlcNAcb-Sp0	7
28	(3S)Galb1-3(Fuca1-4)GlcNAcb-Sp8	7
46	Neu5Aca2-3(6S)Galb1-4GlcNAcb-Sp8	7
74	Fuca1-2Galb1-4GlcNAcb1-3Galb1-4GlcNAcb1-3Galb1-4GlcNAcb-Sp0	7
190	GlcNAcb1-4GlcNAcb1-4GlcNAcb1-4GlcNAcb1-4GlcNAcb1-Sp8	7
205	KDNa2-3Galb1-3GlcNAcb-Sp0	7
274	Neu5Aca2-8Neu5Aca2-3Galb1-4Glcb-Sp0	7
458	Neu5Aca2-3Galb1-4GlcNAcb1-6(Neu5Aca2-3Galb1-4GlcNAcb1-2)Mana1-6(GlcNAcb1-4)(Neu5Aca2-3Galb1-4GlcNAcb1-4(Neu5Aca2-3Galb1-4GlcNAcb1-2)Mana1-3)Manb1-4GlcNAcb1-4GlcNAcb-Sp21	7
527	Galb1-4GlcNAcb1-2 Mana1-6(Galb1-4GlcNAcb1-4)(Galb1-4GlcNAcb1-2Mana1-3)Manb1-4GlcNAcb1-4(Fuca1-6)GlcNAc-Sp21	7
270	Neu5Aca2-6Galb1-4Glcb-Sp0	7
322	Neu5Aca2-3Galb1-4GlcNAcb1-2Mana1-6(Neu5Aca2-3Galb1-4GlcNAcb1-2Mana1-3)Manb1-4GlcNAcb1-4GlcNAcb-Sp12	7
432	Galb1-4GlcNAcb1-2Mana1-6(GlcNAcb1-4)(Galb1-4GlcNAcb1-4(Galb1-4GlcNAcb1-2)Mana1-3)Manb1-4GlcNAcb1-4GlcNAc-Sp21	7
352	(6S)GlcNAcb1-3Galb1-4GlcNAcb-Sp0	7
402	Galb1-3GlcNAcb1-6Galb1-4GlcNAcb-Sp0	7
58	Fuca1-2Galb1-3GalNAcb1-3Gala-Sp9	6
126	Galb1-3(Fuca1-4)GlcNAcb1-3Galb1-4(Fuca1-3)GlcNAcb-Sp0	6
185	GlcNAcb1-3Galb1-4Glcb-Sp0	6
299	Neu5Aca2-6Galb1-4GlcNAcb1-2Mana1-6(Galb1-4GlcNAcb1-2Mana1-3)Manb1-4GlcNAcb1-4GlcNAcb-Sp12	6
164	Galb1-4GlcNAcb1-3Galb1-4Glcb-Sp0	6
228	GalNAcb1-4(Neu5Aca2-8Neu5Aca2-3)Galb1-4Glcb-Sp0	6
377	Galb1-3GalNAca1-3(Fuca1-2)Galb1-4GlcNAc-Sp0	6
517	Gala1-3(Fuca1-2)Galb1-4GlcNAcb1-2Mana-Sp0	6
532	Gala1-3(Fuca1-2)Galb1-3GalNAcb1-3Gala1-4Galb1-4Glc-Sp21	6
30	(3S)Galb1-3GlcNAcb-Sp0	6
63	Fuca1-2Galb1-3GalNAcb1-4(Neu5Aca2-3)Galb1-4Glcb-Sp0	6
82	GalNAca1-3(Fuca1-2)Galb1-3GlcNAcb-Sp0	6
154	Galb1-4(Fuca1-3)GlcNAcb1-3Galb1-4(Fuca1-3)GlcNAcb1-3Galb1-4(Fuca1-3)GlcNAcb-Sp0	6
294	4S(3S)Galb1-4GlcNAcb-Sp0	6
298	Galb1-3Galb1-4GlcNAcb-Sp8	6
411	GalNAca1-3GalNAcb1-3Gala1-4Galb1-4Glcb-Sp0	6
42	(6S)Galb1-4Glcb-Sp0	5
295	(6S)Galb1-4(6S)GlcNAcb-Sp0	5
305	GlcAb1-3GlcNAcb-Sp8	5
101	Gala1-3(Fuca1-2)Galb1-3GlcNAcb-Sp0	5
346	Galb1-4GlcNAcb1-2Mana1-3Manb1-4GlcNAcb1-4GlcNAc-Sp12	5
510	(3S)GalNAcb1-4GlcNAc-Sp8	5
194	GlcNAcb1-6Galb1-4GlcNAcb-Sp8	5
67	Fuca1-2Galb1-3GlcNAcb-Sp0	5
355	KDNa2-3Galb1-4Glc-Sp0	5
542	Neu5Gca2-8Neu5Gca2-3Galb1-4GlcNAc-Sp0	5
287	Galb1-3GlcNAcb1-3Galb1-3GlcNAcb-Sp0	4
326	Neu5,9Ac2a2-3Galb1-3GlcNAcb-Sp0	4
337	GlcNAca1-4Galb1-3GlcNAcb-Sp0	4
389	GalNAca1-3(Fuca1-2)Galb1-3GalNAca1-3(Fuca1-2)Galb1-4GlcNAcb-Sp0	4
403	Galb1-3GlcNAca1-6Galb1-4GlcNAcb-Sp0	4
421	Gala1-3Galb1-3GlcNAcb1-3GalNAc-Sp14	4
484	Gala1-3Galb1-3GlcNAcb1-6GalNAca-Sp14	4
511	(4S)GalNAcb-Sp10	4
592	Neu5Aca2-6Galb1-4GlcNAcb1-6(Galb1-3)GalNAca-Sp14	4
33	(3S)Galb1-4(Fuca1-3)GlcNAc-Sp8	4
45	(6S)Galb1-4(6S)Glcb-Sp8	4
139	Galb1-3GalNAca-Sp8	4
533	Galb1-3GalNAcb1-3Gal-Sp21	4
556	GlcNAb1-3Galb1-3GalNAc-Sp14	4
559	(3S)GlcAb1-3Galb1-4GlcNAcb1-3Galb1-4Glc-Sp0	4
81	Fucb1-3GlcNAcb-Sp8	4
113	Gala1-3Galb1-4(Fuca1-3)GlcNAcb-Sp8	4
117	Gala1-3Galb1-4Glc-Sp10	4
152	Galb1-4(Fuca1-3)GlcNAcb-Sp8	4
252	Neu5Aca2-3Galb1-4(Fuca1-3)GlcNAcb-Sp0	4
354	KDNa2-6Galb1-4GlcNAc-Sp0	4
410	GalNAca1-3(Fuca1-2)Galb1-4GlcNAcb1-3GalNAca-Sp14	4
494	Fuca1-2Galb1-4GlcNAcb1-2Mana-Sp0	4
530	GlcNAcb1-3Galb1-4GlcNAcb1-6(GlcNAcb1-3)Galb1-4GlcNAc-Sp0	4
76	Fuca1-2Galb1-4GlcNAcb-Sp8	4
130	Fuca1-4(Galb1-3)GlcNAcb-Sp8	4
133	GlcNAcb1-6(Galb1-3)GalNAca-Sp8	4
277	Neu5Acb2-6Galb1-4GlcNAcb-Sp8	4
435	Galb1-4Galb-Sp10	4
460	Neu5Aca2-6Galb1-4GlcNAcb1-4Mana1-6(GlcNAcb1-4)(Neu5Aca2-6Galb1-4GlcNAcb1-4(Neu5Aca2-6Galb1-4GlcNAcb1-2)Mana1-3)Manb1-4GlcNAcb1-4GlcNAcb-Sp21	4
19	Galb1-4GlcNAcb1-6(Galb1-4GlcNAcb1-3)GalNAca-Sp8	3
62	Fuca1-2Galb1-3GalNAca-Sp14	3
89	GalNAca1-3(Fuca1-2)Galb-Sp8	3
181	GlcNAcb1-3Galb-Sp8	3
599	GlcNAcb1-3Fuca-Sp21	3
43	(6S)Galb1-4Glcb-Sp8	3
55	Neu5Aca2-6Galb1-4GlcNAcb1-2Mana1-6(Neu5Aca2-6Galb1-4GlcNAcb1-2Mana1-3)Manb1-4GlcNAcb1-4GlcNAcb-Sp12	3
127	Galb1-3GlcNAcb1-3Galb1-4(Fuca1-3)GlcNAcb-Sp0	3
162	Galb1-4GlcNAcb1-3Galb1-4GlcNAcb1-3Galb1-4GlcNAcb-Sp0	3
198	Glcb1-4Glcb-Sp8	3
199	Glcb1-6Glcb-Sp8	3
240	Neu5Aca2-3Galb1-4(Neu5Aca2-3Galb1-3)GlcNAcb-Sp8	3
372	Neu5Aca2-3Galb1-4GlcNAcb1-3GalNAc-Sp14	3
175	GlcNAcb1-2Galb1-3GalNAca-Sp8	3
526	Galb1-4GlcNAcb1-2 Mana1-6(GlcNAcb1-4)(Galb1-4GlcNAcb1-2Mana1-3)Manb1-4GlcNAcb1-4(Fuca1-6)GlcNAc-Sp21	3
551	GlcNAcb1-3Galb1-4GlcNAcb1-6(GlcNAcb1-3Galb1-3)GalNAca-Sp14	3
79	Fuca1-3GlcNAcb-Sp8	3
94	GalNAcb1-3GalNAca-Sp8	3
124	Gala1-6Glcb-Sp8	3
144	Galb1-3GalNAcb1-4(Neu5Aca2-3)Galb1-4Glcb-Sp0	3
148	Galb1-3GlcNAcb1-3Galb1-4Glcb-Sp10	3
258	Neu5Aca2-3Galb1-4GlcNAcb-Sp8	3
308	GlcNAcb1-4GlcNAcb-Sp10	3
310	MurNAcb1-4GlcNAcb-Sp10	3
409	Gala1-3(Fuca1-2)Galb1-4GlcNAcb1-3GalNAca-Sp14	3
553	GalNAcb1-4GlcNAcb1-3GalNAcb1-4GlcNAcb-Sp0	3
29	(3S)Galb1-3GalNAca-Sp8	2
35	(3S)Galb1-4(6S)GlcNAcb-Sp8	2
66	Fuca1-2Galb1-3GlcNAcb1-3Galb1-4Glcb-Sp10	2
72	Fuca1-2Galb1-4(Fuca1-3)GlcNAcb-Sp8	2
108	Gala1-3(Fuca1-2)Galb-Sp18	2
129	Galb1-3(Fuca1-4)GlcNAc-Sp8	2
271	Neu5Aca2-6Galb1-4Glcb-Sp8	2
315	Neu5Aca2-3Galb1-4GlcNAcb1-6(Neu5Aca2-3Galb1-3)GalNAca-Sp14	2
330	Gala1-4Galb1-4GlcNAcb1-3Galb1-4Glcb-Sp0	2
490	Gala1-3Galb1-4GlcNAcb1-6GalNAca-Sp14	2
171	Galb1-4Glcb-Sp0	2
193	GlcNAcb1-6GalNAca-Sp14	2
235	Neu5Aca2-3GalNAca-Sp8	2
302	Galb1-4GlcNAca1-6Galb1-4GlcNAcb-Sp0	2
329	Neu5Aca2-6Galb1-4GlcNAcb1-3Galb1-4GlcNAcb1-3Galb1-4GlcNAcb-Sp0	2
498	GalNAcb1-4(Fuca1-3)(6S)GlcNAcb-Sp8	2
515	Neu5Aca2-6Galb1-4GlcNAcb1-2Man-Sp0	2
140	Galb1-3GalNAca-Sp14	2
327	Neu5Aca2-6Galb1-4GlcNAcb1-3Galb1-3GlcNAcb-Sp0	2
398	GalNAca1-3GalNAcb1-3Gala1-4Galb1-4GlcNAcb-Sp0	2
455	Neu5Aca2-3Galb1-4GlcNAcb1-2Mana1-6(GlcNAcb1-4)(Neu5Aca2-3Galb1-4GlcNAcb1-2Mana1-3)Manb1-4GlcNAcb1-4GlcNAcb-Sp21	2
521	Neu5Aca2-3Galb1-3GlcNAcb1-2Mana-Sp0	2
582	Neu5Aca2-3Galb1-4GlcNAcb1-3Galb1-4GlcNAcb1-3GalNAca-Sp14	2
10	Neu5Aca-Sp11	2
115	Gala1-3Galb1-4GlcNAcb-Sp8	2
227	Neu5Aca2-8Neu5Aca2-8Neu5Aca2-3Galb1-4Glcb-Sp0	2
262	Neu5Aca2-3Galb1-4Glcb-Sp8	2
345	Neu5Aca2-6Galb1-4GlcNAcb1-2Mana1-3Manb1-4GlcNAcb1-4GlcNAc-Sp12	2
401	Gala1-3Galb1-4GlcNAcb1-3GalNAca-Sp14	2
404	GalNAcb1-3Gala1-6Galb1-4Glcb-Sp8	2
26	(3S)Galb1-4(6S)Glcb-Sp0	1
31	(3S)Galb1-3GlcNAcb-Sp8	1
95	GalNAcb1-3(Fuca1-2)Galb-Sp8	1
123	Gala1-4GlcNAcb-Sp8	1
156	Galb1-4(6S)Glcb-Sp8	1
166	Galb1-4GlcNAcb1-6(Galb1-3)GalNAca-Sp8	1
456	Neu5Aca2-3Galb1-4GlcNAcb1-4Mana1-6(GlcNAcb1-4)(Neu5Aca2-3Galb1-4GlcNAcb1-4(Neu5Aca2-3Galb1-4GlcNAcb1-2)Mana1-3)Manb1-4GlcNAcb1-4GlcNAcb-Sp21	1
486	Neu5Aca2-3Galb1-3GlcNAcb1-6GalNAca-Sp14	1
512	Galb1-4(6P)GlcNAcb-Sp0	1
36	(3S)Galb1-4GlcNAcb-Sp0	1
176	GlcNAcb1-6(GlcNAcb1-3)GalNAca-Sp8	1
293	Neu5Aca2-3Galb1-4GlcNAcb1-3Galb1-3GlcNAcb-Sp0	1
323	Neu5Aca2-3Galb1-4GlcNAcb1-2Mana1-6(Neu5Aca2-6Galb1-4GlcNAcb1-2Mana1-3)Manb1-4GlcNAcb1-4GlcNAcb-Sp12	1
338	GlcNAca1-4Galb1-4GlcNAcb1-3Galb1-4Glcb-Sp0	1
419	Gala1-3(Fuca1-2)Galb1-3GlcNAcb1-3GalNAc-Sp14	1
589	Galb1-4GlcNAcb1-3Galb1-3GalNAca-Sp14	1
59	Fuca1-2Galb1-3GalNAcb1-3Gala1-4Galb1-4Glcb-Sp9	1
85	GalNAca1-3(Fuca1-2)Galb1-4GlcNAcb-Sp0	1
109	Gala1-4(Gala1-3)Galb1-4GlcNAcb-Sp8	1
177	GlcNAcb1-6(GlcNAcb1-3)GalNAca-Sp14	1
180	GlcNAcb1-3GalNAca-Sp14	1
191	GlcNAcb1-4GlcNAcb1-4GlcNAcb-Sp8	1
201	GlcAa-Sp8	1
221	Fuca1-2Galb1-4(6S)GlcNAcb-Sp8	1
249	Neu5Aca2-3Galb1-4(6S)GlcNAcb-Sp8	1
273	Neu5Aca2-8Neu5Aca-Sp8	1
518	GalNAca1-3(Fuca1-2)Galb1-4 GlcNAcb1-2Mana-Sp0	1
218	Neu5Aca2-3Galb1-4GlcNAcb1-3Galb1-4(Fuca1-3)GlcNAcb-Sp0	1
331	GalNAcb1-3Gala1-4Galb1-4GlcNAcb1-3Galb1-4Glcb-Sp0	1
344	Neu5Aca2-6Galb1-4GlcNAcb1-2Mana1-6Manb1-4GlcNAcb1-4GlcNAc-Sp12	1
364	Neu5Aca2-6GlcNAcb1-4GlcNAcb1-4GlcNAc-Sp21	1
584	GlcNAcb1-3Galb1-4GlcNAcb1-6(Galb1-3)GalNAca-Sp14	1
47	(6S)GlcNAcb-Sp8	0
64	Fuca1-2Galb1-3GalNAcb1-4(Neu5Aca2-3)Galb1-4Glcb-Sp9	0
187	GlcNAcb1-6(GlcNAcb1-4)GalNAca-Sp8	0
217	Manb1-4GlcNAcb-Sp0	0
317	Galb1-4GlcNAcb1-2Mana1-6(Neu5Aca2-6Galb1-4GlcNAcb1-2Mana1-3)Manb1-4GlcNAcb1-4GlcNAcb-Sp12	0
319	Neu5Aca2-8Neu5Aca2-8Neu5Acb-Sp8	0
392	Neu5Aca2-3Galb1-3GlcNAcb1-2Mana1-6(Neu5Aca2-3Galb1-3GlcNAcb1-2Mana1-3)Manb1-4GlcNAcb1-4GlcNAc-Sp19	0
497	Neu5Aca2-6GalNAcb1-4(6S)GlcNAcb-Sp8	0
523	GalNAcb1-4GlcNAcb1-2Mana-Sp0	0
546	Neu5Gca2-8Neu5Gca2-6Galb1-4GlcNAc-Sp0	0
21	GlcNAcb1-6(GlcNAcb1-4)(GlcNAcb1-3)GlcNAc-Sp8	0
80	Fuca1-4GlcNAcb-Sp8	0
229	Neu5Aca2-8Neu5Aca2-8Neu5Aca-Sp8	0
520	Gala1-3(Fuca1-2)Galb1-3GlcNAcb1-6GalNAc-Sp14	0
563	Neu5Aca2-8Neu5Aca2-3Galb1-3GalNAcb1-4(Neu5Aca2-3)Galb1-4Glc-Sp21	0
40	(4S)Galb1-4GlcNAcb-Sp8	0
114	Gala1-3Galb1-3GlcNAcb-Sp0	0
147	Galb1-3GlcNAcb1-3Galb1-4GlcNAcb-Sp0	0
174	GlcNAca1-6Galb1-4GlcNAcb-Sp8	0
332	GalNAca1-3(Fuca1-2)Galb1-4GlcNAcb1-3Galb1-4GlcNAcb-Sp0	0
461	Neu5Aca2-6Galb1-4GlcNAcb1-6(Neu5Aca2-6Galb1-4GlcNAcb1-2)Mana1-6(GlcNAcb1-4)(Neu5Aca2-6Galb1-4GlcNAcb1-2Mana1-3)Manb1-4GlcNAcb1-4GlcNAcb-Sp21	0
524	Neu5Aca2-3Galb1-3GalNAcb1-4Galb1-4Glcb-Sp0	0
22	6S(3S)Galb1-4(6S)GlcNAcb-Sp0	-1
137	Neu5Acb2-6(Galb1-3)GalNAca-Sp8	-1
159	Galb1-4GlcNAcb1-3GalNAca-Sp8	-1
241	Neu5Aca2-3Galb1-3(6S)GalNAca-Sp8	-1
301	GlcNAcb1-6(Galb1-4GlcNAcb1-3)Galb1-4GlcNAc-Sp0	-1
545	Neu5Gca2-8Neu5Gca2-3Galb1-4GlcNAcb1-3Galb1-4GlcNAc-Sp0	-1
48	Neu5,9Ac2a-Sp8	-1
87	GalNAca1-3(Fuca1-2)Galb1-4Glcb-Sp0	-1
210	Mana1-6(Mana1-2Mana1-3)Mana1-6(Mana1-2Mana1-3)Manb1-4GlcNAcb1-4GlcNAcb-Sp12	-1
474	Neu5Aca2-3Galb1-4GlcNAcb1-6GalNAca-Sp14	-1
522	Gala1-3Galb1-3GlcNAcb1-2Mana-Sp0	-1
39	(6S)(4S)Galb1-4GlcNAcb-Sp0	-1
186	GlcNAcb1-4-MDPLys	-1
238	Neu5Aca2-3Galb1-3(Fuca1-4)GlcNAcb-Sp8	-1
250	Neu5Aca2-3Galb1-4(Fuca1-3)(6S)GlcNAcb-Sp8	-1
264	Neu5Aca2-6GalNAcb1-4GlcNAcb-Sp0	-1
86	GalNAca1-3(Fuca1-2)Galb1-4GlcNAcb-Sp8	-1
173	GlcNAca1-3Galb1-4GlcNAcb-Sp8	-1
236	Neu5Aca2-3GalNAcb1-4GlcNAcb-Sp0	-1
259	Neu5Aca2-3Galb1-4GlcNAcb1-3Galb1-4GlcNAcb-Sp0	-1
267	Neu5Aca2-6Galb1-4GlcNAcb-Sp8	-1
483	Galb1-3GlcNAcb1-6GalNAca-Sp14	-1
544	Neu5Gca2-8Neu5Aca2-3Galb1-4GlcNAc-Sp0	-1
552	GalNAcb1-3GlcNAcb-Sp0	-1
594	GlcNAcb1-6(Neu5Aca2-3Galb1-3)GalNAca-Sp14	-1
170	Galb1-4GlcNAcb-Sp23	-2
376	Galb1-3GalNAca1-3(Fuca1-2)Galb1-4Glc-Sp0	-2
446	Gala1-3(Fuca1-2)Galb1-4GlcNAcb1-6(Gala1-3(Fuca1-2)Galb1-4GlcNAcb1-3)GalNAc-Sp14	-2
457	Neu5Aca2-3Galb1-4GlcNAcb1-6(Neu5Aca2-3Galb1-4GlcNAcb1-2)Mana1-6(GlcNAcb1-4)(Neu5Aca2-3Galb1-4GlcNAcb1-2Mana1-3)Manb1-4GlcNAcb1-4GlcNAcb-Sp21	-2
138	Neu5Aca2-6(Galb1-3)GlcNAcb1-4Galb1-4Glcb-Sp10	-2
178	GlcNAcb1-6(GlcNAcb1-3)Galb1-4GlcNAcb-Sp8	-2
263	Neu5Aca2-6GalNAca-Sp8	-2
502	GlcNAcb1-6(GlcNAcb1-2)Mana1-6(GlcNAcb1-4)(GlcNAcb1-4(GlcNAcb1-2)Mana1-3)Manb1-4GlcNAcb1-4(Fuca1-6)GlcNAc-Sp21	-2
560	(3S)GlcAb1-3Galb1-4GlcNAcb1-2Mana-Sp0	-2
583	GlcNAcb1-3Galb1-4GlcNAcb1-3GalNAca-Sp14	-2
119	Gala1-4(Fuca1-2)Galb1-4GlcNAcb-Sp8	-2
146	Galb1-3Galb-Sp8	-2
157	Galb1-4GalNAca1-3(Fuca1-2)Galb1-4GlcNAcb-Sp8	-2
232	GalNAcb1-4(Neu5Aca2-3)Galb1-4Glcb-Sp0	-2
265	Neu5Aca2-6Galb1-4(6S)GlcNAcb-Sp8	-2
286	Neu5Aca2-3Galb1-4GlcNAcb1-6(Galb1-3)GalNAca-Sp14	-2
438	GalNAcb1-6GalNAcb-Sp8	-2
514	GalNAca1-3(Fuca1-2)Galb1-4GlcNAcb1-6GalNAc-Sp14	-2
547	Neu5Aca2-8Neu5Aca2-3Galb1-4GlcNAc-Sp0	-2
73	Fuca1-2Galb1-4GlcNAcb1-3Galb1-4GlcNAcb-Sp0	-3
335	GlcNAca1-4Galb1-4GlcNAcb1-3Galb1-4GlcNAcb1-3Galb1-4GlcNAcb-Sp0	-3
439	(6S)Galb1-3GlcNAcb-Sp0	-3
462	Neu5Aca2-6Galb1-4GlcNAcb1-6(Neu5Aca2-6Galb1-4GlcNAcb1-2)Mana1-6(GlcNAcb1-4)(Neu5Aca2-6Galb1-4GlcNAcb1-4(Neu5Aca2-6Galb1-4GlcNAcb1-2)Mana1-3)Manb1-4GlcNAcb1-4GlcNAcb-Sp21	-3
507	(6S)GalNAcb1-4GlcNAc-Sp8	-3
223	Neu5Aca2-3Galb1-3GalNAca-Sp8	-3
269	Neu5Aca2-6Galb1-4GlcNAcb1-3Galb1-4GlcNAcb-Sp0	-3
467	Neu5Aca2-3Galb1-4GlcNAcb1-6(Neu5Aca2-3Galb1-4GlcNAcb1-3)GalNAca-Sp14	-3
531	GalNAca1-3(Fuca1-2)Galb1-3GalNAcb1-3Gala1-4Galb1-4Glc-Sp21	-3
165	Galb1-4GlcNAcb1-3Galb1-4Glcb-Sp8	-3
224	Neu5Aca2-3Galb1-3GalNAca-Sp14	-4
234	Neu5Aca2-6(Neu5Aca2-3)GalNAca-Sp8	-4
246	Neu5Aca2-3Galb1-3GlcNAcb1-3Galb1-4GlcNAcb-Sp0	-4
44	(6S)Galb1-4GlcNAcb-Sp8	-4
254	Neu5Aca2-3Galb1-4(Fuca1-3)GlcNAcb1-3Galb-Sp8	-4
504	Galb1-3GlcNAca1-3Galb1-4GlcNAcb-Sp8	-4
516	Gala1-3Galb1-4GlcNAcb1-2Mana-Sp0	-4
253	Neu5Aca2-3Galb1-4(Fuca1-3)GlcNAcb-Sp8	-4
276	Neu5Acb2-6GalNAca-Sp8	-4
505	Galb1-3(6S)GlcNAcb-Sp8	-4
508	(3S)GalNAcb1-4(3S)GlcNAc-Sp8	-4
543	Neu5Aca2-8Neu5Gca2-3Galb1-4GlcNAc-Sp0	-4
142	Galb1-3GalNAcb-Sp8	-4
183	GlcNAcb1-3Galb1-4GlcNAcb-Sp8	-4
211	Mana1-2Mana1-6(Mana1-3)Mana1-6(Mana1-2Mana1-2Mana1-3)Manb1-4GlcNAcb1-4GlcNAcb-Sp12	-4
135	Neu5Aca2-6(Galb1-3)GalNAca-Sp8	-5
188	GlcNAcb1-4Galb1-4GlcNAcb-Sp8	-5
242	Neu5Aca2-6(Neu5Aca2-3Galb1-3)GalNAca-Sp8	-5
309	GlcNAcb1-4GlcNAcb-Sp12	-6
492	Fuca1-2(6S)Galb1-3GlcNAcb-Sp0	-6
134	GlcNAcb1-6(Galb1-3)GalNAca-Sp14	-6
491	Galb1-4(Fuca1-3)GlcNAcb1-2Mana-Sp0	-7
506	(6S)(4S)GalNAcb1-4GlcNAc-Sp8	-8
363	Neu5Aca2-6GlcNAcb1-4GlcNAc-Sp21	-11
509	GalNAcb1-4(6S)GlcNAc-Sp8	-11
534	GlcNAcb1-3Galb1-4GlcNAcb1-2Mana1-6(GlcNAcb1-3Galb1-4GlcNAcb1-2Mana1-3)Manb1-4GlcNAcb1-4GlcNAcb-Sp12	-12
501	GalNAca1-3(Fuca1-2)Galb1-3GlcNAcb1-6GalNAca-Sp14	-17
513	(6P)Galb1-4GlcNAcb-SP0	-18

## Sheet: MAL-I1ug
ChartID	Epitope	AverageRFU
25	(3S)Galb1-4Glcb-Sp8	7528
26	(3S)Galb1-4(6S)Glcb-Sp0	7440
37	(3S)Galb1-4GlcNAcb-Sp8	7338
35	(3S)Galb1-4(6S)GlcNAcb-Sp8	7281
34	(3S)Galb1-4(6S)GlcNAcb-Sp0	5946
27	(3S)Galb1-4(6S)Glcb-Sp8	5881
36	(3S)Galb1-4GlcNAcb-Sp0	4965
219	(3S)Galb1-4(Fuca1-3)(6S)GlcNAcb-Sp8	1444
510	(3S)GalNAcb1-4GlcNAc-Sp8	917
545	Neu5Gca2-8Neu5Gca2-3Galb1-4GlcNAcb1-3Galb1-4GlcNAc-Sp0	885
30	(3S)Galb1-3GlcNAcb-Sp0	717
256	Neu5Aca2-3Galb1-4GlcNAcb1-3Galb1-4GlcNAcb1-3Galb1-4GlcNAcb-Sp0	594
31	(3S)Galb1-3GlcNAcb-Sp8	408
44	(6S)Galb1-4GlcNAcb-Sp8	337
215	Mana1-6(Mana1-3)Mana1-6(Mana1-2Mana1-3)Manb1-4GlcNAcb1-4GlcNAcb-Sp12	304
259	Neu5Aca2-3Galb1-4GlcNAcb1-3Galb1-4GlcNAcb-Sp0	300
537	GlcNAcb1-3Galb1-4GlcNAcb1-3Galb1-4GlcNAcb1-2Mana1-6(GlcNAcb1-3Galb1-4GlcNAcb1-3Galb1-4GlcNAcb1-2Mana1-3)Manb1-4GlcNAcb1-4GlcNAcb-Sp12	296
22	6S(3S)Galb1-4(6S)GlcNAcb-Sp0	289
511	(4S)GalNAcb-Sp10	276
542	Neu5Gca2-8Neu5Gca2-3Galb1-4GlcNAc-Sp0	269
597	Neu5Aca2-3Galb1-4GlcNAcb1-3Galb1-4GlcNAcb1-3Galb1-4GlcNAcb1-2Mana1-6(Neu5Aca2-3Galb1-4GlcNAcb1-3Galb1-4GlcNAcb1-3Galb1-4GlcNAcb1-2Mana1-3)Manb1-4GlcNAcb1-4GlcNAcb-Sp12	255
539	Galb1-4GlcNAcb1-3Galb1-4GlcNAcb1-3Galb1-4GlcNAcb1-2Mana1-6(Galb1-4GlcNAcb1-3Galb1-4GlcNAcb1-3Galb1-4GlcNAcb1-2Mana1-3)Manb1-4GlcNAcb1-4GlcNAcb-Sp12	251
102	Gala1-3(Fuca1-2)Galb1-3GlcNAcb-Sp8	249
543	Neu5Aca2-8Neu5Gca2-3Galb1-4GlcNAc-Sp0	229
257	Neu5Aca2-3Galb1-4GlcNAcb-Sp0	213
29	(3S)Galb1-3GalNAca-Sp8	195
586	Neu5Aca2-3Galb1-4GlcNAcb1-3Galb1-4GlcNAcb1-6(Neu5Aca2-3Galb1-4GlcNAcb1-3Galb1-4GlcNAcb1-3)GalNAca-Sp14	176
595	Neu5Aca2-6Galb1-4GlcNAcb1-3Galb1-4GlcNAcb1-6(Neu5Aca2-6Galb1-4GlcNAcb1-3Galb1-4GlcNAcb1-3)GalNAca-Sp14	156
155	Galb1-4(6S)Glcb-Sp0	150
581	Galb1-4GlcNAcb1-3Galb1-4GlcNAcb1-6(Galb1-4GlcNAcb1-3Galb1-4GlcNAcb1-3)GalNAca-Sp14	146
593	Neu5Aca2-3Galb1-4GlcNAcb1-3Galb1-4GlcNAcb1-2Mana1-6(Neu5Aca2-3Galb1-4GlcNAcb1-3Galb1-4GlcNAcb1-2Mana1-3)Manb1-4GlcNAcb1-4GlcNAcb-Sp12	145
388	GalNAcb1-4(Neu5Aca2-3)Galb1-4GlcNAcb1-3GalNAca-Sp14	135
579	Galb1-4GlcNAcb1-3Galb1-4GlcNAcb1-3GalNAca-Sp14	132
580	Galb1-4GlcNAcb1-3Galb1-4GlcNAcb1-6(Galb1-3)GalNAca-Sp14	124
258	Neu5Aca2-3Galb1-4GlcNAcb-Sp8	123
322	Neu5Aca2-3Galb1-4GlcNAcb1-2Mana1-6(Neu5Aca2-3Galb1-4GlcNAcb1-2Mana1-3)Manb1-4GlcNAcb1-4GlcNAcb-Sp12	116
40	(4S)Galb1-4GlcNAcb-Sp8	114
448	Neu5Aca2-8Neu5Aca2-3Galb1-3GalNAcb1-4(Neu5Aca2-8Neu5Aca2-3)Galb1-4Glcb-Sp0	108
202	GlcAb-Sp8	107
111	Gala1-3GalNAca-Sp16	104
590	Neu5Aca2-3Galb1-4GlcNAcb1-3Galb1-4GlcNAcb1-6(Galb1-3)GalNAca-Sp14	102
596	Neu5Aca2-6Galb1-4GlcNAcb1-3Galb1-4GlcNAcb1-3Galb1-4GlcNAcb1-2Mana1-6(Neu5Aca2-6Galb1-4GlcNAcb1-3Galb1-4GlcNAcb1-3Galb1-4GlcNAcb1-2Mana1-3)Manb1-4GlcNAcb1-4GlcNAcb-Sp12	102
333	GalNAca1-3(Fuca1-2)Galb1-4GlcNAcb1-3Galb1-4GlcNAcb1-3Galb1-4GlcNAcb-Sp0	99
372	Neu5Aca2-3Galb1-4GlcNAcb1-3GalNAc-Sp14	92
468	Fuca1-2Galb1-4(Fuca1-3)GlcNAcb1-2Mana1-6(Fuca1-2Galb1-4(Fuca1-3)GlcNAcb1-2Mana1-3)Manb1-4GlcNAcb1-4(Fuca1-6)GlcNAcb-Sp24	88
156	Galb1-4(6S)Glcb-Sp8	85
281	Neu5Gca2-3Galb1-4GlcNAcb-Sp0	85
295	(6S)Galb1-4(6S)GlcNAcb-Sp0	83
544	Neu5Gca2-8Neu5Aca2-3Galb1-4GlcNAc-Sp0	82
212	Mana1-2Mana1-6(Mana1-2Mana1-3)Mana1-6(Mana1-2Mana1-2Mana1-3)Manb1-4GlcNAcb1-4GlcNAcb-Sp12	82
261	Neu5Aca2-3Galb1-4Glcb-Sp0	80
350	Galb1-4GlcNAcb1-2Mana1-6(Galb1-4GlcNAcb1-2Mana1-3)Manb1-4GlcNAcb1-4(Fuca1-6)GlcNAcb-Sp22	80
528	Fuca1-4(Galb1-3)GlcNAcb1-2 Mana-Sp0	79
400	Gala1-4Galb1-4GlcNAcb1-2Mana1-6(Gala1-4Galb1-4GlcNAcb1-2Mana1-3)Manb1-4GlcNAcb1-4GlcNAcb-Sp24	79
478	Neu5Aca2-3Galb1-4GlcNAcb1-2Mana1-6(Neu5Aca2-3Galb1-4GlcNAcb1-2Mana1-3)Manb1-4GlcNAcb1-4(Fuca1-6)GlcNAcb-Sp24	77
104	Gala1-3(Fuca1-2)Galb1-4(Fuca1-3)GlcNAcb-Sp8	76
470	GlcNAcb1-6(GlcNAcb1-2)Mana1-6(GlcNAcb1-2Mana1-3)Manb1-4GlcNAcb1-4(Fuca1-6)GlcNAcb-Sp24	76
325	Neu5,9Ac2a2-3Galb1-4GlcNAcb-Sp0	75
536	Fuca1-2Galb1-4GlcNAcb1-3Galb1-4GlcNAcb1-2Mana1-6(Fuca1-2Galb1-4GlcNAcb1-3Galb1-4GlcNAcb1-2Mana1-3)Manb1-4GlcNAcb1-4GlcNAcb-Sp24	74
374	Neu5Aca2-3Galb1-4(Fuca1-3)GlcNAcb1-3GalNAca-Sp14	72
426	Fuca1-3GlcNAcb1-6(Galb1-4GlcNAcb1-3)Galb1-4Glc-Sp21	68
251	Neu5Aca2-3Galb1-4(Fuca1-3)GlcNAcb1-3Galb1-4(Fuca1-3)GlcNAcb1-3Galb1-4(Fuca1-3)GlcNAcb-Sp0	66
550	Gala1-3Galb1-4GlcNAcb1-2Mana1-6(Gala1-3Galb1-4GlcNAcb1-2Mana1-3)Manb1-4GlcNAcb1-4GlcNAc-Sp24	64
50	Mana1-6(Mana1-3)Manb1-4GlcNAcb1-4GlcNAcb-Sp12	63
57	Neu5Aca2-6Galb1-4GlcNAcb1-2Mana1-6(Neu5Aca2-6Galb1-4GlcNAcb1-2Mana1-3)Manb1-4GlcNAcb1-4GlcNAcb-Sp24	62
303	Galb1-4GlcNAcb1-6Galb1-4GlcNAcb-Sp0	61
437	Neu5Aca2-3Galb1-4GlcNAcb1-3Galb-Sp8	60
496	Fuca1-2(6S)Galb1-3(6S)GlcNAcb-Sp0	58
540	Galb1-4GlcNAcb1-3Galb1-4GlcNAcb1-3Galb1-4GlcNAcb1-2Mana1-6(Galb1-4GlcNAcb1-3Galb1-4GlcNAcb1-3Galb1-4GlcNAcb1-2Mana1-3)Manb1-4GlcNAcb1-4GlcNAcb-Sp24	58
469	Fuca1-2Galb1-3(Fuca1-4)GlcNAcb1-2Mana1-6(Fuca1-2Galb1-3(Fuca1-4)GlcNAcb1-2Mana1-3)Manb1-4GlcNAcb1-4(Fuca1-6)GlcNAcb1-4(Fuca1-6)GlcNAcb-Sp19	57
38	(3S)Galb-Sp8	57
83	GalNAca1-3(Fuca1-2)Galb1-4(Fuca1-3)GlcNAcb-Sp0	56
467	Neu5Aca2-3Galb1-4GlcNAcb1-6(Neu5Aca2-3Galb1-4GlcNAcb1-3)GalNAca-Sp14	56
480	Galb1-4GlcNAcb1-6(Galb1-4GlcNAcb1-2)Mana1-6(Galb1-4GlcNAcb1-2Mana1-3)Manb1-4GlcNAcb1-4(Fuca1-6)GlcNAcb-Sp24	55
443	Galb1-4(Fuca1-3)GlcNAcb1-6GalNAc-Sp14	54
237	Neu5Aca2-3Galb1-3(6S)GlcNAc-Sp8	53
412	Fuca1-2Galb1-4(Fuca1-3)GlcNAcb1-3GalNAca-Sp14	52
564	GlcNAcb1-3Galb1-4GlcNAcb1-2Mana1-6(GlcNAcb1-3Galb1-4GlcNAcb1-2Mana1-3)Manb1-4GlcNAcb1-4(Fuca1-6)GlcNAcb-Sp24	52
9	Neu5Aca-Sp8	51
538	GlcNAcb1-3Galb1-4GlcNAcb1-3Galb1-4GlcNAcb1-2Mana1-6(GlcNAcb1-3Galb1-4GlcNAcb1-3Galb1-4GlcNAcb1-2Mana1-3)Manb1-4GlcNAcb1-4GlcNAcb-Sp25	51
547	Neu5Aca2-8Neu5Aca2-3Galb1-4GlcNAc-Sp0	50
58	Fuca1-2Galb1-3GalNAcb1-3Gala-Sp9	50
487	(3S)Galb1-3(Fuca1-4)GlcNAcb-Sp0	50
549	Galb1-4GlcNAcb1-3Galb1-4GlcNAcb1-6(Galb1-4GlcNAcb1-3Galb1-4GlcNAcb1-2)Mana1-6(Galb1-4GlcNAcb1-3Galb1-4GlcNAcb1-2Mana1-3)Mana1-4GlcNAcb1-4GlcNAc-Sp24	49
565	Galb1-4GlcNAcb1-3Galb1-4GlcNAcb1-2Mana1-6(Galb1-4GlcNAcb1-3Galb1-4GlcNAcb1-2Mana1-3)Manb1-4GlcNAcb1-4(Fuca1-6)GlcNAcb-Sp24	49
582	Neu5Aca2-3Galb1-4GlcNAcb1-3Galb1-4GlcNAcb1-3GalNAca-Sp14	48
288	Galb1-4(Fuca1-3)(6S)GlcNAcb-Sp0	47
369	Gala1-3Galb1-4(Fuca1-3)GlcNAcb1-2Mana1-6(Gala1-3Galb1-4(Fuca1-3)GlcNAcb1-2Mana1-3)Manb1-4GlcNAcb1-4GlcNAcb-Sp20	47
243	Neu5Aca2-6(Neu5Aca2-3Galb1-3)GalNAca-Sp14	46
136	Neu5Aca2-6(Galb1-3)GalNAca-Sp14	46
471	Galb1-3GlcNAcb1-2Mana1-6(GlcNAcb1-4)(Galb1-3GlcNAcb1-2Mana1-3)Manb1-4GlcNAcb1-4GlcNAcb-Sp21	46
290	Galb1-4(Fuca1-3)GlcNAcb1-3Galb1-3(Fuca1-4)GlcNAcb-Sp0	45
548	GlcNAcb1-3Galb1-4GlcNAcb1-6(GlcNAcb1-3Galb1-4GlcNAcb1-2)Mana1-6(GlcNAcb1-3Galb1-4GlcNAcb1-2Man a1-3)Manb1-4GlcNAcb1-4GlcNAc-Sp24	44
24	(3S)Galb1-4(Fuca1-3)(6S)Glc-Sp0	44
141	Galb1-3GalNAca-Sp16	44
284	Neu5Gca2-6Galb1-4GlcNAcb-Sp0	44
371	Fuca1-4(Fuca1-2Galb1-3)GlcNAcb1-2Mana1-3(Fuca1-4(Fuca1-2Galb1-3)GlcNAcb1-2Mana1-3)Manb1-4GlcNAcb1-4GlcNAcb-Sp19	43
578	Galb1-4GlcNAcb1-3Galb1-4GlcNAcb1-3Galb1-4GlcNAcb1-3Galb1-4GlcNAcb1-3Galb1-4GlcNAcb1-6(Galb1-4GlcNAcb1-3Galb1-4GlcNAcb1-3Galb1-4GlcNAcb1-3Galb1-4GlcNAcb1-3Galb1-4GlcNAb1-2)Mana1-6(Galb1-4GlcNAcb1-3Galb1-4GlcNAcb1-3Galb1-4GlcNAcb1-3Galb1-4GlcNAcb1-3Galb1-4GlcNAcb1-2Mana1-3)Manb1-4GlcNAcb1-4(Fuca1-6)GlcNAcb-Sp24	43
51	Mana1-6(Mana1-3)Manb1-4GlcNAcb1-4GlcNAcb-Sp13	43
453	GalNAca1-3(Fuca1-2)Galb1-3GlcNAcb1-2Mana1-6(GalNAca1-3(Fuca1-2)Galb1-3GlcNAcb1-2Mana1-3)Manb1-4GlcNAcb1-4(Fuca1-6)GlcNAcb-Sp22	43
97	GalNAcb1-4(Fuca1-3)GlcNAcb-Sp0	42
282	Neu5Gca2-3Galb1-4Glcb-Sp0	42
84	(3S)Galb1-4(Fuca1-3)Glcb-Sp0	42
535	GlcNAcb1-3Galb1-4GlcNAcb1-2Mana1-6(GlcNAcb1-3Galb1-4GlcNAcb1-2Mana1-3)Manb1-4GlcNAcb1-4GlcNAcb-Sp25	42
289	Galb1-4(Fuca1-3)(6S)Glcb-Sp0	41
495	Fuca1-2Galb1-3(6S)GlcNAcb-Sp0	41
61	Fuca1-2Galb1-3GalNAca-Sp8	40
473	Neu5Aca2-3Galb1-4GlcNAcb1-2Mana-Sp0	40
248	Neu5Aca2-3Galb1-3GlcNAcb-Sp0	40
359	Fuca1-2Galb1-4(Fuca1-3)GlcNAcb1-2Mana1-6(Fuca1-2Galb1-4(Fuca1-3)GlcNAcb1-2Mana1-3)Manb1-4GlcNAcb1-4GlcNAb-Sp20	40
458	Neu5Aca2-3Galb1-4GlcNAcb1-6(Neu5Aca2-3Galb1-4GlcNAcb1-2)Mana1-6(GlcNAcb1-4)(Neu5Aca2-3Galb1-4GlcNAcb1-4(Neu5Aca2-3Galb1-4GlcNAcb1-2)Mana1-3)Manb1-4GlcNAcb1-4GlcNAcb-Sp21	39
18	GlcN(Gc)b-Sp8	39
160	Galb1-4GlcNAcb1-3GalNAc-Sp14	39
555	Galb1-4GlcNAcb1-3Galb1-4GlcNAcb1-3Galb1-4GlcNAcb1-3Galb1-4GlcNAcb1-3Galb1-4GlcNAcb1-2Mana1-6(Galb1-4GlcNAcb1-3Galb1-4GlcNAcb1-3Galb1-4GlcNAcb1-3Galb1-4GlcNAcb1-3Galb1-4GlcNAcb1-2Mana1-3)Manb1-4GlcNAcb1-4GlcNAcb-Sp25	39
321	Galb1-3GlcNAcb1-2Mana1-6(Galb1-3GlcNAcb1-2Mana1-3)Manb1-4GlcNAcb1-4GlcNAcb-Sp19	39
477	Neu5Aca2-6Galb1-4GlcNAcb1-2Mana1-6(Neu5Aca2-6Galb1-4GlcNAcb1-2Mana1-3)Manb1-4GlcNAcb1-4(Fuca1-6)GlcNAcb-Sp24	38
13	Glcb-Sp8	38
456	Neu5Aca2-3Galb1-4GlcNAcb1-4Mana1-6(GlcNAcb1-4)(Neu5Aca2-3Galb1-4GlcNAcb1-4(Neu5Aca2-3Galb1-4GlcNAcb1-2)Mana1-3)Manb1-4GlcNAcb1-4GlcNAcb-Sp21	38
323	Neu5Aca2-3Galb1-4GlcNAcb1-2Mana1-6(Neu5Aca2-6Galb1-4GlcNAcb1-2Mana1-3)Manb1-4GlcNAcb1-4GlcNAcb-Sp12	37
96	GalNAcb1-3Gala1-4Galb1-4GlcNAcb-Sp0	36
167	Galb1-4GlcNAcb1-6(Galb1-3)GalNAc-Sp14	36
293	Neu5Aca2-3Galb1-4GlcNAcb1-3Galb1-3GlcNAcb-Sp0	36
577	GlcNAcb1-3Galb1-4GlcNAcb1-3Galb1-4GlcNAcb1-3Galb1-4GlcNAcb1-3Galb1-4GlcNAcb1-6(GlcNAcb1-3Galb1-4GlcNAcb1-3Galb1-4GlcNAcb1-3Galb1-4GlcNAcb1-3Galb1-4GlcNAb1-2)Mana1-6(GlcNAcb1-3Galb1-4GlcNAcb1-3Galb1-4GlcNAcb1-3Galb1-4GlcNAcb1-3Galb1-4GlcNAcb1-2Mana1-3)Manb1-4GlcNAcb1-4(Fuca1-6)GlcNAcb-Sp24	36
5	GalNAca-Sp15	35
222	Fuca1-2(6S)Galb1-4(6S)Glcb-Sp0	35
420	GalNAca1-3(Fuca1-2)Galb1-3GlcNAcb1-3GalNAc-Sp14	35
12	Galb-Sp8	35
163	Galb1-4GlcNAcb1-3Galb1-4GlcNAcb-Sp0	35
227	Neu5Aca2-8Neu5Aca2-8Neu5Aca2-3Galb1-4Glcb-Sp0	35
395	Neu5Aca2-3Galb1-3GlcNAcb1-3GalNAca-Sp14	35
391	Gala1-3Galb1-3(Fuca1-4)GlcNAcb1-2Mana1-6(Gala1-3Galb1-3(Fuca1-4)GlcNAcb1-2Mana1-3)Manb1-4GlcNAcb1-4GlcNAc-Sp19	34
451	Gala1-3(Fuca1-2)Galb1-3GlcNAcb1-2Mana1-6(Gala1-3(Fuca1-2)Galb1-3GlcNAcb1-2Mana1-3)Manb1-4GlcNAcb1-4(Fuca1-6)GlcNAcb-Sp22	34
75	Fuca1-2Galb1-4GlcNAcb-Sp0	34
196	Glca1-4Glca-Sp8	34
15	GalNAcb-Sp8	34
334	Neu5Aca2-3Galb1-4(Fuca1-3)GlcNAcb1-6(Neu5Aca2-3Galb1-3)GalNAc-Sp14	34
255	Neu5Aca2-3Galb1-4(Fuca1-3)GlcNAcb1-3Galb1-4GlcNAcb-Sp8	33
339	GlcNAca1-4Galb1-4GlcNAcb1-3Galb1-4(Fuca1-3)GlcNAcb1-3Galb1-4(Fuca1-3)GlcNAcb-Sp0	33
441	Fuca1-2Galb1-4 GlcNAcb1-2Mana1-6(Fuca1-2Galb1-4GlcNAcb1-2(Fuca1-2Galb1-4GlcNAcb1-4)Mana1-3)Manb1-4GlcNAcb1-4GlcNAcb-Sp12	33
519	Galb1-3GlcNAcb1-2Mana-Sp0	33
23	6S(3S)Galb1-4GlcNAcb-Sp0	33
541	Galb1-3GlcNAcb1-3Galb1-4GlcNAcb1-2Mana1-6(Galb1-3GlcNAcb1-3Galb1-4GlcNAcb1-2Mana1-3)Manb1-4GlcNAcb1-4GlcNAc-Sp25	33
7	Fuca-Sp9	33
32	(3S)Galb1-4(Fuca1-3)GlcNAc-Sp0	33
304	GalNAcb1-3Galb-Sp8	33
407	Galb1-3GalNAcb1-4(Neu5Aca2-8Neu5Aca2-3)Galb1-4Glcb-Sp0	33
195	Glca1-4Glcb-Sp8	32
171	Galb1-4Glcb-Sp0	32
320	Neu5Gcb2-6Galb1-4GlcNAc-Sp8	32
576	Galb1-4GlcNAcb1-3Galb1-4GlcNAcb1-3Galb1-4GlcNAcb1-3Galb1-4GlcNAcb1-6(Galb1-4GlcNAcb1-3Galb1-4GlcNAcb1-3Galb1-4GlcNAcb1-3Galb1-4GlcNAb1-2)Mana1-6(Galb1-4GlcNAcb1-3Galb1-4GlcNAcb1-3Galb1-4GlcNAcb1-3Galb1-4GlcNAcb1-2Mana1-3)Manb1-4GlcNAcb1-4(Fuca1-6)GlcNAcb-Sp24	32
99	GalNAcb1-4GlcNAcb-Sp8	31
294	4S(3S)Galb1-4GlcNAcb-Sp0	31
464	Gala1-3(Fuca1-2)Galb1-3GalNAcb-Sp8	31
569	Galb1-4GlcNAcb1-3Galb1-4GlcNAcb1-3Galb1-4GlcNAcb1-3Galb1-4GlcNAcb1-2Mana1-6(Galb1-4GlcNAcb1-3Galb1-4GlcNAcb1-3Galb1-4GlcNAcb1-3Galb1-4GlcNAcb1-2Mana1-3)Manb1-4GlcNAcb1-4(Fuca1-6)GlcNAcb-Sp24	31
573	GlcNAcb1-3Galb1-4GlcNAcb1-3Galb1-4GlcNAcb1-6(GlcNAcb1-3Galb1-4GlcNAcb1-3Galb1-4GlcNAb1-2)Mana1-6(GlcNAcb1-3Galb1-4GlcNAcb1-3Galb1-4GlcNAcb1-2Mana1-3)Manb1-4GlcNAcb1-4(Fuca1-6)GlcNAcb-Sp24	31
476	Neu5Aca2-6Galb1-4 GlcNAcb1-6(Neu5Aca2-6Galb1-4GlcNAcb1-3)GalNAca-Sp14	31
145	Galb1-3GalNAcb1-4Galb1-4Glcb-Sp8	31
362	Fuca1-4(Galb1-3)GlcNAcb1-2Mana1-6(Fuca1-4(Galb1-3)GlcNAcb1-2Mana1-3)Manb1-4GlcNAcb1-4(Fuca1-6)GlcNAcb-Sp22	31
554	GlcNAcb1-3Galb1-4GlcNAcb1-3Galb1-4GlcNAcb1-3Galb1-4GlcNAcb1-3Galb1-4GlcNAcb1-2Mana1-6(GlcNAcb1-3Galb1-4GlcNAcb1-3Galb1-4GlcNAcb1-3Galb1-4GlcNAcb1-3Galb1-4GlcNAcb1-2Mana1-3)Manb1-4GlcNAcb1-4GlcNAcb-Sp25	31
214	Mana1-2Mana1-2Mana1-6(Mana1-3)Mana-Sp9	31
414	GalNAca1-3(Fuca1-2)Galb1-4(Fuca1-3)GlcNAcb1-3GalNAc-Sp14	31
416	Fuca1-2Galb1-4GlcNAcb1-2Mana1-6(Fuca1-2Galb1-4GlcNAcb1-2Mana1-3)Manb1-4GlcNAcb1-4(Fuca1-6)GlcNAcb-Sp22	31
454	Galb1-4GlcNAcb1-6(Galb1-4GlcNAcb1-2)Mana1-6(Galb1-4GlcNAcb1-2Mana1-3)Manb1-4GlcNAcb1-4GlcNAcb-Sp19	31
598	Neu5Aca2-6Galb1-4GlcNAcb1-3Galb1-4GlcNAcb1-2Mana1-6(Neu5Aca2-6Galb1-4GlcNAcb1-3Galb1-4GlcNAcb1-2Mana1-3)Manb1-4GlcNAcb1-4GlcNAcb-Sp12	30
244	Neu5Aca2-3Galb-Sp8	30
571	Galb1-4GlcNAcb1-3Galb1-4GlcNAcb1-3Galb1-4GlcNAcb1-3Galb1-4GlcNAcb1-3Galb1-4GlcNAcb1-2Mana1-6(Galb1-4GlcNAcb1-3Galb1-4GlcNAcb1-3Galb1-4GlcNAcb1-3Galb1-4GlcNAcb1-3Galb1-4GlcNAcb1-2Mana1-3)Manb1-4GlcNAcb1-4(Fuca1-6)GlcNAcb-Sp19	30
349	GlcNAcb1-2Mana1-6(GlcNAcb1-2Mana1-3)Manb1-4GlcNAcb1-4(Fuca1-6)GlcNAcb-Sp22	30
567	Galb1-4GlcNAcb1-3Galb1-4GlcNAcb1-3Galb1-4GlcNAcb1-2Mana1-6(Galb1-4GlcNAcb1-3Galb1-4GlcNAcb1-3Galb1-4GlcNAcb1-2Mana1-3)Manb1-4GlcNAcb1-4(Fuca1-6)GlcNAcb-Sp24	30
98	GalNAcb1-4GlcNAcb-Sp0	29
245	Neu5Aca2-3Galb1-3GalNAcb1-3Gala1-4Galb1-4Glcb-Sp0	29
450	GalNAca1-3(Fuca1-2)Galb1-4GlcNAcb1-2Mana1-6(GalNAca1-3(Fuca1-2)Galb1-4GlcNAcb1-2Mana1-3)Manb1-4GlcNAcb1-4(Fuca1-6)GlcNAcb-Sp22	29
278	Neu5Gca2-3Galb1-3(Fuca1-4)GlcNAcb-Sp0	29
575	GlcNAcb1-3Galb1-4GlcNAcb1-3Galb1-4GlcNAcb1-3Galb1-4GlcNAcb1-6(GlcNAcb1-3Galb1-4GlcNAcb1-3Galb1-4GlcNAcb1-3Galb1-4GlcNAb1-2)Mana1-6(GlcNAcb1-3Galb1-4GlcNAcb1-3Galb1-4GlcNAcb1-3Galb1-4GlcNAcb1-2Mana1-3)Manb1-4GlcNAcb1-4(Fuca1-6)GlcNAcb-Sp24	29
562	Galb1-3GlcNAcb1-3Galb1-4GlcNAcb1-6(Galb1-3GlcNAcb1-3Galb1-4GlcNAb1-2)Mana1-6(Galb1-3GlcNAcb1-3Galb1-4GlcNAcb1-2Mana1-3)Manb1-4GlcNAcb1-4(Fuca1-6)GlcNAcb-Sp24	29
574	Galb1-4GlcNAcb1-3Galb1-4GlcNAcb1-3Galb1-4GlcNAcb1-6(Galb1-4GlcNAcb1-3Galb1-4GlcNAcb1-3Galb1-4GlcNAb1-2)Mana1-6(Galb1-4GlcNAcb1-3Galb1-4GlcNAcb1-3Galb1-4GlcNAcb1-2Mana1-3)Manb1-4GlcNAcb1-4(Fuca1-6)GlcNAcb-Sp24	29
14	Manb-Sp8	29
118	Gala1-3Galb-Sp8	29
297	Neu5Aca2-3Galb1-4(Fuca1-3)GlcNAcb1-6(Galb1-3)GalNAca-Sp14	29
336	GlcNAca1-4Galb1-4GlcNAcb-Sp0	29
390	Gala1-3Galb1-3GlcNAcb1-2Mana1-6(Gala1-3Galb1-3GlcNAcb1-2Mana1-3)Manb1-4GlcNAcb1-4GlcNAc-Sp19	29
466	Glca1-4Glca1-4Glca1-4Glcb-Sp10	29
318	Neu5Aca2-8Neu5Acb-Sp17	28
375	GalNAcb1-4GlcNAcb1-2Mana1-6(GalNAcb1-4GlcNAcb1-2Mana1-3)Manb1-4GlcNAcb1-4GlcNAc-Sp12	28
128	Galb1-3(Fuca1-4)GlcNAc-Sp0	28
449	GalNAcb1-4Galb1-4Glcb-Sp0	28
1	Gala-Sp8	28
3	Mana-Sp8	28
153	Galb1-4(Fuca1-3)GlcNAcb1-3Galb1-4(Fuca1-3)GlcNAcb-Sp0	28
385	Fuca1-2Galb1-3GalNAca1-3(Fuca1-2)Galb1-4Glcb-Sp0	28
452	Neu5Aca2-6Galb1-4GlcNAcb1-6(Fuca1-2Galb1-3GlcNAcb1-3)Galb1-4Glc-Sp21	27
274	Neu5Aca2-8Neu5Aca2-3Galb1-4Glcb-Sp0	27
488	Galb1-4(Fuca1-3)GlcNAcb1-6(Neu5Aca2-6(Neu5Aca2-3Galb1-3)GlcNAcb1-3)Galb1-4Glc-Sp21	27
150	Galb1-3GlcNAcb-Sp8	27
479	Mana1-6(Mana1-3)Manb1-4GlcNAcb1-4(Fuca1-6)GlcNAcb-Sp19	27
110	Gala1-3GalNAca-Sp8	27
444	Galb1-4GlcNAcb1-2Mana-Sp0	27
482	Neu5Aca2-6Galb1-4GlcNAcb1-6(Fuca1-2Galb1-4(Fuca1-3)GlcNAcb1-3)Galb1-4Glc-Sp21	27
485	Galb1-3(Fuca1-4)GlcNAcb1-6GalNAca-Sp14	27
17	GlcNAcb-Sp8	26
570	GlcNAcb1-3Galb1-4GlcNAcb1-3Galb1-4GlcNAcb1-3Galb1-4GlcNAcb1-3Galb1-4GlcNAcb1-2Mana1-6(GlcNAcb1-3Galb1-4GlcNAcb1-3Galb1-4GlcNAcb1-3Galb1-4GlcNAcb1-3Galb1-4GlcNAcb1-2Mana1-3)Manb1-4GlcNAcb1-4(Fuca1-6)GlcNAcb-Sp19	26
442	Fuca1-2Galb1-4(Fuca1-3)GlcNAcb1-2Mana1-6(Fuca1-2Galb1-4(Fuca1-3)GlcNAcb1-4(Fuca1-2Galb1-4(Fuca1-3)GlcNAcb1-2)Mana1-3)Manb1-4GlcNAcb1-4GlcNAcb-Sp12	26
16	GlcNAcb-Sp0	26
93	GalNAca1-4(Fuca1-2)Galb1-4GlcNAcb-Sp8	26
260	Fuca1-2Galb1-4(6S)Glcb-Sp0	26
213	Mana1-6(Mana1-3)Mana-Sp9	26
337	GlcNAca1-4Galb1-3GlcNAcb-Sp0	26
356	KDNa2-3Galb1-3GalNAca-Sp14	26
206	KDNa2-3Galb1-4GlcNAcb-Sp0	25
275	Galb1-3(Fuca1-4)GlcNAcb1-3Galb1-3(Fuca1-4)GlcNAcb-Sp0	25
481	Neu5Aca2-3Galb1-3GlcNAcb1-2Mana1-6(GlcNAcb1-4)(Neu5Aca2-3Galb1-3GlcNAcb1-2Mana1-3)Manb1-4GlcNAcb1-4GlcNAc-Sp21	25
42	(6S)Galb1-4Glcb-Sp0	25
187	GlcNAcb1-6(GlcNAcb1-4)GalNAca-Sp8	25
120	Gala1-4Galb1-4GlcNAcb-Sp0	25
272	Neu5Aca2-6Galb-Sp8	25
408	Neu5Aca2-3Galb1-3GalNAcb1-4(Neu5Aca2-8Neu5Aca2-3)Galb1-4Glcb-Sp0	25
100	Gala1-2Galb-Sp8	25
112	Gala1-3GalNAcb-Sp8	25
230	GalNAcb1-4(Neu5Aca2-3)Galb1-4GlcNAcb-Sp0	25
440	(6S)Galb1-3(6S)GlcNAc-Sp0	25
465	Glca1-6Glca1-6Glca1-6Glcb-Sp10	25
131	Galb1-4GlcNAcb1-6GalNAca-Sp8	24
189	GlcNAcb1-4GlcNAcb1-4GlcNAcb1-4GlcNAcb1-4GlcNAcb1-4GlcNAcb1-Sp8	24
116	Gala1-3Galb1-4Glcb-Sp0	24
220	Fuca1-2(6S)Galb1-4GlcNAcb-Sp0	24
285	Neu5Gca-Sp8	24
4	GalNAca-Sp8	24
91	GalNAca1-3GalNAcb-Sp8	24
439	(6S)Galb1-3GlcNAcb-Sp0	24
522	Gala1-3Galb1-3GlcNAcb1-2Mana-Sp0	24
41	(6P)Mana-Sp8	23
68	Fuca1-2Galb1-3GlcNAcb-Sp8	23
415	Galb1-4(Fuca1-3)GlcNAcb1-2Mana1-6(Galb1-4(Fuca1-3)GlcNAcb1-2Mana1-3)Manb1-4GlcNAcb1-4(Fuca1-6)GlcNAcb-Sp22	23
445	Fuca1-2Galb1-4GlcNAcb1-6(Fuca1-2Galb1-4GlcNAcb1-3)GalNAc-Sp14	23
568	GlcNAcb1-3Galb1-4GlcNAcb1-3Galb1-4GlcNAcb1-3Galb1-4GlcNAcb1-2Mana1-6(GlcNAcb1-3Galb1-4GlcNAcb1-3Galb1-4GlcNAcb1-3Galb1-4GlcNAcb1-2Mana1-3)Manb1-4GlcNAcb1-4(Fuca1-6)GlcNAcb-Sp24	23
103	Gala1-3(Fuca1-2)Galb1-4(Fuca1-3)GlcNAcb-Sp0	23
203	GlcAb1-3Galb-Sp8	23
247	Fuca1-2(6S)Galb1-4Glcb-Sp0	23
67	Fuca1-2Galb1-3GlcNAcb-Sp0	23
280	Neu5Gca2-3Galb1-4(Fuca1-3)GlcNAcb-Sp0	23
311	Mana1-6Manb-Sp10	23
422	Fuca1-2Galb1-3GlcNAcb1-2Mana1-6(Fuca1-2Galb1-3GlcNAcb1-2Mana1-3)Manb1-4GlcNAcb1-4(Fuca1-6)GlcNAcb-Sp22	23
21	GlcNAcb1-6(GlcNAcb1-4)(GlcNAcb1-3)GlcNAc-Sp8	23
88	GlcNAcb1-3Galb1-3GalNAca-Sp8	23
168	Galb1-4GlcNAcb-Sp0	23
208	Mana1-2Mana1-6(Mana1-2Mana1-3)Mana-Sp9	23
292	Neu5Aca2-3Galb1-3GlcNAcb1-3Galb1-3GlcNAcb-Sp0	23
558	Galb1-4GlcNAcb1-3Galb1-4GlcNAcb1-3Galb1-4GlcNAcb1-3Galb1-4GlcNAcb1-3Galb1-4GlcNAcb1-3Galb1-4GlcNAcb1-2Mana1-6(Galb1-4GlcNAcb1-3Galb1-4GlcNAcb1-3Galb1-4GlcNAcb1-3Galb1-4GlcNAcb1-3Galb1-4GlcNAcb1-3Galb1-4GlcNAcb1-2Mana1-3)Manb1-4GlcNAcb1-4GlcNAcb-Sp25	23
566	GlcNAcb1-3Galb1-4GlcNAcb1-3Galb1-4GlcNAcb1-2Mana1-6(GlcNAcb1-3Galb1-4GlcNAcb1-3Galb1-4GlcNAcb1-2Mana1-3)Manb1-4GlcNAcb1-4(Fuca1-6)GlcNAcb-Sp24	23
357	Fuca1-2Galb1-3GlcNAcb1-2Mana1-6(Fuca1-2Galb1-3GlcNAcb1-2Mana1-3)Manb1-4GlcNAcb1-4GlcNAcb-Sp20	22
358	Fuca1-2Galb1-4GlcNAcb1-2Mana1-6(Fuca1-2Galb1-4GlcNAcb1-2Mana1-3)Manb1-4GlcNAcb1-4GlcNAcb-Sp20	22
397	Galb1-4(Fuca1-3)GlcNAcb1-3GalNAca-Sp14	22
500	Fuca1-2Galb1-3GlcNAcb1-6(Fuca1-2Galb1-3GlcNAcb1-3)GalNAca-Sp14	22
71	Fuca1-2Galb1-4(Fuca1-3)GlcNAcb-Sp0	22
121	Gala1-4Galb1-4GlcNAcb-Sp8	22
151	Galb1-4(Fuca1-3)GlcNAcb-Sp0	22
152	Galb1-4(Fuca1-3)GlcNAcb-Sp8	22
192	GlcNAcb1-6GalNAca-Sp8	22
353	KDNa2-3Galb1-4(Fuca1-3)GlcNAc-Sp0	22
423	Gala1-3(Fuca1-2)Galb1-4GlcNAcb1-2Mana1-6(Gala1-3(Fuca1-2)Galb1-4GlcNAcb1-2Mana1-3)Manb1-4GlcNAcb1-4(Fuca1-6)GlcNAcb-Sp22	22
572	Galb1-4GlcNAcb1-3Galb1-4GlcNAcb1-6(Galb1-4GlcNAcb1-3Galb1-4GlcNAb1-2)Mana1-6(Galb1-4GlcNAcb1-3Galb1-4GlcNAcb1-2Mana1-3)Manb1-4GlcNAcb1-4(Fuca1-6)GlcNAcb-Sp24	22
85	GalNAca1-3(Fuca1-2)Galb1-4GlcNAcb-Sp0	21
125	Galb1-2Galb-Sp8	21
194	GlcNAcb1-6Galb1-4GlcNAcb-Sp8	21
205	KDNa2-3Galb1-3GlcNAcb-Sp0	21
20	Galb1-4GlcNAcb1-6(Galb1-4GlcNAcb1-3)GalNAc-Sp14	21
106	Gala1-3(Fuca1-2)Galb1-4Glcb-Sp0	21
499	(3S)GalNAcb1-4(Fuca1-3)GlcNAcb-Sp8	21
561	Galb1-3GlcNAcb1-3Galb1-4GlcNAcb1-3Galb1-4GlcNAcb1-6(Galb1-3GlcNAcb1-3Galb1-4GlcNAcb1-3Galb1-4GlcNAb1-2)Mana1-6(Galb1-3GlcNAcb1-3Galb1-4GlcNAcb1-3Galb1-4GlcNAcb1-2Mana1-3)Manb1-4GlcNAcb1-4(Fuca1-6)GlcNAcb-Sp24	21
6	Fuca-Sp8	21
94	GalNAcb1-3GalNAca-Sp8	21
475	Neu5Aca2-6Galb1-4GlcNAcb1-6GalNAca-Sp14	21
89	GalNAca1-3(Fuca1-2)Galb-Sp8	21
139	Galb1-3GalNAca-Sp8	21
266	Neu5Aca2-6Galb1-4GlcNAcb-Sp0	21
92	GalNAca1-3Galb-Sp8	20
207	Mana1-2Mana1-2Mana1-3Mana-Sp9	20
283	Neu5Gca2-6GalNAca-Sp0	20
523	GalNAcb1-4GlcNAcb1-2Mana-Sp0	20
133	GlcNAcb1-6(Galb1-3)GalNAca-Sp8	20
181	GlcNAcb1-3Galb-Sp8	20
305	GlcAb1-3GlcNAcb-Sp8	20
28	(3S)Galb1-3(Fuca1-4)GlcNAcb-Sp8	20
45	(6S)Galb1-4(6S)Glcb-Sp8	20
70	Fuca1-2Galb1-4(Fuca1-3)GlcNAcb1-3Galb1-4(Fuca1-3)GlcNAcb1-3Galb1-4(Fuca1-3)GlcNAcb-Sp0	20
119	Gala1-4(Fuca1-2)Galb1-4GlcNAcb-Sp8	20
123	Gala1-4GlcNAcb-Sp8	20
204	GlcAb1-6Galb-Sp8	20
209	Mana1-2Mana1-3Mana-Sp9	20
338	GlcNAca1-4Galb1-4GlcNAcb1-3Galb1-4Glcb-Sp0	20
380	Galb1-4GlcNAcb1-6(Fuca1-4(Fuca1-2Galb1-3)GlcNAcb1-3)Galb1-4Glc-Sp21	20
33	(3S)Galb1-4(Fuca1-3)GlcNAc-Sp8	20
81	Fucb1-3GlcNAcb-Sp8	20
113	Gala1-3Galb1-4(Fuca1-3)GlcNAcb-Sp8	20
424	Galb1-3GlcNAcb1-6(Galb1-3GlcNAcb1-2)Mana1-6(Galb1-3GlcNAcb1-2Mana1-3)Manb1-4GlcNAcb1-4GlcNAcb-Sp19	20
39	(6S)(4S)Galb1-4GlcNAcb-Sp0	19
107	Gala1-3(Fuca1-2)Galb-Sp8	19
109	Gala1-4(Gala1-3)Galb1-4GlcNAcb-Sp8	19
179	GlcNAcb1-3GalNAca-Sp8	19
396	Fuca1-2Galb1-4GlcNAcb1-3GalNAca-Sp14	19
417	GlcNAcb1-2(GlcNAcb1-6)Mana1-6(GlcNAcb1-2Mana1-3)Manb1-4GlcNAcb1-4GlcNAcb-Sp19	19
273	Neu5Aca2-8Neu5Aca-Sp8	19
300	Galb1-4GlcNAcb1-6(Galb1-4GlcNAcb1-3)Galb1-4GlcNAc-Sp0	19
312	Mana1-6(Mana1-3)Mana1-6(Mana1-3)Manb-Sp10	19
79	Fuca1-3GlcNAcb-Sp8	19
239	Neu5Aca2-3Galb1-3(Fuca1-4)GlcNAcb1-3Galb1-4(Fuca1-3)GlcNAcb-Sp0	19
384	GlcNAcb1-2Mana1-6(GlcNAcb1-4(GlcNAcb1-2)Mana1-3)Manb1-4GlcNAcb1-4GlcNAc-Sp21	19
405	Gala1-3(Fuca1-2)Galb1-4(Fuca1-3)Glcb-Sp21	19
52	GlcNAcb1-2Mana1-6(GlcNAcb1-2Mana1-3)Manb1-4GlcNAcb1-4GlcNAcb-Sp12	19
78	Fuca1-2Galb-Sp8	19
129	Galb1-3(Fuca1-4)GlcNAc-Sp8	19
164	Galb1-4GlcNAcb1-3Galb1-4Glcb-Sp0	19
406	Galb1-4GlcNAcb1-6(Neu5Aca2-6Galb1-3GlcNAcb1-3)Galb1-4Glc-Sp21	19
82	GalNAca1-3(Fuca1-2)Galb1-3GlcNAcb-Sp0	18
146	Galb1-3Galb-Sp8	18
270	Neu5Aca2-6Galb1-4Glcb-Sp0	18
95	GalNAcb1-3(Fuca1-2)Galb-Sp8	18
122	Gala1-4Galb1-4Glcb-Sp0	18
143	Galb1-3GalNAcb1-3Gala1-4Galb1-4Glcb-Sp0	18
368	Gala1-3(Fuca1-2)Galb1-4GlcNAcb1-2Mana1-6(Gala1-3(Fuca1-2)Galb1-4GlcNAcb1-2Mana1-3)Manb1-4GlcNAcb1-4GlcNAcb-Sp20	18
376	Galb1-3GalNAca1-3(Fuca1-2)Galb1-4Glc-Sp0	18
494	Fuca1-2Galb1-4GlcNAcb1-2Mana-Sp0	18
591	Neu5Aca2-6Galb1-4GlcNAcb1-3Galb1-4GlcNAcb1-6(Galb1-3)GalNAca-Sp14	18
137	Neu5Acb2-6(Galb1-3)GalNAca-Sp8	18
182	GlcNAcb1-3Galb1-4GlcNAcb-Sp0	18
249	Neu5Aca2-3Galb1-4(6S)GlcNAcb-Sp8	18
315	Neu5Aca2-3Galb1-4GlcNAcb1-6(Neu5Aca2-3Galb1-3)GalNAca-Sp14	18
399	Gala1-4Galb1-3GlcNAcb1-2Mana1-6(Gala1-4Galb1-3GlcNAcb1-2Mana1-3)Manb1-4GlcNAcb1-4GlcNAcb-Sp19	18
65	Fuca1-2Galb1-3GlcNAcb1-3Galb1-4Glcb-Sp8	18
69	Fuca1-2Galb1-4(Fuca1-3)GlcNAcb1-3Galb1-4(Fuca1-3)GlcNAcb-Sp0	18
114	Gala1-3Galb1-3GlcNAcb-Sp0	18
166	Galb1-4GlcNAcb1-6(Galb1-3)GalNAca-Sp8	18
216	Mana1-6(Mana1-3)Mana1-6(Mana1-3)Manb1-4GlcNAcb1-4GlcNAcb-Sp12	18
267	Neu5Aca2-6Galb1-4GlcNAcb-Sp8	18
291	Galb1-4GlcNAcb1-3Galb1-3GlcNAcb-Sp0	18
370	GalNAca1-3(Fuca1-2)Galb1-3GlcNAcb1-2Mana1-6(GalNAca1-3(Fuca1-2)Galb1-3GlcNAcb1-2Mana1-3)Manb1-4GlcNAcb1-4GlcNAcb-Sp20	18
585	GlcNAcb1-3Galb1-4GlcNAcb1-6(GlcNAcb1-3Galb1-4GlcNAcb1-3)GalNAca-Sp14	18
49	Neu5,9Ac2a2-6Galb1-4GlcNAcb-Sp8	17
252	Neu5Aca2-3Galb1-4(Fuca1-3)GlcNAcb-Sp0	17
307	GlcNAcb1-3Man-Sp10	17
314	Mana1-2Mana1-6(Mana1-2Mana1-3)Mana1-6(Mana1-2Mana1-2Mana1-3)Mana-Sp9	17
381	Galb1-4(Fuca1-3)GlcNAcb1-6(Fuca1-4(Fuca1-2Galb1-3)GlcNAcb1-3)Galb1-4Glc-Sp21	17
428	GlcNAcb1-2Mana1-6(GlcNAcb1-4)(GlcNAcb1-4(GlcNAcb1-2)Mana1-3)Manb1-4GlcNAcb1-4GlcNAc-Sp21	17
463	Gala1-3(Fuca1-2)Galb1-3GalNAca-Sp8	17
185	GlcNAcb1-3Galb1-4Glcb-Sp0	17
279	Neu5Gca2-3Galb1-3GlcNAcb-Sp0	17
378	Galb1-3GlcNAcb1-3Galb1-4GlcNAcb1-6(Galb1-3GlcNAcb1-3)Galb1-4Glcb-Sp0	17
47	(6S)GlcNAcb-Sp8	17
115	Gala1-3Galb1-4GlcNAcb-Sp8	17
367	GalNAca1-3(Fuca1-2)Galb1-4GlcNAcb1-2Mana1-6(GalNAca1-3(Fuca1-2)Galb1-4GlcNAcb1-2Mana1-3)Manb1-4GlcNAcb1-4GlcNAcb-Sp20	17
413	Gala1-3(Fuca1-2)Galb1-4(Fuca1-3)GlcNAcb1-3GalNAc-Sp14	17
472	Neu5Aca2-6Galb1-4GlcNAcb1-6(Galb1-3GlcNAcb1-3)Galb1-4Glcb-Sp21	17
489	Fuca1-2Galb1-4GlcNAcb1-6GalNAca-Sp14	17
101	Gala1-3(Fuca1-2)Galb1-3GlcNAcb-Sp0	17
135	Neu5Aca2-6(Galb1-3)GalNAca-Sp8	17
225	GalNAcb1-4(Neu5Aca2-8Neu5Aca2-8Neu5Aca2-8Neu5Aca2-3)Galb1-4Glcb-Sp0	17
361	Galb1-4GlcNAcb1-2Mana1-6(Mana1-3)Manb1-4GlcNAcb1-4GlcNAcb-Sp12	17
418	Fuca1-2Galb1-3GlcNAcb1-3GalNAc-Sp14	17
435	Galb1-4Galb-Sp10	17
553	GalNAcb1-4GlcNAcb1-3GalNAcb1-4GlcNAcb-Sp0	17
105	Gala1-3(Fuca1-2)Galb1-4GlcNAc-Sp0	16
277	Neu5Acb2-6Galb1-4GlcNAcb-Sp8	16
379	Galb1-4(Fuca1-3)GlcNAcb1-6(Galb1-3GlcNAcb1-3)Galb1-4Glc-Sp21	16
552	GalNAcb1-3GlcNAcb-Sp0	16
77	Fuca1-2Galb1-4Glcb-Sp0	16
296	(6P)Glcb-Sp10	16
328	Neu5Aca2-3Galb1-3(Fuca1-4)GlcNAcb1-3Galb1-3(Fuca1-4)GlcNAcb-Sp0	16
497	Neu5Aca2-6GalNAcb1-4(6S)GlcNAcb-Sp8	16
19	Galb1-4GlcNAcb1-6(Galb1-4GlcNAcb1-3)GalNAca-Sp8	16
130	Fuca1-4(Galb1-3)GlcNAcb-Sp8	16
313	Mana1-2Mana1-6(Mana1-3)Mana1-6(Mana1-2Mana1-2Mana1-3)Mana-Sp9	16
498	GalNAcb1-4(Fuca1-3)(6S)GlcNAcb-Sp8	16
132	Galb1-4GlcNAcb1-6GalNAc-Sp14	16
158	Galb1-4GalNAcb1-3(Fuca1-2)Galb1-4GlcNAcb-Sp8	16
178	GlcNAcb1-6(GlcNAcb1-3)Galb1-4GlcNAcb-Sp8	16
161	Galb1-4GlcNAcb1-3Galb1-4(Fuca1-3)GlcNAcb1-3Galb1-4(Fuca1-3)GlcNAcb-Sp0	15
172	Galb1-4Glcb-Sp8	15
351	Galb1-3GlcNAcb1-2Mana1-6(Galb1-3GlcNAcb1-2Mana1-3)Manb1-4GlcNAcb1-4(Fuca1-6)GlcNAcb-Sp22	15
365	Galb1-4(Fuca1-3)GlcNAcb1-6(Fuca1-2Galb1-4GlcNAcb1-3)Galb1-4Glc-Sp21	15
366	Galb1-4GlcNAcb1-2Mana1-6(Galb1-4GlcNAcb1-4(Galb1-4GlcNAcb1-2)Mana1-3)Manb1-4GlcNAcb1-4GlcNAc-Sp21	15
63	Fuca1-2Galb1-3GalNAcb1-4(Neu5Aca2-3)Galb1-4Glcb-Sp0	15
90	GalNAca1-3(Fuca1-2)Galb-Sp18	15
108	Gala1-3(Fuca1-2)Galb-Sp18	15
263	Neu5Aca2-6GalNAca-Sp8	15
268	Neu5Aca2-6Galb1-4GlcNAcb1-3Galb1-4(Fuca1-3)GlcNAcb1-3Galb1-4(Fuca1-3)GlcNAcb-Sp0	15
308	GlcNAcb1-4GlcNAcb-Sp10	15
354	KDNa2-6Galb1-4GlcNAc-Sp0	15
363	Neu5Aca2-6GlcNAcb1-4GlcNAc-Sp21	15
557	Galb1-3GlcNAcb1-6(Galb1-3)GalNAc-Sp14	15
560	(3S)GlcAb1-3Galb1-4GlcNAcb1-2Mana-Sp0	15
43	(6S)Galb1-4Glcb-Sp8	15
176	GlcNAcb1-6(GlcNAcb1-3)GalNAca-Sp8	15
254	Neu5Aca2-3Galb1-4(Fuca1-3)GlcNAcb1-3Galb-Sp8	15
340	GlcNAca1-4Galb1-4GlcNAcb1-3Galb1-4GlcNAcb-Sp0	15
169	Galb1-4GlcNAcb-Sp8	15
232	GalNAcb1-4(Neu5Aca2-3)Galb1-4Glcb-Sp0	15
276	Neu5Acb2-6GalNAca-Sp8	15
546	Neu5Gca2-8Neu5Gca2-6Galb1-4GlcNAc-Sp0	15
48	Neu5,9Ac2a-Sp8	14
507	(6S)GalNAcb1-4GlcNAc-Sp8	14
592	Neu5Aca2-6Galb1-4GlcNAcb1-6(Galb1-3)GalNAca-Sp14	14
190	GlcNAcb1-4GlcNAcb1-4GlcNAcb1-4GlcNAcb1-4GlcNAcb1-Sp8	14
193	GlcNAcb1-6GalNAca-Sp14	14
197	Glca1-6Glca1-6Glcb-Sp8	14
64	Fuca1-2Galb1-3GalNAcb1-4(Neu5Aca2-3)Galb1-4Glcb-Sp9	14
269	Neu5Aca2-6Galb1-4GlcNAcb1-3Galb1-4GlcNAcb-Sp0	14
286	Neu5Aca2-3Galb1-4GlcNAcb1-6(Galb1-3)GalNAca-Sp14	14
330	Gala1-4Galb1-4GlcNAcb1-3Galb1-4Glcb-Sp0	14
382	Galb1-3GlcNAcb1-3Galb1-4(Fuca1-3)GlcNAcb1-6(Galb1-3GlcNAcb1-3)Galb1-4Glc-Sp21	14
491	Galb1-4(Fuca1-3)GlcNAcb1-2Mana-Sp0	14
184	GlcNAcb1-3Galb1-4GlcNAcb1-3Galb1-4GlcNAcb-Sp0	14
198	Glcb1-4Glcb-Sp8	14
201	GlcAa-Sp8	14
231	GalNAcb1-4(Neu5Aca2-3)Galb1-4GlcNAcb-Sp8	14
316	Neu5Aca2-6Galb1-4GlcNAcb1-2Mana1-6(Neu5Aca2-3Galb1-4GlcNAcb1-2Mana1-3)Manb1-4GlcNAcb1-4GlcNAcb-Sp12	14
341	GlcNAca1-4Galb1-3GalNAc-Sp14	14
436	Galb1-6Galb-Sp10	14
457	Neu5Aca2-3Galb1-4GlcNAcb1-6(Neu5Aca2-3Galb1-4GlcNAcb1-2)Mana1-6(GlcNAcb1-4)(Neu5Aca2-3Galb1-4GlcNAcb1-2Mana1-3)Manb1-4GlcNAcb1-4GlcNAcb-Sp21	14
60	Fuca1-2Galb1-3(Fuca1-4)GlcNAcb-Sp8	13
218	Neu5Aca2-3Galb1-4GlcNAcb1-3Galb1-4(Fuca1-3)GlcNAcb-Sp0	13
233	Neu5Aca2-3Galb1-3GalNAcb1-4(Neu5Aca2-3)Galb1-4Glcb-Sp0	13
298	Galb1-3Galb1-4GlcNAcb-Sp8	13
302	Galb1-4GlcNAca1-6Galb1-4GlcNAcb-Sp0	13
352	(6S)GlcNAcb1-3Galb1-4GlcNAcb-Sp0	13
383	Galb1-4GlcNAcb1-6(Galb1-4GlcNAcb1-2)Mana1-6(Galb1-4GlcNAcb1-4(Galb1-4GlcNAcb1-2)Mana1-3)Manb1-4GlcNAcb1-4GlcNAcb-Sp21	13
76	Fuca1-2Galb1-4GlcNAcb-Sp8	13
87	GalNAca1-3(Fuca1-2)Galb1-4Glcb-Sp0	13
343	Mana1-6(Neu5Aca2-6Galb1-4GlcNAcb1-2Mana1-3)Manb1-4GlcNAcb1-4GlcNAc-Sp12	13
387	Galb1-3GlcNAcb1-3GalNAca-Sp14	13
54	Galb1-4GlcNAcb1-2Mana1-6(Galb1-4GlcNAcb1-2Mana1-3)Manb1-4GlcNAcb1-4GlcNAcb-Sp12	13
149	Galb1-3GlcNAcb-Sp0	13
221	Fuca1-2Galb1-4(6S)GlcNAcb-Sp8	13
224	Neu5Aca2-3Galb1-3GalNAca-Sp14	13
402	Galb1-3GlcNAcb1-6Galb1-4GlcNAcb-Sp0	13
429	GlcNAcb1-6(GlcNAcb1-2)Mana1-6(GlcNAcb1-4)(GlcNAcb1-2Mana1-3)Manb1-4GlcNAcb1-4GlcNAc-Sp21	13
599	GlcNAcb1-3Fuca-Sp21	13
159	Galb1-4GlcNAcb1-3GalNAca-Sp8	13
364	Neu5Aca2-6GlcNAcb1-4GlcNAcb1-4GlcNAc-Sp21	13
433	Galb1-4GlcNAcb1-6(Galb1-4GlcNAcb1-2)Mana1-6(GlcNAcb1-4)(Galb1-4GlcNAcb1-2Mana1-3)Manb1-4GlcNAcb1-4GlcNAc-Sp21	13
455	Neu5Aca2-3Galb1-4GlcNAcb1-2Mana1-6(GlcNAcb1-4)(Neu5Aca2-3Galb1-4GlcNAcb1-2Mana1-3)Manb1-4GlcNAcb1-4GlcNAcb-Sp21	13
117	Gala1-3Galb1-4Glc-Sp10	12
347	Galb1-4GlcNAcb1-2Mana1-6Manb1-4GlcNAcb1-4GlcNAc-Sp12	12
174	GlcNAca1-6Galb1-4GlcNAcb-Sp8	12
177	GlcNAcb1-6(GlcNAcb1-3)GalNAca-Sp14	12
200	G-ol-Sp8	12
240	Neu5Aca2-3Galb1-4(Neu5Aca2-3Galb1-3)GlcNAcb-Sp8	12
319	Neu5Aca2-8Neu5Aca2-8Neu5Acb-Sp8	12
386	Fuca1-2Galb1-3GalNAca1-3(Fuca1-2)Galb1-4GlcNAcb-Sp0	12
486	Neu5Aca2-3Galb1-3GlcNAcb1-6GalNAca-Sp14	12
8	Rhaa-Sp8	12
217	Manb1-4GlcNAcb-Sp0	12
287	Galb1-3GlcNAcb1-3Galb1-3GlcNAcb-Sp0	12
355	KDNa2-3Galb1-4Glc-Sp0	12
46	Neu5Aca2-3(6S)Galb1-4GlcNAcb-Sp8	12
238	Neu5Aca2-3Galb1-3(Fuca1-4)GlcNAcb-Sp8	12
335	GlcNAca1-4Galb1-4GlcNAcb1-3Galb1-4GlcNAcb1-3Galb1-4GlcNAcb-Sp0	12
600	Galb1-3GalNAcb1-4(Neu5Aca2-8Neu5Aca2-8Neu5Aca2-3)Galb1-4Glcb-Sp21	12
2	Glca-Sp8	11
180	GlcNAcb1-3GalNAca-Sp14	11
250	Neu5Aca2-3Galb1-4(Fuca1-3)(6S)GlcNAcb-Sp8	11
342	Neu5Aca2-6Galb1-4GlcNAcb1-2Mana1-6(Mana1-3)Manb1-4GlcNAcb1-4GlcNAc-Sp12	11
360	Gala1-3Galb1-4GlcNAcb1-2Mana1-6(Gala1-3Galb1-4GlcNAcb1-2Mana1-3)Manb1-4GlcNAcb1-4GlcNAcb-Sp20	11
299	Neu5Aca2-6Galb1-4GlcNAcb1-2Mana1-6(Galb1-4GlcNAcb1-2Mana1-3)Manb1-4GlcNAcb1-4GlcNAcb-Sp12	11
373	Neu5Aca2-6Galb1-4GlcNAcb1-3GalNAc-Sp14	11
409	Gala1-3(Fuca1-2)Galb1-4GlcNAcb1-3GalNAca-Sp14	11
162	Galb1-4GlcNAcb1-3Galb1-4GlcNAcb1-3Galb1-4GlcNAcb-Sp0	11
199	Glcb1-6Glcb-Sp8	11
229	Neu5Aca2-8Neu5Aca2-8Neu5Aca-Sp8	11
345	Neu5Aca2-6Galb1-4GlcNAcb1-2Mana1-3Manb1-4GlcNAcb1-4GlcNAc-Sp12	11
403	Galb1-3GlcNAca1-6Galb1-4GlcNAcb-Sp0	11
404	GalNAcb1-3Gala1-6Galb1-4Glcb-Sp8	11
430	GlcNAcb1-6(GlcNAcb1-2)Mana1-6(GlcNAcb1-4)(GlcNAcb1-4(GlcNAcb1-2)Mana1-3)Manb1-4GlcNAcb1-4GlcNAc-Sp21	11
505	Galb1-3(6S)GlcNAcb-Sp8	11
223	Neu5Aca2-3Galb1-3GalNAca-Sp8	11
344	Neu5Aca2-6Galb1-4GlcNAcb1-2Mana1-6Manb1-4GlcNAcb1-4GlcNAc-Sp12	11
474	Neu5Aca2-3Galb1-4GlcNAcb1-6GalNAca-Sp14	11
506	(6S)(4S)GalNAcb1-4GlcNAc-Sp8	11
512	Galb1-4(6P)GlcNAcb-Sp0	11
66	Fuca1-2Galb1-3GlcNAcb1-3Galb1-4Glcb-Sp10	10
191	GlcNAcb1-4GlcNAcb1-4GlcNAcb-Sp8	10
246	Neu5Aca2-3Galb1-3GlcNAcb1-3Galb1-4GlcNAcb-Sp0	10
461	Neu5Aca2-6Galb1-4GlcNAcb1-6(Neu5Aca2-6Galb1-4GlcNAcb1-2)Mana1-6(GlcNAcb1-4)(Neu5Aca2-6Galb1-4GlcNAcb1-2Mana1-3)Manb1-4GlcNAcb1-4GlcNAcb-Sp21	10
462	Neu5Aca2-6Galb1-4GlcNAcb1-6(Neu5Aca2-6Galb1-4GlcNAcb1-2)Mana1-6(GlcNAcb1-4)(Neu5Aca2-6Galb1-4GlcNAcb1-4(Neu5Aca2-6Galb1-4GlcNAcb1-2)Mana1-3)Manb1-4GlcNAcb1-4GlcNAcb-Sp21	10
559	(3S)GlcAb1-3Galb1-4GlcNAcb1-3Galb1-4Glc-Sp0	10
587	Neu5Aca2-6Galb1-4GlcNAcb1-3Galb1-4GlcNAcb1-3GalNAca-Sp14	10
56	Neu5Aca2-6Galb1-4GlcNAcb1-2Mana1-6(Neu5Aca2-6Galb1-4GlcNAcb1-2Man-a1-3)Manb1-4GlcNAcb1-4GlcNAcb-Sp21	10
228	GalNAcb1-4(Neu5Aca2-8Neu5Aca2-3)Galb1-4Glcb-Sp0	10
154	Galb1-4(Fuca1-3)GlcNAcb1-3Galb1-4(Fuca1-3)GlcNAcb1-3Galb1-4(Fuca1-3)GlcNAcb-Sp0	10
309	GlcNAcb1-4GlcNAcb-Sp12	10
310	MurNAcb1-4GlcNAcb-Sp10	10
484	Gala1-3Galb1-3GlcNAcb1-6GalNAca-Sp14	10
589	Galb1-4GlcNAcb1-3Galb1-3GalNAca-Sp14	10
140	Galb1-3GalNAca-Sp14	10
265	Neu5Aca2-6Galb1-4(6S)GlcNAcb-Sp8	10
438	GalNAcb1-6GalNAcb-Sp8	10
447	GalNAca1-3(Fuca1-2)Galb1-4GlcNAcb1-6(GalNAca1-3(Fuca1-2)Galb1-4GlcNAcb1-3)GalNAc-Sp14	10
459	Neu5Aca2-6Galb1-4GlcNAcb1-2Mana1-6(GlcNAcb1-4)(Neu5Aca2-6Galb1-4GlcNAcb1-2Mana1-3)Manb1-4GlcNAcb1-4GlcNAcb-Sp21	10
460	Neu5Aca2-6Galb1-4GlcNAcb1-4Mana1-6(GlcNAcb1-4)(Neu5Aca2-6Galb1-4GlcNAcb1-4(Neu5Aca2-6Galb1-4GlcNAcb1-2)Mana1-3)Manb1-4GlcNAcb1-4GlcNAcb-Sp21	10
483	Galb1-3GlcNAcb1-6GalNAca-Sp14	10
73	Fuca1-2Galb1-4GlcNAcb1-3Galb1-4GlcNAcb-Sp0	9
144	Galb1-3GalNAcb1-4(Neu5Aca2-3)Galb1-4Glcb-Sp0	9
271	Neu5Aca2-6Galb1-4Glcb-Sp8	9
392	Neu5Aca2-3Galb1-3GlcNAcb1-2Mana1-6(Neu5Aca2-3Galb1-3GlcNAcb1-2Mana1-3)Manb1-4GlcNAcb1-4GlcNAc-Sp19	9
446	Gala1-3(Fuca1-2)Galb1-4GlcNAcb1-6(Gala1-3(Fuca1-2)Galb1-4GlcNAcb1-3)GalNAc-Sp14	9
508	(3S)GalNAcb1-4(3S)GlcNAc-Sp8	9
527	Galb1-4GlcNAcb1-2 Mana1-6(Galb1-4GlcNAcb1-4)(Galb1-4GlcNAcb1-2Mana1-3)Manb1-4GlcNAcb1-4(Fuca1-6)GlcNAc-Sp21	9
62	Fuca1-2Galb1-3GalNAca-Sp14	9
74	Fuca1-2Galb1-4GlcNAcb1-3Galb1-4GlcNAcb1-3Galb1-4GlcNAcb-Sp0	9
301	GlcNAcb1-6(Galb1-4GlcNAcb1-3)Galb1-4GlcNAc-Sp0	9
431	Galb1-4GlcNAcb1-2Mana1-6(GlcNAcb1-4)(Galb1-4GlcNAcb1-2Mana1-3)Manb1-4GlcNAcb1-4GlcNAc-Sp21	9
526	Galb1-4GlcNAcb1-2 Mana1-6(GlcNAcb1-4)(Galb1-4GlcNAcb1-2Mana1-3)Manb1-4GlcNAcb1-4(Fuca1-6)GlcNAc-Sp21	9
173	GlcNAca1-3Galb1-4GlcNAcb-Sp8	9
226	GalNAcb1-4(Neu5Aca2-8Neu5Aca2-8Neu5Aca2-3)Galb1-4Glcb-Sp0	9
504	Galb1-3GlcNAca1-3Galb1-4GlcNAcb-Sp8	9
86	GalNAca1-3(Fuca1-2)Galb1-4GlcNAcb-Sp8	9
324	Galb1-4(Fuca1-3)GlcNAcb1-2Mana1-6(Galb1-4(Fuca1-3)GlcNAcb1-2Mana1-3)Manb1-4GlcNAcb1-4GlcNAcb-Sp20	9
331	GalNAcb1-3Gala1-4Galb1-4GlcNAcb1-3Galb1-4Glcb-Sp0	9
530	GlcNAcb1-3Galb1-4GlcNAcb1-6(GlcNAcb1-3)Galb1-4GlcNAc-Sp0	9
532	Gala1-3(Fuca1-2)Galb1-3GalNAcb1-3Gala1-4Galb1-4Glc-Sp21	9
533	Galb1-3GalNAcb1-3Gal-Sp21	9
80	Fuca1-4GlcNAcb-Sp8	8
188	GlcNAcb1-4Galb1-4GlcNAcb-Sp8	8
262	Neu5Aca2-3Galb1-4Glcb-Sp8	8
410	GalNAca1-3(Fuca1-2)Galb1-4GlcNAcb1-3GalNAca-Sp14	8
411	GalNAca1-3GalNAcb1-3Gala1-4Galb1-4Glcb-Sp0	8
425	Galb1-4GlcNAcb1-6(Fuca1-2Galb1-3GlcNAcb1-3)Galb1-4Glc-Sp21	8
503	Galb1-4GlcNAcb1-6(Galb1-4GlcNAcb1-2)Mana1-6(GlcNAcb1-4)Galb1-4GlcNAcb1-4(Gal b1-4GlcNAcb1-2)Mana1-3)Manb1-4GlcNAcb1-4(Fuca1-6)GlcNAc-Sp21	8
551	GlcNAcb1-3Galb1-4GlcNAcb1-6(GlcNAcb1-3Galb1-3)GalNAca-Sp14	8
142	Galb1-3GalNAcb-Sp8	8
175	GlcNAcb1-2Galb1-3GalNAca-Sp8	8
427	GlcNAcb1-2Mana1-6(GlcNAcb1-4)(GlcNAcb1-2Mana1-3)Manb1-4GlcNAcb1-4GlcNAc-Sp21	8
531	GalNAca1-3(Fuca1-2)Galb1-3GalNAcb1-3Gala1-4Galb1-4Glc-Sp21	8
317	Galb1-4GlcNAcb1-2Mana1-6(Neu5Aca2-6Galb1-4GlcNAcb1-2Mana1-3)Manb1-4GlcNAcb1-4GlcNAcb-Sp12	8
419	Gala1-3(Fuca1-2)Galb1-3GlcNAcb1-3GalNAc-Sp14	8
509	GalNAcb1-4(6S)GlcNAc-Sp8	8
588	GlcNAcb1-3Galb1-4GlcNAcb1-3Galb1-4GlcNAcb1-3GalNAca-Sp14	8
11	Neu5Acb-Sp8	7
210	Mana1-6(Mana1-2Mana1-3)Mana1-6(Mana1-2Mana1-3)Manb1-4GlcNAcb1-4GlcNAcb-Sp12	7
529	Neu5Aca2-3Galb1-4(Fuca1-3)GlcNAcb1-2Mana-Sp0	7
241	Neu5Aca2-3Galb1-3(6S)GalNAca-Sp8	7
329	Neu5Aca2-6Galb1-4GlcNAcb1-3Galb1-4GlcNAcb1-3Galb1-4GlcNAcb-Sp0	7
348	Mana1-6(Galb1-4GlcNAcb1-2Mana1-3)Manb1-4GlcNAcb1-4GlcNAcb-Sp12	7
434	Galb1-4GlcNAcb1-6(Galb1-4GlcNAcb1-2)Mana1-6(GlcNAcb1-4)(Galb1-4GlcNAcb1-4(Galb1-4GlcNAcb1-2)Mana1-3)Manb1-4GlcNAcb1-4GlcNAc-Sp21	7
521	Neu5Aca2-3Galb1-3GlcNAcb1-2Mana-Sp0	7
563	Neu5Aca2-8Neu5Aca2-3Galb1-3GalNAcb1-4(Neu5Aca2-3)Galb1-4Glc-Sp21	7
332	GalNAca1-3(Fuca1-2)Galb1-4GlcNAcb1-3Galb1-4GlcNAcb-Sp0	7
138	Neu5Aca2-6(Galb1-3)GlcNAcb1-4Galb1-4Glcb-Sp10	7
264	Neu5Aca2-6GalNAcb1-4GlcNAcb-Sp0	7
10	Neu5Aca-Sp11	6
126	Galb1-3(Fuca1-4)GlcNAcb1-3Galb1-4(Fuca1-3)GlcNAcb-Sp0	6
134	GlcNAcb1-6(Galb1-3)GalNAca-Sp14	6
186	GlcNAcb1-4-MDPLys	6
306	Neu5Aca2-6Galb1-4GlcNAcb1-2Mana1-6(GlcNAcb1-2Mana1-3)Manb1-4GlcNAcb1-4GlcNAcb-Sp12	6
72	Fuca1-2Galb1-4(Fuca1-3)GlcNAcb-Sp8	6
157	Galb1-4GalNAca1-3(Fuca1-2)Galb1-4GlcNAcb-Sp8	6
253	Neu5Aca2-3Galb1-4(Fuca1-3)GlcNAcb-Sp8	6
377	Galb1-3GalNAca1-3(Fuca1-2)Galb1-4GlcNAc-Sp0	6
393	GlcNAcb1-2Mana1-6(Galb1-4GlcNAcb1-2Mana1-3)Manb1-4GlcNAcb1-4GlcNAc-Sp12	6
421	Gala1-3Galb1-3GlcNAcb1-3GalNAc-Sp14	6
183	GlcNAcb1-3Galb1-4GlcNAcb-Sp8	6
432	Galb1-4GlcNAcb1-2Mana1-6(GlcNAcb1-4)(Galb1-4GlcNAcb1-4(Galb1-4GlcNAcb1-2)Mana1-3)Manb1-4GlcNAcb1-4GlcNAc-Sp21	6
517	Gala1-3(Fuca1-2)Galb1-4GlcNAcb1-2Mana-Sp0	5
124	Gala1-6Glcb-Sp8	5
389	GalNAca1-3(Fuca1-2)Galb1-3GalNAca1-3(Fuca1-2)Galb1-4GlcNAcb-Sp0	5
525	GlcNAcb1-2 Mana1-6(GlcNAcb1-4)(GlcNAcb1-2Mana1-3)Manb1-4GlcNAcb1-4(Fuca1-6)GlcNAc-Sp21	5
127	Galb1-3GlcNAcb1-3Galb1-4(Fuca1-3)GlcNAcb-Sp0	5
502	GlcNAcb1-6(GlcNAcb1-2)Mana1-6(GlcNAcb1-4)(GlcNAcb1-4(GlcNAcb1-2)Mana1-3)Manb1-4GlcNAcb1-4(Fuca1-6)GlcNAc-Sp21	5
53	GlcNAcb1-2Mana1-6(GlcNAcb1-2Mana1-3)Manb1-4GlcNAcb1-4GlcNAcb-Sp13	4
59	Fuca1-2Galb1-3GalNAcb1-3Gala1-4Galb1-4Glcb-Sp9	4
346	Galb1-4GlcNAcb1-2Mana1-3Manb1-4GlcNAcb1-4GlcNAc-Sp12	4
148	Galb1-3GlcNAcb1-3Galb1-4Glcb-Sp10	4
327	Neu5Aca2-6Galb1-4GlcNAcb1-3Galb1-3GlcNAcb-Sp0	4
398	GalNAca1-3GalNAcb1-3Gala1-4Galb1-4GlcNAcb-Sp0	4
516	Gala1-3Galb1-4GlcNAcb1-2Mana-Sp0	4
520	Gala1-3(Fuca1-2)Galb1-3GlcNAcb1-6GalNAc-Sp14	4
594	GlcNAcb1-6(Neu5Aca2-3Galb1-3)GalNAca-Sp14	4
394	Galb1-4GlcNAcb1-2Mana1-6(GlcNAcb1-2Mana1-3)Manb1-4GlcNAcb1-4GlcNAc-Sp12	4
493	Gala1-3(Fuca1-2)Galb1-4GlcNAcb1-6GalNAca-Sp14	4
515	Neu5Aca2-6Galb1-4GlcNAcb1-2Man-Sp0	3
556	GlcNAb1-3Galb1-3GalNAc-Sp14	3
584	GlcNAcb1-3Galb1-4GlcNAcb1-6(Galb1-3)GalNAca-Sp14	3
242	Neu5Aca2-6(Neu5Aca2-3Galb1-3)GalNAca-Sp8	3
326	Neu5,9Ac2a2-3Galb1-3GlcNAcb-Sp0	3
583	GlcNAcb1-3Galb1-4GlcNAcb1-3GalNAca-Sp14	3
147	Galb1-3GlcNAcb1-3Galb1-4GlcNAcb-Sp0	3
401	Gala1-3Galb1-4GlcNAcb1-3GalNAca-Sp14	3
55	Neu5Aca2-6Galb1-4GlcNAcb1-2Mana1-6(Neu5Aca2-6Galb1-4GlcNAcb1-2Mana1-3)Manb1-4GlcNAcb1-4GlcNAcb-Sp12	3
165	Galb1-4GlcNAcb1-3Galb1-4Glcb-Sp8	3
235	Neu5Aca2-3GalNAca-Sp8	3
518	GalNAca1-3(Fuca1-2)Galb1-4 GlcNAcb1-2Mana-Sp0	3
524	Neu5Aca2-3Galb1-3GalNAcb1-4Galb1-4Glcb-Sp0	3
170	Galb1-4GlcNAcb-Sp23	2
514	GalNAca1-3(Fuca1-2)Galb1-4GlcNAcb1-6GalNAc-Sp14	2
234	Neu5Aca2-6(Neu5Aca2-3)GalNAca-Sp8	2
490	Gala1-3Galb1-4GlcNAcb1-6GalNAca-Sp14	2
492	Fuca1-2(6S)Galb1-3GlcNAcb-Sp0	1
501	GalNAca1-3(Fuca1-2)Galb1-3GlcNAcb1-6GalNAca-Sp14	1
236	Neu5Aca2-3GalNAcb1-4GlcNAcb-Sp0	1
211	Mana1-2Mana1-6(Mana1-3)Mana1-6(Mana1-2Mana1-2Mana1-3)Manb1-4GlcNAcb1-4GlcNAcb-Sp12	0
513	(6P)Galb1-4GlcNAcb-SP0	0
534	GlcNAcb1-3Galb1-4GlcNAcb1-2Mana1-6(GlcNAcb1-3Galb1-4GlcNAcb1-2Mana1-3)Manb1-4GlcNAcb1-4GlcNAcb-Sp12	-2

## Sheet: MAL-I10ug
ChartID	Epitope	AverageRFU
25	(3S)Galb1-4Glcb-Sp8	28646
35	(3S)Galb1-4(6S)GlcNAcb-Sp8	26433
37	(3S)Galb1-4GlcNAcb-Sp8	22771
36	(3S)Galb1-4GlcNAcb-Sp0	22765
34	(3S)Galb1-4(6S)GlcNAcb-Sp0	21719
26	(3S)Galb1-4(6S)Glcb-Sp0	21684
27	(3S)Galb1-4(6S)Glcb-Sp8	21255
545	Neu5Gca2-8Neu5Gca2-3Galb1-4GlcNAcb1-3Galb1-4GlcNAc-Sp0	17830
219	(3S)Galb1-4(Fuca1-3)(6S)GlcNAcb-Sp8	15431
30	(3S)Galb1-3GlcNAcb-Sp0	15282
256	Neu5Aca2-3Galb1-4GlcNAcb1-3Galb1-4GlcNAcb1-3Galb1-4GlcNAcb-Sp0	11630
542	Neu5Gca2-8Neu5Gca2-3Galb1-4GlcNAc-Sp0	11623
510	(3S)GalNAcb1-4GlcNAc-Sp8	10730
31	(3S)Galb1-3GlcNAcb-Sp8	10095
259	Neu5Aca2-3Galb1-4GlcNAcb1-3Galb1-4GlcNAcb-Sp0	9783
322	Neu5Aca2-3Galb1-4GlcNAcb1-2Mana1-6(Neu5Aca2-3Galb1-4GlcNAcb1-2Mana1-3)Manb1-4GlcNAcb1-4GlcNAcb-Sp12	9111
586	Neu5Aca2-3Galb1-4GlcNAcb1-3Galb1-4GlcNAcb1-6(Neu5Aca2-3Galb1-4GlcNAcb1-3Galb1-4GlcNAcb1-3)GalNAca-Sp14	8429
372	Neu5Aca2-3Galb1-4GlcNAcb1-3GalNAc-Sp14	7456
543	Neu5Aca2-8Neu5Gca2-3Galb1-4GlcNAc-Sp0	7131
478	Neu5Aca2-3Galb1-4GlcNAcb1-2Mana1-6(Neu5Aca2-3Galb1-4GlcNAcb1-2Mana1-3)Manb1-4GlcNAcb1-4(Fuca1-6)GlcNAcb-Sp24	5703
511	(4S)GalNAcb-Sp10	5498
544	Neu5Gca2-8Neu5Aca2-3Galb1-4GlcNAc-Sp0	5186
467	Neu5Aca2-3Galb1-4GlcNAcb1-6(Neu5Aca2-3Galb1-4GlcNAcb1-3)GalNAca-Sp14	5097
593	Neu5Aca2-3Galb1-4GlcNAcb1-3Galb1-4GlcNAcb1-2Mana1-6(Neu5Aca2-3Galb1-4GlcNAcb1-3Galb1-4GlcNAcb1-2Mana1-3)Manb1-4GlcNAcb1-4GlcNAcb-Sp12	4839
257	Neu5Aca2-3Galb1-4GlcNAcb-Sp0	4646
281	Neu5Gca2-3Galb1-4GlcNAcb-Sp0	4415
456	Neu5Aca2-3Galb1-4GlcNAcb1-4Mana1-6(GlcNAcb1-4)(Neu5Aca2-3Galb1-4GlcNAcb1-4(Neu5Aca2-3Galb1-4GlcNAcb1-2)Mana1-3)Manb1-4GlcNAcb1-4GlcNAcb-Sp21	4292
437	Neu5Aca2-3Galb1-4GlcNAcb1-3Galb-Sp8	4245
323	Neu5Aca2-3Galb1-4GlcNAcb1-2Mana1-6(Neu5Aca2-6Galb1-4GlcNAcb1-2Mana1-3)Manb1-4GlcNAcb1-4GlcNAcb-Sp12	4225
590	Neu5Aca2-3Galb1-4GlcNAcb1-3Galb1-4GlcNAcb1-6(Galb1-3)GalNAca-Sp14	4193
258	Neu5Aca2-3Galb1-4GlcNAcb-Sp8	3913
293	Neu5Aca2-3Galb1-4GlcNAcb1-3Galb1-3GlcNAcb-Sp0	3801
582	Neu5Aca2-3Galb1-4GlcNAcb1-3Galb1-4GlcNAcb1-3GalNAca-Sp14	3583
44	(6S)Galb1-4GlcNAcb-Sp8	3582
458	Neu5Aca2-3Galb1-4GlcNAcb1-6(Neu5Aca2-3Galb1-4GlcNAcb1-2)Mana1-6(GlcNAcb1-4)(Neu5Aca2-3Galb1-4GlcNAcb1-4(Neu5Aca2-3Galb1-4GlcNAcb1-2)Mana1-3)Manb1-4GlcNAcb1-4GlcNAcb-Sp21	3530
325	Neu5,9Ac2a2-3Galb1-4GlcNAcb-Sp0	3446
22	6S(3S)Galb1-4(6S)GlcNAcb-Sp0	3281
547	Neu5Aca2-8Neu5Aca2-3Galb1-4GlcNAc-Sp0	2431
29	(3S)Galb1-3GalNAca-Sp8	2383
40	(4S)Galb1-4GlcNAcb-Sp8	1648
155	Galb1-4(6S)Glcb-Sp0	1395
227	Neu5Aca2-8Neu5Aca2-8Neu5Aca2-3Galb1-4Glcb-Sp0	1393
38	(3S)Galb-Sp8	1326
295	(6S)Galb1-4(6S)GlcNAcb-Sp0	1271
574	Galb1-4GlcNAcb1-3Galb1-4GlcNAcb1-3Galb1-4GlcNAcb1-6(Galb1-4GlcNAcb1-3Galb1-4GlcNAcb1-3Galb1-4GlcNAb1-2)Mana1-6(Galb1-4GlcNAcb1-3Galb1-4GlcNAcb1-3Galb1-4GlcNAcb1-2Mana1-3)Manb1-4GlcNAcb1-4(Fuca1-6)GlcNAcb-Sp24	1185
540	Galb1-4GlcNAcb1-3Galb1-4GlcNAcb1-3Galb1-4GlcNAcb1-2Mana1-6(Galb1-4GlcNAcb1-3Galb1-4GlcNAcb1-3Galb1-4GlcNAcb1-2Mana1-3)Manb1-4GlcNAcb1-4GlcNAcb-Sp24	1060
578	Galb1-4GlcNAcb1-3Galb1-4GlcNAcb1-3Galb1-4GlcNAcb1-3Galb1-4GlcNAcb1-3Galb1-4GlcNAcb1-6(Galb1-4GlcNAcb1-3Galb1-4GlcNAcb1-3Galb1-4GlcNAcb1-3Galb1-4GlcNAcb1-3Galb1-4GlcNAb1-2)Mana1-6(Galb1-4GlcNAcb1-3Galb1-4GlcNAcb1-3Galb1-4GlcNAcb1-3Galb1-4GlcNAcb1-3Galb1-4GlcNAcb1-2Mana1-3)Manb1-4GlcNAcb1-4(Fuca1-6)GlcNAcb-Sp24	1060
274	Neu5Aca2-8Neu5Aca2-3Galb1-4Glcb-Sp0	1012
156	Galb1-4(6S)Glcb-Sp8	922
576	Galb1-4GlcNAcb1-3Galb1-4GlcNAcb1-3Galb1-4GlcNAcb1-3Galb1-4GlcNAcb1-6(Galb1-4GlcNAcb1-3Galb1-4GlcNAcb1-3Galb1-4GlcNAcb1-3Galb1-4GlcNAb1-2)Mana1-6(Galb1-4GlcNAcb1-3Galb1-4GlcNAcb1-3Galb1-4GlcNAcb1-3Galb1-4GlcNAcb1-2Mana1-3)Manb1-4GlcNAcb1-4(Fuca1-6)GlcNAcb-Sp24	666
597	Neu5Aca2-3Galb1-4GlcNAcb1-3Galb1-4GlcNAcb1-3Galb1-4GlcNAcb1-2Mana1-6(Neu5Aca2-3Galb1-4GlcNAcb1-3Galb1-4GlcNAcb1-3Galb1-4GlcNAcb1-2Mana1-3)Manb1-4GlcNAcb1-4GlcNAcb-Sp12	522
567	Galb1-4GlcNAcb1-3Galb1-4GlcNAcb1-3Galb1-4GlcNAcb1-2Mana1-6(Galb1-4GlcNAcb1-3Galb1-4GlcNAcb1-3Galb1-4GlcNAcb1-2Mana1-3)Manb1-4GlcNAcb1-4(Fuca1-6)GlcNAcb-Sp24	441
539	Galb1-4GlcNAcb1-3Galb1-4GlcNAcb1-3Galb1-4GlcNAcb1-2Mana1-6(Galb1-4GlcNAcb1-3Galb1-4GlcNAcb1-3Galb1-4GlcNAcb1-2Mana1-3)Manb1-4GlcNAcb1-4GlcNAcb-Sp12	422
243	Neu5Aca2-6(Neu5Aca2-3Galb1-3)GalNAca-Sp14	407
572	Galb1-4GlcNAcb1-3Galb1-4GlcNAcb1-6(Galb1-4GlcNAcb1-3Galb1-4GlcNAb1-2)Mana1-6(Galb1-4GlcNAcb1-3Galb1-4GlcNAcb1-2Mana1-3)Manb1-4GlcNAcb1-4(Fuca1-6)GlcNAcb-Sp24	395
537	GlcNAcb1-3Galb1-4GlcNAcb1-3Galb1-4GlcNAcb1-2Mana1-6(GlcNAcb1-3Galb1-4GlcNAcb1-3Galb1-4GlcNAcb1-2Mana1-3)Manb1-4GlcNAcb1-4GlcNAcb-Sp12	369
555	Galb1-4GlcNAcb1-3Galb1-4GlcNAcb1-3Galb1-4GlcNAcb1-3Galb1-4GlcNAcb1-3Galb1-4GlcNAcb1-2Mana1-6(Galb1-4GlcNAcb1-3Galb1-4GlcNAcb1-3Galb1-4GlcNAcb1-3Galb1-4GlcNAcb1-3Galb1-4GlcNAcb1-2Mana1-3)Manb1-4GlcNAcb1-4GlcNAcb-Sp25	369
215	Mana1-6(Mana1-3)Mana1-6(Mana1-2Mana1-3)Manb1-4GlcNAcb1-4GlcNAcb-Sp12	349
102	Gala1-3(Fuca1-2)Galb1-3GlcNAcb-Sp8	291
206	KDNa2-3Galb1-4GlcNAcb-Sp0	287
218	Neu5Aca2-3Galb1-4GlcNAcb1-3Galb1-4(Fuca1-3)GlcNAcb-Sp0	285
565	Galb1-4GlcNAcb1-3Galb1-4GlcNAcb1-2Mana1-6(Galb1-4GlcNAcb1-3Galb1-4GlcNAcb1-2Mana1-3)Manb1-4GlcNAcb1-4(Fuca1-6)GlcNAcb-Sp24	276
316	Neu5Aca2-6Galb1-4GlcNAcb1-2Mana1-6(Neu5Aca2-3Galb1-4GlcNAcb1-2Mana1-3)Manb1-4GlcNAcb1-4GlcNAcb-Sp12	269
569	Galb1-4GlcNAcb1-3Galb1-4GlcNAcb1-3Galb1-4GlcNAcb1-3Galb1-4GlcNAcb1-2Mana1-6(Galb1-4GlcNAcb1-3Galb1-4GlcNAcb1-3Galb1-4GlcNAcb1-3Galb1-4GlcNAcb1-2Mana1-3)Manb1-4GlcNAcb1-4(Fuca1-6)GlcNAcb-Sp24	248
58	Fuca1-2Galb1-3GalNAcb1-3Gala-Sp9	247
571	Galb1-4GlcNAcb1-3Galb1-4GlcNAcb1-3Galb1-4GlcNAcb1-3Galb1-4GlcNAcb1-3Galb1-4GlcNAcb1-2Mana1-6(Galb1-4GlcNAcb1-3Galb1-4GlcNAcb1-3Galb1-4GlcNAcb1-3Galb1-4GlcNAcb1-3Galb1-4GlcNAcb1-2Mana1-3)Manb1-4GlcNAcb1-4(Fuca1-6)GlcNAcb-Sp19	232
24	(3S)Galb1-4(Fuca1-3)(6S)Glc-Sp0	228
13	Glcb-Sp8	222
261	Neu5Aca2-3Galb1-4Glcb-Sp0	216
581	Galb1-4GlcNAcb1-3Galb1-4GlcNAcb1-6(Galb1-4GlcNAcb1-3Galb1-4GlcNAcb1-3)GalNAca-Sp14	188
248	Neu5Aca2-3Galb1-3GlcNAcb-Sp0	186
558	Galb1-4GlcNAcb1-3Galb1-4GlcNAcb1-3Galb1-4GlcNAcb1-3Galb1-4GlcNAcb1-3Galb1-4GlcNAcb1-3Galb1-4GlcNAcb1-2Mana1-6(Galb1-4GlcNAcb1-3Galb1-4GlcNAcb1-3Galb1-4GlcNAcb1-3Galb1-4GlcNAcb1-3Galb1-4GlcNAcb1-3Galb1-4GlcNAcb1-2Mana1-3)Manb1-4GlcNAcb1-4GlcNAcb-Sp25	185
170	Galb1-4GlcNAcb-Sp23	178
595	Neu5Aca2-6Galb1-4GlcNAcb1-3Galb1-4GlcNAcb1-6(Neu5Aca2-6Galb1-4GlcNAcb1-3Galb1-4GlcNAcb1-3)GalNAca-Sp14	176
579	Galb1-4GlcNAcb1-3Galb1-4GlcNAcb1-3GalNAca-Sp14	164
388	GalNAcb1-4(Neu5Aca2-3)Galb1-4GlcNAcb1-3GalNAca-Sp14	155
580	Galb1-4GlcNAcb1-3Galb1-4GlcNAcb1-6(Galb1-3)GalNAca-Sp14	150
457	Neu5Aca2-3Galb1-4GlcNAcb1-6(Neu5Aca2-3Galb1-4GlcNAcb1-2)Mana1-6(GlcNAcb1-4)(Neu5Aca2-3Galb1-4GlcNAcb1-2Mana1-3)Manb1-4GlcNAcb1-4GlcNAcb-Sp21	146
487	(3S)Galb1-3(Fuca1-4)GlcNAcb-Sp0	145
315	Neu5Aca2-3Galb1-4GlcNAcb1-6(Neu5Aca2-3Galb1-3)GalNAca-Sp14	140
171	Galb1-4Glcb-Sp0	127
202	GlcAb-Sp8	121
111	Gala1-3GalNAca-Sp16	120
333	GalNAca1-3(Fuca1-2)Galb1-4GlcNAcb1-3Galb1-4GlcNAcb1-3Galb1-4GlcNAcb-Sp0	120
468	Fuca1-2Galb1-4(Fuca1-3)GlcNAcb1-2Mana1-6(Fuca1-2Galb1-4(Fuca1-3)GlcNAcb1-2Mana1-3)Manb1-4GlcNAcb1-4(Fuca1-6)GlcNAcb-Sp24	114
528	Fuca1-4(Galb1-3)GlcNAcb1-2 Mana-Sp0	110
596	Neu5Aca2-6Galb1-4GlcNAcb1-3Galb1-4GlcNAcb1-3Galb1-4GlcNAcb1-2Mana1-6(Neu5Aca2-6Galb1-4GlcNAcb1-3Galb1-4GlcNAcb1-3Galb1-4GlcNAcb1-2Mana1-3)Manb1-4GlcNAcb1-4GlcNAcb-Sp12	110
350	Galb1-4GlcNAcb1-2Mana1-6(Galb1-4GlcNAcb1-2Mana1-3)Manb1-4GlcNAcb1-4(Fuca1-6)GlcNAcb-Sp22	110
448	Neu5Aca2-8Neu5Aca2-3Galb1-3GalNAcb1-4(Neu5Aca2-8Neu5Aca2-3)Galb1-4Glcb-Sp0	108
549	Galb1-4GlcNAcb1-3Galb1-4GlcNAcb1-6(Galb1-4GlcNAcb1-3Galb1-4GlcNAcb1-2)Mana1-6(Galb1-4GlcNAcb1-3Galb1-4GlcNAcb1-2Mana1-3)Mana1-4GlcNAcb1-4GlcNAc-Sp24	96
212	Mana1-2Mana1-6(Mana1-2Mana1-3)Mana1-6(Mana1-2Mana1-2Mana1-3)Manb1-4GlcNAcb1-4GlcNAcb-Sp12	94
104	Gala1-3(Fuca1-2)Galb1-4(Fuca1-3)GlcNAcb-Sp8	93
497	Neu5Aca2-6GalNAcb1-4(6S)GlcNAcb-Sp8	92
480	Galb1-4GlcNAcb1-6(Galb1-4GlcNAcb1-2)Mana1-6(Galb1-4GlcNAcb1-2Mana1-3)Manb1-4GlcNAcb1-4(Fuca1-6)GlcNAcb-Sp24	88
536	Fuca1-2Galb1-4GlcNAcb1-3Galb1-4GlcNAcb1-2Mana1-6(Fuca1-2Galb1-4GlcNAcb1-3Galb1-4GlcNAcb1-2Mana1-3)Manb1-4GlcNAcb1-4GlcNAcb-Sp24	86
400	Gala1-4Galb1-4GlcNAcb1-2Mana1-6(Gala1-4Galb1-4GlcNAcb1-2Mana1-3)Manb1-4GlcNAcb1-4GlcNAcb-Sp24	85
249	Neu5Aca2-3Galb1-4(6S)GlcNAcb-Sp8	85
474	Neu5Aca2-3Galb1-4GlcNAcb1-6GalNAca-Sp14	82
251	Neu5Aca2-3Galb1-4(Fuca1-3)GlcNAcb1-3Galb1-4(Fuca1-3)GlcNAcb1-3Galb1-4(Fuca1-3)GlcNAcb-Sp0	78
374	Neu5Aca2-3Galb1-4(Fuca1-3)GlcNAcb1-3GalNAca-Sp14	78
496	Fuca1-2(6S)Galb1-3(6S)GlcNAcb-Sp0	76
12	Galb-Sp8	74
426	Fuca1-3GlcNAcb1-6(Galb1-4GlcNAcb1-3)Galb1-4Glc-Sp21	73
550	Gala1-3Galb1-4GlcNAcb1-2Mana1-6(Gala1-3Galb1-4GlcNAcb1-2Mana1-3)Manb1-4GlcNAcb1-4GlcNAc-Sp24	73
470	GlcNAcb1-6(GlcNAcb1-2)Mana1-6(GlcNAcb1-2Mana1-3)Manb1-4GlcNAcb1-4(Fuca1-6)GlcNAcb-Sp24	72
50	Mana1-6(Mana1-3)Manb1-4GlcNAcb1-4GlcNAcb-Sp12	68
303	Galb1-4GlcNAcb1-6Galb1-4GlcNAcb-Sp0	68
180	GlcNAcb1-3GalNAca-Sp14	67
83	GalNAca1-3(Fuca1-2)Galb1-4(Fuca1-3)GlcNAcb-Sp0	64
282	Neu5Gca2-3Galb1-4Glcb-Sp0	64
412	Fuca1-2Galb1-4(Fuca1-3)GlcNAcb1-3GalNAca-Sp14	63
300	Galb1-4GlcNAcb1-6(Galb1-4GlcNAcb1-3)Galb1-4GlcNAc-Sp0	63
284	Neu5Gca2-6Galb1-4GlcNAcb-Sp0	62
286	Neu5Aca2-3Galb1-4GlcNAcb1-6(Galb1-3)GalNAca-Sp14	62
443	Galb1-4(Fuca1-3)GlcNAcb1-6GalNAc-Sp14	62
546	Neu5Gca2-8Neu5Gca2-6Galb1-4GlcNAc-Sp0	62
548	GlcNAcb1-3Galb1-4GlcNAcb1-6(GlcNAcb1-3Galb1-4GlcNAcb1-2)Mana1-6(GlcNAcb1-3Galb1-4GlcNAcb1-2Man a1-3)Manb1-4GlcNAcb1-4GlcNAc-Sp24	62
383	Galb1-4GlcNAcb1-6(Galb1-4GlcNAcb1-2)Mana1-6(Galb1-4GlcNAcb1-4(Galb1-4GlcNAcb1-2)Mana1-3)Manb1-4GlcNAcb1-4GlcNAcb-Sp21	60
57	Neu5Aca2-6Galb1-4GlcNAcb1-2Mana1-6(Neu5Aca2-6Galb1-4GlcNAcb1-2Mana1-3)Manb1-4GlcNAcb1-4GlcNAcb-Sp24	59
260	Fuca1-2Galb1-4(6S)Glcb-Sp0	58
538	GlcNAcb1-3Galb1-4GlcNAcb1-3Galb1-4GlcNAcb1-2Mana1-6(GlcNAcb1-3Galb1-4GlcNAcb1-3Galb1-4GlcNAcb1-2Mana1-3)Manb1-4GlcNAcb1-4GlcNAcb-Sp25	57
564	GlcNAcb1-3Galb1-4GlcNAcb1-2Mana1-6(GlcNAcb1-3Galb1-4GlcNAcb1-2Mana1-3)Manb1-4GlcNAcb1-4(Fuca1-6)GlcNAcb-Sp24	57
169	Galb1-4GlcNAcb-Sp8	54
84	(3S)Galb1-4(Fuca1-3)Glcb-Sp0	53
453	GalNAca1-3(Fuca1-2)Galb1-3GlcNAcb1-2Mana1-6(GalNAca1-3(Fuca1-2)Galb1-3GlcNAcb1-2Mana1-3)Manb1-4GlcNAcb1-4(Fuca1-6)GlcNAcb-Sp22	53
359	Fuca1-2Galb1-4(Fuca1-3)GlcNAcb1-2Mana1-6(Fuca1-2Galb1-4(Fuca1-3)GlcNAcb1-2Mana1-3)Manb1-4GlcNAcb1-4GlcNAb-Sp20	53
270	Neu5Aca2-6Galb1-4Glcb-Sp0	52
471	Galb1-3GlcNAcb1-2Mana1-6(GlcNAcb1-4)(Galb1-3GlcNAcb1-2Mana1-3)Manb1-4GlcNAcb1-4GlcNAcb-Sp21	51
371	Fuca1-4(Fuca1-2Galb1-3)GlcNAcb1-2Mana1-3(Fuca1-4(Fuca1-2Galb1-3)GlcNAcb1-2Mana1-3)Manb1-4GlcNAcb1-4GlcNAcb-Sp19	51
136	Neu5Aca2-6(Galb1-3)GalNAca-Sp14	51
237	Neu5Aca2-3Galb1-3(6S)GlcNAc-Sp8	51
51	Mana1-6(Mana1-3)Manb1-4GlcNAcb1-4GlcNAcb-Sp13	50
469	Fuca1-2Galb1-3(Fuca1-4)GlcNAcb1-2Mana1-6(Fuca1-2Galb1-3(Fuca1-4)GlcNAcb1-2Mana1-3)Manb1-4GlcNAcb1-4(Fuca1-6)GlcNAcb1-4(Fuca1-6)GlcNAcb-Sp19	49
450	GalNAca1-3(Fuca1-2)Galb1-4GlcNAcb1-2Mana1-6(GalNAca1-3(Fuca1-2)Galb1-4GlcNAcb1-2Mana1-3)Manb1-4GlcNAcb1-4(Fuca1-6)GlcNAcb-Sp22	49
160	Galb1-4GlcNAcb1-3GalNAc-Sp14	48
599	GlcNAcb1-3Fuca-Sp21	48
288	Galb1-4(Fuca1-3)(6S)GlcNAcb-Sp0	47
119	Gala1-4(Fuca1-2)Galb1-4GlcNAcb-Sp8	47
553	GalNAcb1-4GlcNAcb1-3GalNAcb1-4GlcNAcb-Sp0	47
473	Neu5Aca2-3Galb1-4GlcNAcb1-2Mana-Sp0	46
369	Gala1-3Galb1-4(Fuca1-3)GlcNAcb1-2Mana1-6(Gala1-3Galb1-4(Fuca1-3)GlcNAcb1-2Mana1-3)Manb1-4GlcNAcb1-4GlcNAcb-Sp20	46
577	GlcNAcb1-3Galb1-4GlcNAcb1-3Galb1-4GlcNAcb1-3Galb1-4GlcNAcb1-3Galb1-4GlcNAcb1-6(GlcNAcb1-3Galb1-4GlcNAcb1-3Galb1-4GlcNAcb1-3Galb1-4GlcNAcb1-3Galb1-4GlcNAb1-2)Mana1-6(GlcNAcb1-3Galb1-4GlcNAcb1-3Galb1-4GlcNAcb1-3Galb1-4GlcNAcb1-3Galb1-4GlcNAcb1-2Mana1-3)Manb1-4GlcNAcb1-4(Fuca1-6)GlcNAcb-Sp24	46
163	Galb1-4GlcNAcb1-3Galb1-4GlcNAcb-Sp0	46
9	Neu5Aca-Sp8	45
535	GlcNAcb1-3Galb1-4GlcNAcb1-2Mana1-6(GlcNAcb1-3Galb1-4GlcNAcb1-2Mana1-3)Manb1-4GlcNAcb1-4GlcNAcb-Sp25	44
395	Neu5Aca2-3Galb1-3GlcNAcb1-3GalNAca-Sp14	44
488	Galb1-4(Fuca1-3)GlcNAcb1-6(Neu5Aca2-6(Neu5Aca2-3Galb1-3)GlcNAcb1-3)Galb1-4Glc-Sp21	44
290	Galb1-4(Fuca1-3)GlcNAcb1-3Galb1-3(Fuca1-4)GlcNAcb-Sp0	43
297	Neu5Aca2-3Galb1-4(Fuca1-3)GlcNAcb1-6(Galb1-3)GalNAca-Sp14	43
3	Mana-Sp8	43
97	GalNAcb1-4(Fuca1-3)GlcNAcb-Sp0	42
226	GalNAcb1-4(Neu5Aca2-8Neu5Aca2-8Neu5Aca2-3)Galb1-4Glcb-Sp0	42
61	Fuca1-2Galb1-3GalNAca-Sp8	42
420	GalNAca1-3(Fuca1-2)Galb1-3GlcNAcb1-3GalNAc-Sp14	41
241	Neu5Aca2-3Galb1-3(6S)GalNAca-Sp8	41
99	GalNAcb1-4GlcNAcb-Sp8	41
32	(3S)Galb1-4(Fuca1-3)GlcNAc-Sp0	40
7	Fuca-Sp9	40
451	Gala1-3(Fuca1-2)Galb1-3GlcNAcb1-2Mana1-6(Gala1-3(Fuca1-2)Galb1-3GlcNAcb1-2Mana1-3)Manb1-4GlcNAcb1-4(Fuca1-6)GlcNAcb-Sp22	40
495	Fuca1-2Galb1-3(6S)GlcNAcb-Sp0	40
18	GlcN(Gc)b-Sp8	39
509	GalNAcb1-4(6S)GlcNAc-Sp8	39
98	GalNAcb1-4GlcNAcb-Sp0	39
167	Galb1-4GlcNAcb1-6(Galb1-3)GalNAc-Sp14	39
598	Neu5Aca2-6Galb1-4GlcNAcb1-3Galb1-4GlcNAcb1-2Mana1-6(Neu5Aca2-6Galb1-4GlcNAcb1-3Galb1-4GlcNAcb1-2Mana1-3)Manb1-4GlcNAcb1-4GlcNAcb-Sp12	39
222	Fuca1-2(6S)Galb1-4(6S)Glcb-Sp0	38
541	Galb1-3GlcNAcb1-3Galb1-4GlcNAcb1-2Mana1-6(Galb1-3GlcNAcb1-3Galb1-4GlcNAcb1-2Mana1-3)Manb1-4GlcNAcb1-4GlcNAc-Sp25	38
562	Galb1-3GlcNAcb1-3Galb1-4GlcNAcb1-6(Galb1-3GlcNAcb1-3Galb1-4GlcNAb1-2)Mana1-6(Galb1-3GlcNAcb1-3Galb1-4GlcNAcb1-2Mana1-3)Manb1-4GlcNAcb1-4(Fuca1-6)GlcNAcb-Sp24	38
414	GalNAca1-3(Fuca1-2)Galb1-4(Fuca1-3)GlcNAcb1-3GalNAc-Sp14	38
196	Glca1-4Glca-Sp8	38
289	Galb1-4(Fuca1-3)(6S)Glcb-Sp0	38
5	GalNAca-Sp15	37
321	Galb1-3GlcNAcb1-2Mana1-6(Galb1-3GlcNAcb1-2Mana1-3)Manb1-4GlcNAcb1-4GlcNAcb-Sp19	37
349	GlcNAcb1-2Mana1-6(GlcNAcb1-2Mana1-3)Manb1-4GlcNAcb1-4(Fuca1-6)GlcNAcb-Sp22	37
476	Neu5Aca2-6Galb1-4 GlcNAcb1-6(Neu5Aca2-6Galb1-4GlcNAcb1-3)GalNAca-Sp14	37
19	Galb1-4GlcNAcb1-6(Galb1-4GlcNAcb1-3)GalNAca-Sp8	37
301	GlcNAcb1-6(Galb1-4GlcNAcb1-3)Galb1-4GlcNAc-Sp0	37
339	GlcNAca1-4Galb1-4GlcNAcb1-3Galb1-4(Fuca1-3)GlcNAcb1-3Galb1-4(Fuca1-3)GlcNAcb-Sp0	37
15	GalNAcb-Sp8	36
141	Galb1-3GalNAca-Sp16	36
10	Neu5Aca-Sp11	36
75	Fuca1-2Galb1-4GlcNAcb-Sp0	36
454	Galb1-4GlcNAcb1-6(Galb1-4GlcNAcb1-2)Mana1-6(Galb1-4GlcNAcb1-2Mana1-3)Manb1-4GlcNAcb1-4GlcNAcb-Sp19	36
554	GlcNAcb1-3Galb1-4GlcNAcb1-3Galb1-4GlcNAcb1-3Galb1-4GlcNAcb1-3Galb1-4GlcNAcb1-2Mana1-6(GlcNAcb1-3Galb1-4GlcNAcb1-3Galb1-4GlcNAcb1-3Galb1-4GlcNAcb1-3Galb1-4GlcNAcb1-2Mana1-3)Manb1-4GlcNAcb1-4GlcNAcb-Sp25	36
477	Neu5Aca2-6Galb1-4GlcNAcb1-2Mana1-6(Neu5Aca2-6Galb1-4GlcNAcb1-2Mana1-3)Manb1-4GlcNAcb1-4(Fuca1-6)GlcNAcb-Sp24	36
519	Galb1-3GlcNAcb1-2Mana-Sp0	36
375	GalNAcb1-4GlcNAcb1-2Mana1-6(GalNAcb1-4GlcNAcb1-2Mana1-3)Manb1-4GlcNAcb1-4GlcNAc-Sp12	35
214	Mana1-2Mana1-2Mana1-6(Mana1-3)Mana-Sp9	35
164	Galb1-4GlcNAcb1-3Galb1-4Glcb-Sp0	35
255	Neu5Aca2-3Galb1-4(Fuca1-3)GlcNAcb1-3Galb1-4GlcNAcb-Sp8	35
485	Galb1-3(Fuca1-4)GlcNAcb1-6GalNAca-Sp14	35
93	GalNAca1-4(Fuca1-2)Galb1-4GlcNAcb-Sp8	34
334	Neu5Aca2-3Galb1-4(Fuca1-3)GlcNAcb1-6(Neu5Aca2-3Galb1-3)GalNAc-Sp14	34
391	Gala1-3Galb1-3(Fuca1-4)GlcNAcb1-2Mana1-6(Gala1-3Galb1-3(Fuca1-4)GlcNAcb1-2Mana1-3)Manb1-4GlcNAcb1-4GlcNAc-Sp19	34
71	Fuca1-2Galb1-4(Fuca1-3)GlcNAcb-Sp0	34
14	Manb-Sp8	33
117	Gala1-3Galb1-4Glc-Sp10	33
444	Galb1-4GlcNAcb1-2Mana-Sp0	33
522	Gala1-3Galb1-3GlcNAcb1-2Mana-Sp0	33
575	GlcNAcb1-3Galb1-4GlcNAcb1-3Galb1-4GlcNAcb1-3Galb1-4GlcNAcb1-6(GlcNAcb1-3Galb1-4GlcNAcb1-3Galb1-4GlcNAcb1-3Galb1-4GlcNAb1-2)Mana1-6(GlcNAcb1-3Galb1-4GlcNAcb1-3Galb1-4GlcNAcb1-3Galb1-4GlcNAcb1-2Mana1-3)Manb1-4GlcNAcb1-4(Fuca1-6)GlcNAcb-Sp24	33
320	Neu5Gcb2-6Galb1-4GlcNAc-Sp8	33
479	Mana1-6(Mana1-3)Manb1-4GlcNAcb1-4(Fuca1-6)GlcNAcb-Sp19	32
573	GlcNAcb1-3Galb1-4GlcNAcb1-3Galb1-4GlcNAcb1-6(GlcNAcb1-3Galb1-4GlcNAcb1-3Galb1-4GlcNAb1-2)Mana1-6(GlcNAcb1-3Galb1-4GlcNAcb1-3Galb1-4GlcNAcb1-2Mana1-3)Manb1-4GlcNAcb1-4(Fuca1-6)GlcNAcb-Sp24	32
523	GalNAcb1-4GlcNAcb1-2Mana-Sp0	32
96	GalNAcb1-3Gala1-4Galb1-4GlcNAcb-Sp0	31
390	Gala1-3Galb1-3GlcNAcb1-2Mana1-6(Gala1-3Galb1-3GlcNAcb1-2Mana1-3)Manb1-4GlcNAcb1-4GlcNAc-Sp19	31
4	GalNAca-Sp8	31
466	Glca1-4Glca1-4Glca1-4Glcb-Sp10	31
304	GalNAcb1-3Galb-Sp8	31
162	Galb1-4GlcNAcb1-3Galb1-4GlcNAcb1-3Galb1-4GlcNAcb-Sp0	30
1	Gala-Sp8	30
195	Glca1-4Glcb-Sp8	30
278	Neu5Gca2-3Galb1-3(Fuca1-4)GlcNAcb-Sp0	30
356	KDNa2-3Galb1-3GalNAca-Sp14	30
452	Neu5Aca2-6Galb1-4GlcNAcb1-6(Fuca1-2Galb1-3GlcNAcb1-3)Galb1-4Glc-Sp21	30
23	6S(3S)Galb1-4GlcNAcb-Sp0	30
225	GalNAcb1-4(Neu5Aca2-8Neu5Aca2-8Neu5Aca2-8Neu5Aca2-3)Galb1-4Glcb-Sp0	30
449	GalNAcb1-4Galb1-4Glcb-Sp0	30
552	GalNAcb1-3GlcNAcb-Sp0	30
81	Fucb1-3GlcNAcb-Sp8	29
245	Neu5Aca2-3Galb1-3GalNAcb1-3Gala1-4Galb1-4Glcb-Sp0	29
482	Neu5Aca2-6Galb1-4GlcNAcb1-6(Fuca1-2Galb1-4(Fuca1-3)GlcNAcb1-3)Galb1-4Glc-Sp21	29
189	GlcNAcb1-4GlcNAcb1-4GlcNAcb1-4GlcNAcb1-4GlcNAcb1-4GlcNAcb1-Sp8	29
247	Fuca1-2(6S)Galb1-4Glcb-Sp0	29
464	Gala1-3(Fuca1-2)Galb1-3GalNAcb-Sp8	29
362	Fuca1-4(Galb1-3)GlcNAcb1-2Mana1-6(Fuca1-4(Galb1-3)GlcNAcb1-2Mana1-3)Manb1-4GlcNAcb1-4(Fuca1-6)GlcNAcb-Sp22	29
445	Fuca1-2Galb1-4GlcNAcb1-6(Fuca1-2Galb1-4GlcNAcb1-3)GalNAc-Sp14	28
78	Fuca1-2Galb-Sp8	28
407	Galb1-3GalNAcb1-4(Neu5Aca2-8Neu5Aca2-3)Galb1-4Glcb-Sp0	28
481	Neu5Aca2-3Galb1-3GlcNAcb1-2Mana1-6(GlcNAcb1-4)(Neu5Aca2-3Galb1-3GlcNAcb1-2Mana1-3)Manb1-4GlcNAcb1-4GlcNAc-Sp21	28
416	Fuca1-2Galb1-4GlcNAcb1-2Mana1-6(Fuca1-2Galb1-4GlcNAcb1-2Mana1-3)Manb1-4GlcNAcb1-4(Fuca1-6)GlcNAcb-Sp22	27
455	Neu5Aca2-3Galb1-4GlcNAcb1-2Mana1-6(GlcNAcb1-4)(Neu5Aca2-3Galb1-4GlcNAcb1-2Mana1-3)Manb1-4GlcNAcb1-4GlcNAcb-Sp21	27
2	Glca-Sp8	27
17	GlcNAcb-Sp8	27
20	Galb1-4GlcNAcb1-6(Galb1-4GlcNAcb1-3)GalNAc-Sp14	27
118	Gala1-3Galb-Sp8	27
415	Galb1-4(Fuca1-3)GlcNAcb1-2Mana1-6(Galb1-4(Fuca1-3)GlcNAcb1-2Mana1-3)Manb1-4GlcNAcb1-4(Fuca1-6)GlcNAcb-Sp22	27
442	Fuca1-2Galb1-4(Fuca1-3)GlcNAcb1-2Mana1-6(Fuca1-2Galb1-4(Fuca1-3)GlcNAcb1-4(Fuca1-2Galb1-4(Fuca1-3)GlcNAcb1-2)Mana1-3)Manb1-4GlcNAcb1-4GlcNAcb-Sp12	26
489	Fuca1-2Galb1-4GlcNAcb1-6GalNAca-Sp14	26
294	4S(3S)Galb1-4GlcNAcb-Sp0	26
54	Galb1-4GlcNAcb1-2Mana1-6(Galb1-4GlcNAcb1-2Mana1-3)Manb1-4GlcNAcb1-4GlcNAcb-Sp12	26
393	GlcNAcb1-2Mana1-6(Galb1-4GlcNAcb1-2Mana1-3)Manb1-4GlcNAcb1-4GlcNAc-Sp12	26
6	Fuca-Sp8	25
153	Galb1-4(Fuca1-3)GlcNAcb1-3Galb1-4(Fuca1-3)GlcNAcb-Sp0	25
79	Fuca1-3GlcNAcb-Sp8	25
292	Neu5Aca2-3Galb1-3GlcNAcb1-3Galb1-3GlcNAcb-Sp0	25
100	Gala1-2Galb-Sp8	25
465	Glca1-6Glca1-6Glca1-6Glcb-Sp10	25
220	Fuca1-2(6S)Galb1-4GlcNAcb-Sp0	25
463	Gala1-3(Fuca1-2)Galb1-3GalNAca-Sp8	25
28	(3S)Galb1-3(Fuca1-4)GlcNAcb-Sp8	24
318	Neu5Aca2-8Neu5Acb-Sp17	24
397	Galb1-4(Fuca1-3)GlcNAcb1-3GalNAca-Sp14	24
441	Fuca1-2Galb1-4 GlcNAcb1-2Mana1-6(Fuca1-2Galb1-4GlcNAcb1-2(Fuca1-2Galb1-4GlcNAcb1-4)Mana1-3)Manb1-4GlcNAcb1-4GlcNAcb-Sp12	24
120	Gala1-4Galb1-4GlcNAcb-Sp0	24
182	GlcNAcb1-3Galb1-4GlcNAcb-Sp0	24
561	Galb1-3GlcNAcb1-3Galb1-4GlcNAcb1-3Galb1-4GlcNAcb1-6(Galb1-3GlcNAcb1-3Galb1-4GlcNAcb1-3Galb1-4GlcNAb1-2)Mana1-6(Galb1-3GlcNAcb1-3Galb1-4GlcNAcb1-3Galb1-4GlcNAcb1-2Mana1-3)Manb1-4GlcNAcb1-4(Fuca1-6)GlcNAcb-Sp24	24
116	Gala1-3Galb1-4Glcb-Sp0	24
128	Galb1-3(Fuca1-4)GlcNAc-Sp0	24
224	Neu5Aca2-3Galb1-3GalNAca-Sp14	24
285	Neu5Gca-Sp8	24
336	GlcNAca1-4Galb1-4GlcNAcb-Sp0	24
70	Fuca1-2Galb1-4(Fuca1-3)GlcNAcb1-3Galb1-4(Fuca1-3)GlcNAcb1-3Galb1-4(Fuca1-3)GlcNAcb-Sp0	24
132	Galb1-4GlcNAcb1-6GalNAc-Sp14	23
168	Galb1-4GlcNAcb-Sp0	23
221	Fuca1-2Galb1-4(6S)GlcNAcb-Sp8	23
357	Fuca1-2Galb1-3GlcNAcb1-2Mana1-6(Fuca1-2Galb1-3GlcNAcb1-2Mana1-3)Manb1-4GlcNAcb1-4GlcNAcb-Sp20	23
422	Fuca1-2Galb1-3GlcNAcb1-2Mana1-6(Fuca1-2Galb1-3GlcNAcb1-2Mana1-3)Manb1-4GlcNAcb1-4(Fuca1-6)GlcNAcb-Sp22	23
423	Gala1-3(Fuca1-2)Galb1-4GlcNAcb1-2Mana1-6(Gala1-3(Fuca1-2)Galb1-4GlcNAcb1-2Mana1-3)Manb1-4GlcNAcb1-4(Fuca1-6)GlcNAcb-Sp22	23
440	(6S)Galb1-3(6S)GlcNAc-Sp0	23
150	Galb1-3GlcNAcb-Sp8	23
203	GlcAb1-3Galb-Sp8	23
275	Galb1-3(Fuca1-4)GlcNAcb1-3Galb1-3(Fuca1-4)GlcNAcb-Sp0	23
380	Galb1-4GlcNAcb1-6(Fuca1-4(Fuca1-2Galb1-3)GlcNAcb1-3)Galb1-4Glc-Sp21	23
591	Neu5Aca2-6Galb1-4GlcNAcb1-3Galb1-4GlcNAcb1-6(Galb1-3)GalNAca-Sp14	23
358	Fuca1-2Galb1-4GlcNAcb1-2Mana1-6(Fuca1-2Galb1-4GlcNAcb1-2Mana1-3)Manb1-4GlcNAcb1-4GlcNAcb-Sp20	23
370	GalNAca1-3(Fuca1-2)Galb1-3GlcNAcb1-2Mana1-6(GalNAca1-3(Fuca1-2)Galb1-3GlcNAcb1-2Mana1-3)Manb1-4GlcNAcb1-4GlcNAcb-Sp20	23
92	GalNAca1-3Galb-Sp8	23
146	Galb1-3Galb-Sp8	23
41	(6P)Mana-Sp8	22
45	(6S)Galb1-4(6S)Glcb-Sp8	22
80	Fuca1-4GlcNAcb-Sp8	22
110	Gala1-3GalNAca-Sp8	22
272	Neu5Aca2-6Galb-Sp8	22
337	GlcNAca1-4Galb1-3GlcNAcb-Sp0	22
366	Galb1-4GlcNAcb1-2Mana1-6(Galb1-4GlcNAcb1-4(Galb1-4GlcNAcb1-2)Mana1-3)Manb1-4GlcNAcb1-4GlcNAc-Sp21	22
385	Fuca1-2Galb1-3GalNAca1-3(Fuca1-2)Galb1-4Glcb-Sp0	22
557	Galb1-3GlcNAcb1-6(Galb1-3)GalNAc-Sp14	22
106	Gala1-3(Fuca1-2)Galb1-4Glcb-Sp0	22
230	GalNAcb1-4(Neu5Aca2-3)Galb1-4GlcNAcb-Sp0	22
311	Mana1-6Manb-Sp10	22
428	GlcNAcb1-2Mana1-6(GlcNAcb1-4)(GlcNAcb1-4(GlcNAcb1-2)Mana1-3)Manb1-4GlcNAcb1-4GlcNAc-Sp21	22
151	Galb1-4(Fuca1-3)GlcNAcb-Sp0	22
208	Mana1-2Mana1-6(Mana1-2Mana1-3)Mana-Sp9	22
566	GlcNAcb1-3Galb1-4GlcNAcb1-3Galb1-4GlcNAcb1-2Mana1-6(GlcNAcb1-3Galb1-4GlcNAcb1-3Galb1-4GlcNAcb1-2Mana1-3)Manb1-4GlcNAcb1-4(Fuca1-6)GlcNAcb-Sp24	22
77	Fuca1-2Galb1-4Glcb-Sp0	21
103	Gala1-3(Fuca1-2)Galb1-4(Fuca1-3)GlcNAcb-Sp0	21
205	KDNa2-3Galb1-3GlcNAcb-Sp0	21
405	Gala1-3(Fuca1-2)Galb1-4(Fuca1-3)Glcb-Sp21	21
145	Galb1-3GalNAcb1-4Galb1-4Glcb-Sp8	21
16	GlcNAcb-Sp0	21
570	GlcNAcb1-3Galb1-4GlcNAcb1-3Galb1-4GlcNAcb1-3Galb1-4GlcNAcb1-3Galb1-4GlcNAcb1-2Mana1-6(GlcNAcb1-3Galb1-4GlcNAcb1-3Galb1-4GlcNAcb1-3Galb1-4GlcNAcb1-3Galb1-4GlcNAcb1-2Mana1-3)Manb1-4GlcNAcb1-4(Fuca1-6)GlcNAcb-Sp19	21
69	Fuca1-2Galb1-4(Fuca1-3)GlcNAcb1-3Galb1-4(Fuca1-3)GlcNAcb-Sp0	21
181	GlcNAcb1-3Galb-Sp8	21
204	GlcAb1-6Galb-Sp8	21
353	KDNa2-3Galb1-4(Fuca1-3)GlcNAc-Sp0	21
338	GlcNAca1-4Galb1-4GlcNAcb1-3Galb1-4Glcb-Sp0	20
343	Mana1-6(Neu5Aca2-6Galb1-4GlcNAcb1-2Mana1-3)Manb1-4GlcNAcb1-4GlcNAc-Sp12	20
408	Neu5Aca2-3Galb1-3GalNAcb1-4(Neu5Aca2-8Neu5Aca2-3)Galb1-4Glcb-Sp0	20
439	(6S)Galb1-3GlcNAcb-Sp0	20
52	GlcNAcb1-2Mana1-6(GlcNAcb1-2Mana1-3)Manb1-4GlcNAcb1-4GlcNAcb-Sp12	20
76	Fuca1-2Galb1-4GlcNAcb-Sp8	20
107	Gala1-3(Fuca1-2)Galb-Sp8	20
112	Gala1-3GalNAcb-Sp8	20
187	GlcNAcb1-6(GlcNAcb1-4)GalNAca-Sp8	20
507	(6S)GalNAcb1-4GlcNAc-Sp8	20
68	Fuca1-2Galb1-3GlcNAcb-Sp8	20
213	Mana1-6(Mana1-3)Mana-Sp9	20
568	GlcNAcb1-3Galb1-4GlcNAcb1-3Galb1-4GlcNAcb1-3Galb1-4GlcNAcb1-2Mana1-6(GlcNAcb1-3Galb1-4GlcNAcb1-3Galb1-4GlcNAcb1-3Galb1-4GlcNAcb1-2Mana1-3)Manb1-4GlcNAcb1-4(Fuca1-6)GlcNAcb-Sp24	20
88	GlcNAcb1-3Galb1-3GalNAca-Sp8	20
91	GalNAca1-3GalNAcb-Sp8	20
161	Galb1-4GlcNAcb1-3Galb1-4(Fuca1-3)GlcNAcb1-3Galb1-4(Fuca1-3)GlcNAcb-Sp0	20
384	GlcNAcb1-2Mana1-6(GlcNAcb1-4(GlcNAcb1-2)Mana1-3)Manb1-4GlcNAcb1-4GlcNAc-Sp21	20
42	(6S)Galb1-4Glcb-Sp0	19
244	Neu5Aca2-3Galb-Sp8	19
312	Mana1-6(Mana1-3)Mana1-6(Mana1-3)Manb-Sp10	19
94	GalNAcb1-3GalNAca-Sp8	19
266	Neu5Aca2-6Galb1-4GlcNAcb-Sp0	19
367	GalNAca1-3(Fuca1-2)Galb1-4GlcNAcb1-2Mana1-6(GalNAca1-3(Fuca1-2)Galb1-4GlcNAcb1-2Mana1-3)Manb1-4GlcNAcb1-4GlcNAcb-Sp20	19
280	Neu5Gca2-3Galb1-4(Fuca1-3)GlcNAcb-Sp0	19
305	GlcAb1-3GlcNAcb-Sp8	19
252	Neu5Aca2-3Galb1-4(Fuca1-3)GlcNAcb-Sp0	19
396	Fuca1-2Galb1-4GlcNAcb1-3GalNAca-Sp14	19
21	GlcNAcb1-6(GlcNAcb1-4)(GlcNAcb1-3)GlcNAc-Sp8	18
60	Fuca1-2Galb1-3(Fuca1-4)GlcNAcb-Sp8	18
279	Neu5Gca2-3Galb1-3GlcNAcb-Sp0	18
379	Galb1-4(Fuca1-3)GlcNAcb1-6(Galb1-3GlcNAcb1-3)Galb1-4Glc-Sp21	18
381	Galb1-4(Fuca1-3)GlcNAcb1-6(Fuca1-4(Fuca1-2Galb1-3)GlcNAcb1-3)Galb1-4Glc-Sp21	18
447	GalNAca1-3(Fuca1-2)Galb1-4GlcNAcb1-6(GalNAca1-3(Fuca1-2)Galb1-4GlcNAcb1-3)GalNAc-Sp14	18
67	Fuca1-2Galb1-3GlcNAcb-Sp0	18
139	Galb1-3GalNAca-Sp8	18
413	Gala1-3(Fuca1-2)Galb1-4(Fuca1-3)GlcNAcb1-3GalNAc-Sp14	18
194	GlcNAcb1-6Galb1-4GlcNAcb-Sp8	18
49	Neu5,9Ac2a2-6Galb1-4GlcNAcb-Sp8	18
85	GalNAca1-3(Fuca1-2)Galb1-4GlcNAcb-Sp0	18
121	Gala1-4Galb1-4GlcNAcb-Sp8	18
179	GlcNAcb1-3GalNAca-Sp8	18
354	KDNa2-6Galb1-4GlcNAc-Sp0	18
33	(3S)Galb1-4(Fuca1-3)GlcNAc-Sp8	17
89	GalNAca1-3(Fuca1-2)Galb-Sp8	17
130	Fuca1-4(Galb1-3)GlcNAcb-Sp8	17
192	GlcNAcb1-6GalNAca-Sp8	17
207	Mana1-2Mana1-2Mana1-3Mana-Sp9	17
242	Neu5Aca2-6(Neu5Aca2-3Galb1-3)GalNAca-Sp8	17
368	Gala1-3(Fuca1-2)Galb1-4GlcNAcb1-2Mana1-6(Gala1-3(Fuca1-2)Galb1-4GlcNAcb1-2Mana1-3)Manb1-4GlcNAcb1-4GlcNAcb-Sp20	17
475	Neu5Aca2-6Galb1-4GlcNAcb1-6GalNAca-Sp14	17
122	Gala1-4Galb1-4Glcb-Sp0	17
296	(6P)Glcb-Sp10	17
352	(6S)GlcNAcb1-3Galb1-4GlcNAcb-Sp0	17
508	(3S)GalNAcb1-4(3S)GlcNAc-Sp8	17
47	(6S)GlcNAcb-Sp8	17
267	Neu5Aca2-6Galb1-4GlcNAcb-Sp8	17
376	Galb1-3GalNAca1-3(Fuca1-2)Galb1-4Glc-Sp0	17
436	Galb1-6Galb-Sp10	17
131	Galb1-4GlcNAcb1-6GalNAca-Sp8	17
268	Neu5Aca2-6Galb1-4GlcNAcb1-3Galb1-4(Fuca1-3)GlcNAcb1-3Galb1-4(Fuca1-3)GlcNAcb-Sp0	17
340	GlcNAca1-4Galb1-4GlcNAcb1-3Galb1-4GlcNAcb-Sp0	17
209	Mana1-2Mana1-3Mana-Sp9	16
302	Galb1-4GlcNAca1-6Galb1-4GlcNAcb-Sp0	16
406	Galb1-4GlcNAcb1-6(Neu5Aca2-6Galb1-3GlcNAcb1-3)Galb1-4Glc-Sp21	16
494	Fuca1-2Galb1-4GlcNAcb1-2Mana-Sp0	16
115	Gala1-3Galb1-4GlcNAcb-Sp8	16
239	Neu5Aca2-3Galb1-3(Fuca1-4)GlcNAcb1-3Galb1-4(Fuca1-3)GlcNAcb-Sp0	16
283	Neu5Gca2-6GalNAca-Sp0	16
314	Mana1-2Mana1-6(Mana1-2Mana1-3)Mana1-6(Mana1-2Mana1-2Mana1-3)Mana-Sp9	16
498	GalNAcb1-4(Fuca1-3)(6S)GlcNAcb-Sp8	16
65	Fuca1-2Galb1-3GlcNAcb1-3Galb1-4Glcb-Sp8	16
399	Gala1-4Galb1-3GlcNAcb1-2Mana1-6(Gala1-4Galb1-3GlcNAcb1-2Mana1-3)Manb1-4GlcNAcb1-4GlcNAcb-Sp19	16
105	Gala1-3(Fuca1-2)Galb1-4GlcNAc-Sp0	16
273	Neu5Aca2-8Neu5Aca-Sp8	16
499	(3S)GalNAcb1-4(Fuca1-3)GlcNAcb-Sp8	16
90	GalNAca1-3(Fuca1-2)Galb-Sp18	15
95	GalNAcb1-3(Fuca1-2)Galb-Sp8	15
108	Gala1-3(Fuca1-2)Galb-Sp18	15
424	Galb1-3GlcNAcb1-6(Galb1-3GlcNAcb1-2)Mana1-6(Galb1-3GlcNAcb1-2Mana1-3)Manb1-4GlcNAcb1-4GlcNAcb-Sp19	15
500	Fuca1-2Galb1-3GlcNAcb1-6(Fuca1-2Galb1-3GlcNAcb1-3)GalNAca-Sp14	15
143	Galb1-3GalNAcb1-3Gala1-4Galb1-4Glcb-Sp0	15
191	GlcNAcb1-4GlcNAcb1-4GlcNAcb-Sp8	15
308	GlcNAcb1-4GlcNAcb-Sp10	15
364	Neu5Aca2-6GlcNAcb1-4GlcNAcb1-4GlcNAc-Sp21	15
378	Galb1-3GlcNAcb1-3Galb1-4GlcNAcb1-6(Galb1-3GlcNAcb1-3)Galb1-4Glcb-Sp0	15
291	Galb1-4GlcNAcb1-3Galb1-3GlcNAcb-Sp0	15
313	Mana1-2Mana1-6(Mana1-3)Mana1-6(Mana1-2Mana1-2Mana1-3)Mana-Sp9	15
588	GlcNAcb1-3Galb1-4GlcNAcb1-3Galb1-4GlcNAcb1-3GalNAca-Sp14	15
365	Galb1-4(Fuca1-3)GlcNAcb1-6(Fuca1-2Galb1-4GlcNAcb1-3)Galb1-4Glc-Sp21	15
387	Galb1-3GlcNAcb1-3GalNAca-Sp14	15
190	GlcNAcb1-4GlcNAcb1-4GlcNAcb1-4GlcNAcb1-4GlcNAcb1-Sp8	14
216	Mana1-6(Mana1-3)Mana1-6(Mana1-3)Manb1-4GlcNAcb1-4GlcNAcb-Sp12	14
277	Neu5Acb2-6Galb1-4GlcNAcb-Sp8	14
298	Galb1-3Galb1-4GlcNAcb-Sp8	14
351	Galb1-3GlcNAcb1-2Mana1-6(Galb1-3GlcNAcb1-2Mana1-3)Manb1-4GlcNAcb1-4(Fuca1-6)GlcNAcb-Sp22	14
109	Gala1-4(Gala1-3)Galb1-4GlcNAcb-Sp8	14
133	GlcNAcb1-6(Galb1-3)GalNAca-Sp8	14
166	Galb1-4GlcNAcb1-6(Galb1-3)GalNAca-Sp8	14
600	Galb1-3GalNAcb1-4(Neu5Aca2-8Neu5Aca2-8Neu5Aca2-3)Galb1-4Glcb-Sp21	14
328	Neu5Aca2-3Galb1-3(Fuca1-4)GlcNAcb1-3Galb1-3(Fuca1-4)GlcNAcb-Sp0	14
363	Neu5Aca2-6GlcNAcb1-4GlcNAc-Sp21	14
585	GlcNAcb1-3Galb1-4GlcNAcb1-6(GlcNAcb1-3Galb1-4GlcNAcb1-3)GalNAca-Sp14	14
184	GlcNAcb1-3Galb1-4GlcNAcb1-3Galb1-4GlcNAcb-Sp0	14
355	KDNa2-3Galb1-4Glc-Sp0	14
429	GlcNAcb1-6(GlcNAcb1-2)Mana1-6(GlcNAcb1-4)(GlcNAcb1-2Mana1-3)Manb1-4GlcNAcb1-4GlcNAc-Sp21	14
199	Glcb1-6Glcb-Sp8	13
228	GalNAcb1-4(Neu5Aca2-8Neu5Aca2-3)Galb1-4Glcb-Sp0	13
269	Neu5Aca2-6Galb1-4GlcNAcb1-3Galb1-4GlcNAcb-Sp0	13
56	Neu5Aca2-6Galb1-4GlcNAcb1-2Mana1-6(Neu5Aca2-6Galb1-4GlcNAcb1-2Man-a1-3)Manb1-4GlcNAcb1-4GlcNAcb-Sp21	13
197	Glca1-6Glca1-6Glcb-Sp8	13
404	GalNAcb1-3Gala1-6Galb1-4Glcb-Sp8	13
159	Galb1-4GlcNAcb1-3GalNAca-Sp8	13
185	GlcNAcb1-3Galb1-4Glcb-Sp0	13
330	Gala1-4Galb1-4GlcNAcb1-3Galb1-4Glcb-Sp0	13
347	Galb1-4GlcNAcb1-2Mana1-6Manb1-4GlcNAcb1-4GlcNAc-Sp12	13
361	Galb1-4GlcNAcb1-2Mana1-6(Mana1-3)Manb1-4GlcNAcb1-4GlcNAcb-Sp12	13
373	Neu5Aca2-6Galb1-4GlcNAcb1-3GalNAc-Sp14	13
431	Galb1-4GlcNAcb1-2Mana1-6(GlcNAcb1-4)(Galb1-4GlcNAcb1-2Mana1-3)Manb1-4GlcNAcb1-4GlcNAc-Sp21	13
113	Gala1-3Galb1-4(Fuca1-3)GlcNAcb-Sp8	12
152	Galb1-4(Fuca1-3)GlcNAcb-Sp8	12
154	Galb1-4(Fuca1-3)GlcNAcb1-3Galb1-4(Fuca1-3)GlcNAcb1-3Galb1-4(Fuca1-3)GlcNAcb-Sp0	12
231	GalNAcb1-4(Neu5Aca2-3)Galb1-4GlcNAcb-Sp8	12
233	Neu5Aca2-3Galb1-3GalNAcb1-4(Neu5Aca2-3)Galb1-4Glcb-Sp0	12
435	Galb1-4Galb-Sp10	12
55	Neu5Aca2-6Galb1-4GlcNAcb1-2Mana1-6(Neu5Aca2-6Galb1-4GlcNAcb1-2Mana1-3)Manb1-4GlcNAcb1-4GlcNAcb-Sp12	12
310	MurNAcb1-4GlcNAcb-Sp10	12
341	GlcNAca1-4Galb1-3GalNAc-Sp14	12
433	Galb1-4GlcNAcb1-6(Galb1-4GlcNAcb1-2)Mana1-6(GlcNAcb1-4)(Galb1-4GlcNAcb1-2Mana1-3)Manb1-4GlcNAcb1-4GlcNAc-Sp21	12
434	Galb1-4GlcNAcb1-6(Galb1-4GlcNAcb1-2)Mana1-6(GlcNAcb1-4)(Galb1-4GlcNAcb1-4(Galb1-4GlcNAcb1-2)Mana1-3)Manb1-4GlcNAcb1-4GlcNAc-Sp21	12
587	Neu5Aca2-6Galb1-4GlcNAcb1-3Galb1-4GlcNAcb1-3GalNAca-Sp14	12
82	GalNAca1-3(Fuca1-2)Galb1-3GlcNAcb-Sp0	12
287	Galb1-3GlcNAcb1-3Galb1-3GlcNAcb-Sp0	12
491	Galb1-4(Fuca1-3)GlcNAcb1-2Mana-Sp0	12
592	Neu5Aca2-6Galb1-4GlcNAcb1-6(Galb1-3)GalNAca-Sp14	12
125	Galb1-2Galb-Sp8	12
223	Neu5Aca2-3Galb1-3GalNAca-Sp8	12
39	(6S)(4S)Galb1-4GlcNAcb-Sp0	11
62	Fuca1-2Galb1-3GalNAca-Sp14	11
417	GlcNAcb1-2(GlcNAcb1-6)Mana1-6(GlcNAcb1-2Mana1-3)Manb1-4GlcNAcb1-4GlcNAcb-Sp19	11
514	GalNAca1-3(Fuca1-2)Galb1-4GlcNAcb1-6GalNAc-Sp14	11
560	(3S)GlcAb1-3Galb1-4GlcNAcb1-2Mana-Sp0	11
250	Neu5Aca2-3Galb1-4(Fuca1-3)(6S)GlcNAcb-Sp8	11
306	Neu5Aca2-6Galb1-4GlcNAcb1-2Mana1-6(GlcNAcb1-2Mana1-3)Manb1-4GlcNAcb1-4GlcNAcb-Sp12	11
360	Gala1-3Galb1-4GlcNAcb1-2Mana1-6(Gala1-3Galb1-4GlcNAcb1-2Mana1-3)Manb1-4GlcNAcb1-4GlcNAcb-Sp20	11
446	Gala1-3(Fuca1-2)Galb1-4GlcNAcb1-6(Gala1-3(Fuca1-2)Galb1-4GlcNAcb1-3)GalNAc-Sp14	11
472	Neu5Aca2-6Galb1-4GlcNAcb1-6(Galb1-3GlcNAcb1-3)Galb1-4Glcb-Sp21	11
43	(6S)Galb1-4Glcb-Sp8	11
342	Neu5Aca2-6Galb1-4GlcNAcb1-2Mana1-6(Mana1-3)Manb1-4GlcNAcb1-4GlcNAc-Sp12	11
344	Neu5Aca2-6Galb1-4GlcNAcb1-2Mana1-6Manb1-4GlcNAcb1-4GlcNAc-Sp12	11
101	Gala1-3(Fuca1-2)Galb1-3GlcNAcb-Sp0	10
263	Neu5Aca2-6GalNAca-Sp8	10
299	Neu5Aca2-6Galb1-4GlcNAcb1-2Mana1-6(Galb1-4GlcNAcb1-2Mana1-3)Manb1-4GlcNAcb1-4GlcNAcb-Sp12	10
123	Gala1-4GlcNAcb-Sp8	10
382	Galb1-3GlcNAcb1-3Galb1-4(Fuca1-3)GlcNAcb1-6(Galb1-3GlcNAcb1-3)Galb1-4Glc-Sp21	10
430	GlcNAcb1-6(GlcNAcb1-2)Mana1-6(GlcNAcb1-4)(GlcNAcb1-4(GlcNAcb1-2)Mana1-3)Manb1-4GlcNAcb1-4GlcNAc-Sp21	10
63	Fuca1-2Galb1-3GalNAcb1-4(Neu5Aca2-3)Galb1-4Glcb-Sp0	10
345	Neu5Aca2-6Galb1-4GlcNAcb1-2Mana1-3Manb1-4GlcNAcb1-4GlcNAc-Sp12	10
419	Gala1-3(Fuca1-2)Galb1-3GlcNAcb1-3GalNAc-Sp14	10
432	Galb1-4GlcNAcb1-2Mana1-6(GlcNAcb1-4)(Galb1-4GlcNAcb1-4(Galb1-4GlcNAcb1-2)Mana1-3)Manb1-4GlcNAcb1-4GlcNAc-Sp21	10
503	Galb1-4GlcNAcb1-6(Galb1-4GlcNAcb1-2)Mana1-6(GlcNAcb1-4)Galb1-4GlcNAcb1-4(Gal b1-4GlcNAcb1-2)Mana1-3)Manb1-4GlcNAcb1-4(Fuca1-6)GlcNAc-Sp21	10
589	Galb1-4GlcNAcb1-3Galb1-3GalNAca-Sp14	10
178	GlcNAcb1-6(GlcNAcb1-3)Galb1-4GlcNAcb-Sp8	10
193	GlcNAcb1-6GalNAca-Sp14	10
271	Neu5Aca2-6Galb1-4Glcb-Sp8	10
319	Neu5Aca2-8Neu5Aca2-8Neu5Acb-Sp8	10
594	GlcNAcb1-6(Neu5Aca2-3Galb1-3)GalNAca-Sp14	10
176	GlcNAcb1-6(GlcNAcb1-3)GalNAca-Sp8	9
198	Glcb1-4Glcb-Sp8	9
411	GalNAca1-3GalNAcb1-3Gala1-4Galb1-4Glcb-Sp0	9
512	Galb1-4(6P)GlcNAcb-Sp0	9
563	Neu5Aca2-8Neu5Aca2-3Galb1-3GalNAcb1-4(Neu5Aca2-3)Galb1-4Glc-Sp21	9
8	Rhaa-Sp8	9
229	Neu5Aca2-8Neu5Aca2-8Neu5Aca-Sp8	9
460	Neu5Aca2-6Galb1-4GlcNAcb1-4Mana1-6(GlcNAcb1-4)(Neu5Aca2-6Galb1-4GlcNAcb1-4(Neu5Aca2-6Galb1-4GlcNAcb1-2)Mana1-3)Manb1-4GlcNAcb1-4GlcNAcb-Sp21	9
526	Galb1-4GlcNAcb1-2 Mana1-6(GlcNAcb1-4)(Galb1-4GlcNAcb1-2Mana1-3)Manb1-4GlcNAcb1-4(Fuca1-6)GlcNAc-Sp21	9
398	GalNAca1-3GalNAcb1-3Gala1-4Galb1-4GlcNAcb-Sp0	9
232	GalNAcb1-4(Neu5Aca2-3)Galb1-4Glcb-Sp0	9
392	Neu5Aca2-3Galb1-3GlcNAcb1-2Mana1-6(Neu5Aca2-3Galb1-3GlcNAcb1-2Mana1-3)Manb1-4GlcNAcb1-4GlcNAc-Sp19	9
421	Gala1-3Galb1-3GlcNAcb1-3GalNAc-Sp14	9
532	Gala1-3(Fuca1-2)Galb1-3GalNAcb1-3Gala1-4Galb1-4Glc-Sp21	9
48	Neu5,9Ac2a-Sp8	8
276	Neu5Acb2-6GalNAca-Sp8	8
529	Neu5Aca2-3Galb1-4(Fuca1-3)GlcNAcb1-2Mana-Sp0	8
324	Galb1-4(Fuca1-3)GlcNAcb1-2Mana1-6(Galb1-4(Fuca1-3)GlcNAcb1-2Mana1-3)Manb1-4GlcNAcb1-4GlcNAcb-Sp20	8
418	Fuca1-2Galb1-3GlcNAcb1-3GalNAc-Sp14	8
505	Galb1-3(6S)GlcNAcb-Sp8	8
129	Galb1-3(Fuca1-4)GlcNAc-Sp8	8
335	GlcNAca1-4Galb1-4GlcNAcb1-3Galb1-4GlcNAcb1-3Galb1-4GlcNAcb-Sp0	8
527	Galb1-4GlcNAcb1-2 Mana1-6(Galb1-4GlcNAcb1-4)(Galb1-4GlcNAcb1-2Mana1-3)Manb1-4GlcNAcb1-4(Fuca1-6)GlcNAc-Sp21	8
87	GalNAca1-3(Fuca1-2)Galb1-4Glcb-Sp0	8
114	Gala1-3Galb1-3GlcNAcb-Sp0	8
74	Fuca1-2Galb1-4GlcNAcb1-3Galb1-4GlcNAcb1-3Galb1-4GlcNAcb-Sp0	7
425	Galb1-4GlcNAcb1-6(Fuca1-2Galb1-3GlcNAcb1-3)Galb1-4Glc-Sp21	7
438	GalNAcb1-6GalNAcb-Sp8	7
72	Fuca1-2Galb1-4(Fuca1-3)GlcNAcb-Sp8	7
149	Galb1-3GlcNAcb-Sp0	7
177	GlcNAcb1-6(GlcNAcb1-3)GalNAca-Sp14	7
262	Neu5Aca2-3Galb1-4Glcb-Sp8	7
307	GlcNAcb1-3Man-Sp10	7
386	Fuca1-2Galb1-3GalNAca1-3(Fuca1-2)Galb1-4GlcNAcb-Sp0	7
461	Neu5Aca2-6Galb1-4GlcNAcb1-6(Neu5Aca2-6Galb1-4GlcNAcb1-2)Mana1-6(GlcNAcb1-4)(Neu5Aca2-6Galb1-4GlcNAcb1-2Mana1-3)Manb1-4GlcNAcb1-4GlcNAcb-Sp21	7
521	Neu5Aca2-3Galb1-3GlcNAcb1-2Mana-Sp0	7
64	Fuca1-2Galb1-3GalNAcb1-4(Neu5Aca2-3)Galb1-4Glcb-Sp9	7
348	Mana1-6(Galb1-4GlcNAcb1-2Mana1-3)Manb1-4GlcNAcb1-4GlcNAcb-Sp12	7
517	Gala1-3(Fuca1-2)Galb1-4GlcNAcb1-2Mana-Sp0	7
124	Gala1-6Glcb-Sp8	7
126	Galb1-3(Fuca1-4)GlcNAcb1-3Galb1-4(Fuca1-3)GlcNAcb-Sp0	7
346	Galb1-4GlcNAcb1-2Mana1-3Manb1-4GlcNAcb1-4GlcNAc-Sp12	7
174	GlcNAca1-6Galb1-4GlcNAcb-Sp8	6
317	Galb1-4GlcNAcb1-2Mana1-6(Neu5Aca2-6Galb1-4GlcNAcb1-2Mana1-3)Manb1-4GlcNAcb1-4GlcNAcb-Sp12	6
462	Neu5Aca2-6Galb1-4GlcNAcb1-6(Neu5Aca2-6Galb1-4GlcNAcb1-2)Mana1-6(GlcNAcb1-4)(Neu5Aca2-6Galb1-4GlcNAcb1-4(Neu5Aca2-6Galb1-4GlcNAcb1-2)Mana1-3)Manb1-4GlcNAcb1-4GlcNAcb-Sp21	6
127	Galb1-3GlcNAcb1-3Galb1-4(Fuca1-3)GlcNAcb-Sp0	6
135	Neu5Aca2-6(Galb1-3)GalNAca-Sp8	6
459	Neu5Aca2-6Galb1-4GlcNAcb1-2Mana1-6(GlcNAcb1-4)(Neu5Aca2-6Galb1-4GlcNAcb1-2Mana1-3)Manb1-4GlcNAcb1-4GlcNAcb-Sp21	6
483	Galb1-3GlcNAcb1-6GalNAca-Sp14	6
533	Galb1-3GalNAcb1-3Gal-Sp21	6
66	Fuca1-2Galb1-3GlcNAcb1-3Galb1-4Glcb-Sp10	6
73	Fuca1-2Galb1-4GlcNAcb1-3Galb1-4GlcNAcb-Sp0	6
138	Neu5Aca2-6(Galb1-3)GlcNAcb1-4Galb1-4Glcb-Sp10	6
238	Neu5Aca2-3Galb1-3(Fuca1-4)GlcNAcb-Sp8	6
200	G-ol-Sp8	5
46	Neu5Aca2-3(6S)Galb1-4GlcNAcb-Sp8	5
86	GalNAca1-3(Fuca1-2)Galb1-4GlcNAcb-Sp8	5
137	Neu5Acb2-6(Galb1-3)GalNAca-Sp8	5
240	Neu5Aca2-3Galb1-4(Neu5Aca2-3Galb1-3)GlcNAcb-Sp8	5
327	Neu5Aca2-6Galb1-4GlcNAcb1-3Galb1-3GlcNAcb-Sp0	5
331	GalNAcb1-3Gala1-4Galb1-4GlcNAcb1-3Galb1-4Glcb-Sp0	5
525	GlcNAcb1-2 Mana1-6(GlcNAcb1-4)(GlcNAcb1-2Mana1-3)Manb1-4GlcNAcb1-4(Fuca1-6)GlcNAc-Sp21	5
530	GlcNAcb1-3Galb1-4GlcNAcb1-6(GlcNAcb1-3)Galb1-4GlcNAc-Sp0	5
147	Galb1-3GlcNAcb1-3Galb1-4GlcNAcb-Sp0	5
484	Gala1-3Galb1-3GlcNAcb1-6GalNAca-Sp14	5
59	Fuca1-2Galb1-3GalNAcb1-3Gala1-4Galb1-4Glcb-Sp9	4
246	Neu5Aca2-3Galb1-3GlcNAcb1-3Galb1-4GlcNAcb-Sp0	4
254	Neu5Aca2-3Galb1-4(Fuca1-3)GlcNAcb1-3Galb-Sp8	4
329	Neu5Aca2-6Galb1-4GlcNAcb1-3Galb1-4GlcNAcb1-3Galb1-4GlcNAcb-Sp0	4
402	Galb1-3GlcNAcb1-6Galb1-4GlcNAcb-Sp0	4
427	GlcNAcb1-2Mana1-6(GlcNAcb1-4)(GlcNAcb1-2Mana1-3)Manb1-4GlcNAcb1-4GlcNAc-Sp21	4
486	Neu5Aca2-3Galb1-3GlcNAcb1-6GalNAca-Sp14	4
140	Galb1-3GalNAca-Sp14	4
144	Galb1-3GalNAcb1-4(Neu5Aca2-3)Galb1-4Glcb-Sp0	4
172	Galb1-4Glcb-Sp8	4
389	GalNAca1-3(Fuca1-2)Galb1-3GalNAca1-3(Fuca1-2)Galb1-4GlcNAcb-Sp0	4
559	(3S)GlcAb1-3Galb1-4GlcNAcb1-3Galb1-4Glc-Sp0	4
158	Galb1-4GalNAcb1-3(Fuca1-2)Galb1-4GlcNAcb-Sp8	4
165	Galb1-4GlcNAcb1-3Galb1-4Glcb-Sp8	4
175	GlcNAcb1-2Galb1-3GalNAca-Sp8	4
332	GalNAca1-3(Fuca1-2)Galb1-4GlcNAcb1-3Galb1-4GlcNAcb-Sp0	4
410	GalNAca1-3(Fuca1-2)Galb1-4GlcNAcb1-3GalNAca-Sp14	4
217	Manb1-4GlcNAcb-Sp0	4
377	Galb1-3GalNAca1-3(Fuca1-2)Galb1-4GlcNAc-Sp0	4
551	GlcNAcb1-3Galb1-4GlcNAcb1-6(GlcNAcb1-3Galb1-3)GalNAca-Sp14	4
409	Gala1-3(Fuca1-2)Galb1-4GlcNAcb1-3GalNAca-Sp14	3
493	Gala1-3(Fuca1-2)Galb1-4GlcNAcb1-6GalNAca-Sp14	3
515	Neu5Aca2-6Galb1-4GlcNAcb1-2Man-Sp0	3
524	Neu5Aca2-3Galb1-3GalNAcb1-4Galb1-4Glcb-Sp0	3
531	GalNAca1-3(Fuca1-2)Galb1-3GalNAcb1-3Gala1-4Galb1-4Glc-Sp21	3
186	GlcNAcb1-4-MDPLys	3
309	GlcNAcb1-4GlcNAcb-Sp12	3
326	Neu5,9Ac2a2-3Galb1-3GlcNAcb-Sp0	3
403	Galb1-3GlcNAca1-6Galb1-4GlcNAcb-Sp0	3
201	GlcAa-Sp8	3
394	Galb1-4GlcNAcb1-2Mana1-6(GlcNAcb1-2Mana1-3)Manb1-4GlcNAcb1-4GlcNAc-Sp12	3
502	GlcNAcb1-6(GlcNAcb1-2)Mana1-6(GlcNAcb1-4)(GlcNAcb1-4(GlcNAcb1-2)Mana1-3)Manb1-4GlcNAcb1-4(Fuca1-6)GlcNAc-Sp21	3
506	(6S)(4S)GalNAcb1-4GlcNAc-Sp8	3
520	Gala1-3(Fuca1-2)Galb1-3GlcNAcb1-6GalNAc-Sp14	3
53	GlcNAcb1-2Mana1-6(GlcNAcb1-2Mana1-3)Manb1-4GlcNAcb1-4GlcNAcb-Sp13	3
183	GlcNAcb1-3Galb1-4GlcNAcb-Sp8	3
265	Neu5Aca2-6Galb1-4(6S)GlcNAcb-Sp8	3
401	Gala1-3Galb1-4GlcNAcb1-3GalNAca-Sp14	3
516	Gala1-3Galb1-4GlcNAcb1-2Mana-Sp0	3
556	GlcNAb1-3Galb1-3GalNAc-Sp14	3
584	GlcNAcb1-3Galb1-4GlcNAcb1-6(Galb1-3)GalNAca-Sp14	3
148	Galb1-3GlcNAcb1-3Galb1-4Glcb-Sp10	2
173	GlcNAca1-3Galb1-4GlcNAcb-Sp8	2
504	Galb1-3GlcNAca1-3Galb1-4GlcNAcb-Sp8	2
210	Mana1-6(Mana1-2Mana1-3)Mana1-6(Mana1-2Mana1-3)Manb1-4GlcNAcb1-4GlcNAcb-Sp12	2
253	Neu5Aca2-3Galb1-4(Fuca1-3)GlcNAcb-Sp8	2
518	GalNAca1-3(Fuca1-2)Galb1-4 GlcNAcb1-2Mana-Sp0	2
188	GlcNAcb1-4Galb1-4GlcNAcb-Sp8	2
583	GlcNAcb1-3Galb1-4GlcNAcb1-3GalNAca-Sp14	2
264	Neu5Aca2-6GalNAcb1-4GlcNAcb-Sp0	1
134	GlcNAcb1-6(Galb1-3)GalNAca-Sp14	1
142	Galb1-3GalNAcb-Sp8	1
492	Fuca1-2(6S)Galb1-3GlcNAcb-Sp0	0
501	GalNAca1-3(Fuca1-2)Galb1-3GlcNAcb1-6GalNAca-Sp14	-1
236	Neu5Aca2-3GalNAcb1-4GlcNAcb-Sp0	-1
490	Gala1-3Galb1-4GlcNAcb1-6GalNAca-Sp14	-1
211	Mana1-2Mana1-6(Mana1-3)Mana1-6(Mana1-2Mana1-2Mana1-3)Manb1-4GlcNAcb1-4GlcNAcb-Sp12	-1
513	(6P)Galb1-4GlcNAcb-SP0	-2
234	Neu5Aca2-6(Neu5Aca2-3)GalNAca-Sp8	-3
534	GlcNAcb1-3Galb1-4GlcNAcb1-2Mana1-6(GlcNAcb1-3Galb1-4GlcNAcb1-2Mana1-3)Manb1-4GlcNAcb1-4GlcNAcb-Sp12	-4
157	Galb1-4GalNAca1-3(Fuca1-2)Galb1-4GlcNAcb-Sp8	-5
11	Neu5Acb-Sp8	-6
235	Neu5Aca2-3GalNAca-Sp8	-9

## Sheet: PHAE1ug
ChartID	Epitope	AverageRFU
456	Neu5Aca2-3Galb1-4GlcNAcb1-4Mana1-6(GlcNAcb1-4)(Neu5Aca2-3Galb1-4GlcNAcb1-4(Neu5Aca2-3Galb1-4GlcNAcb1-2)Mana1-3)Manb1-4GlcNAcb1-4GlcNAcb-Sp21	37828.2
455	Neu5Aca2-3Galb1-4GlcNAcb1-2Mana1-6(GlcNAcb1-4)(Neu5Aca2-3Galb1-4GlcNAcb1-2Mana1-3)Manb1-4GlcNAcb1-4GlcNAcb-Sp21	37286.5
573	GlcNAcb1-3Galb1-4GlcNAcb1-3Galb1-4GlcNAcb1-6(GlcNAcb1-3Galb1-4GlcNAcb1-3Galb1-4GlcNAb1-2)Mana1-6(GlcNAcb1-3Galb1-4GlcNAcb1-3Galb1-4GlcNAcb1-2Mana1-3)Manb1-4GlcNAcb1-4(Fuca1-6)GlcNAcb-Sp24	25253.8
548	GlcNAcb1-3Galb1-4GlcNAcb1-6(GlcNAcb1-3Galb1-4GlcNAcb1-2)Mana1-6(GlcNAcb1-3Galb1-4GlcNAcb1-2Man a1-3)Manb1-4GlcNAcb1-4GlcNAc-Sp24	24052
526	Galb1-4GlcNAcb1-2 Mana1-6(GlcNAcb1-4)(Galb1-4GlcNAcb1-2Mana1-3)Manb1-4GlcNAcb1-4(Fuca1-6)GlcNAc-Sp21	22960.8
565	Galb1-4GlcNAcb1-3Galb1-4GlcNAcb1-2Mana1-6(Galb1-4GlcNAcb1-3Galb1-4GlcNAcb1-2Mana1-3)Manb1-4GlcNAcb1-4(Fuca1-6)GlcNAcb-Sp24	20776.8
535	GlcNAcb1-3Galb1-4GlcNAcb1-2Mana1-6(GlcNAcb1-3Galb1-4GlcNAcb1-2Mana1-3)Manb1-4GlcNAcb1-4GlcNAcb-Sp25	19569
575	GlcNAcb1-3Galb1-4GlcNAcb1-3Galb1-4GlcNAcb1-3Galb1-4GlcNAcb1-6(GlcNAcb1-3Galb1-4GlcNAcb1-3Galb1-4GlcNAcb1-3Galb1-4GlcNAb1-2)Mana1-6(GlcNAcb1-3Galb1-4GlcNAcb1-3Galb1-4GlcNAcb1-3Galb1-4GlcNAcb1-2Mana1-3)Manb1-4GlcNAcb1-4(Fuca1-6)GlcNAcb-Sp24	19474.2
478	Neu5Aca2-3Galb1-4GlcNAcb1-2Mana1-6(Neu5Aca2-3Galb1-4GlcNAcb1-2Mana1-3)Manb1-4GlcNAcb1-4(Fuca1-6)GlcNAcb-Sp24	19297.5
572	Galb1-4GlcNAcb1-3Galb1-4GlcNAcb1-6(Galb1-4GlcNAcb1-3Galb1-4GlcNAb1-2)Mana1-6(Galb1-4GlcNAcb1-3Galb1-4GlcNAcb1-2Mana1-3)Manb1-4GlcNAcb1-4(Fuca1-6)GlcNAcb-Sp24	18247
536	Fuca1-2Galb1-4GlcNAcb1-3Galb1-4GlcNAcb1-2Mana1-6(Fuca1-2Galb1-4GlcNAcb1-3Galb1-4GlcNAcb1-2Mana1-3)Manb1-4GlcNAcb1-4GlcNAcb-Sp24	18200.8
564	GlcNAcb1-3Galb1-4GlcNAcb1-2Mana1-6(GlcNAcb1-3Galb1-4GlcNAcb1-2Mana1-3)Manb1-4GlcNAcb1-4(Fuca1-6)GlcNAcb-Sp24	16286.5
574	Galb1-4GlcNAcb1-3Galb1-4GlcNAcb1-3Galb1-4GlcNAcb1-6(Galb1-4GlcNAcb1-3Galb1-4GlcNAcb1-3Galb1-4GlcNAb1-2)Mana1-6(Galb1-4GlcNAcb1-3Galb1-4GlcNAcb1-3Galb1-4GlcNAcb1-2Mana1-3)Manb1-4GlcNAcb1-4(Fuca1-6)GlcNAcb-Sp24	15722.8
457	Neu5Aca2-3Galb1-4GlcNAcb1-6(Neu5Aca2-3Galb1-4GlcNAcb1-2)Mana1-6(GlcNAcb1-4)(Neu5Aca2-3Galb1-4GlcNAcb1-2Mana1-3)Manb1-4GlcNAcb1-4GlcNAcb-Sp21	15349.5
534	GlcNAcb1-3Galb1-4GlcNAcb1-2Mana1-6(GlcNAcb1-3Galb1-4GlcNAcb1-2Mana1-3)Manb1-4GlcNAcb1-4GlcNAcb-Sp12	13113.5
538	GlcNAcb1-3Galb1-4GlcNAcb1-3Galb1-4GlcNAcb1-2Mana1-6(GlcNAcb1-3Galb1-4GlcNAcb1-3Galb1-4GlcNAcb1-2Mana1-3)Manb1-4GlcNAcb1-4GlcNAcb-Sp25	12867.8
432	Galb1-4GlcNAcb1-2Mana1-6(GlcNAcb1-4)(Galb1-4GlcNAcb1-4(Galb1-4GlcNAcb1-2)Mana1-3)Manb1-4GlcNAcb1-4GlcNAc-Sp21	11356.2
322	Neu5Aca2-3Galb1-4GlcNAcb1-2Mana1-6(Neu5Aca2-3Galb1-4GlcNAcb1-2Mana1-3)Manb1-4GlcNAcb1-4GlcNAcb-Sp12	11056
567	Galb1-4GlcNAcb1-3Galb1-4GlcNAcb1-3Galb1-4GlcNAcb1-2Mana1-6(Galb1-4GlcNAcb1-3Galb1-4GlcNAcb1-3Galb1-4GlcNAcb1-2Mana1-3)Manb1-4GlcNAcb1-4(Fuca1-6)GlcNAcb-Sp24	10958.2
541	Galb1-3GlcNAcb1-3Galb1-4GlcNAcb1-2Mana1-6(Galb1-3GlcNAcb1-3Galb1-4GlcNAcb1-2Mana1-3)Manb1-4GlcNAcb1-4GlcNAc-Sp25	9478.25
480	Galb1-4GlcNAcb1-6(Galb1-4GlcNAcb1-2)Mana1-6(Galb1-4GlcNAcb1-2Mana1-3)Manb1-4GlcNAcb1-4(Fuca1-6)GlcNAcb-Sp24	9048
576	Galb1-4GlcNAcb1-3Galb1-4GlcNAcb1-3Galb1-4GlcNAcb1-3Galb1-4GlcNAcb1-6(Galb1-4GlcNAcb1-3Galb1-4GlcNAcb1-3Galb1-4GlcNAcb1-3Galb1-4GlcNAb1-2)Mana1-6(Galb1-4GlcNAcb1-3Galb1-4GlcNAcb1-3Galb1-4GlcNAcb1-3Galb1-4GlcNAcb1-2Mana1-3)Manb1-4GlcNAcb1-4(Fuca1-6)GlcNAcb-Sp24	8889.75
540	Galb1-4GlcNAcb1-3Galb1-4GlcNAcb1-3Galb1-4GlcNAcb1-2Mana1-6(Galb1-4GlcNAcb1-3Galb1-4GlcNAcb1-3Galb1-4GlcNAcb1-2Mana1-3)Manb1-4GlcNAcb1-4GlcNAcb-Sp24	8663.25
550	Gala1-3Galb1-4GlcNAcb1-2Mana1-6(Gala1-3Galb1-4GlcNAcb1-2Mana1-3)Manb1-4GlcNAcb1-4GlcNAc-Sp24	7142.75
577	GlcNAcb1-3Galb1-4GlcNAcb1-3Galb1-4GlcNAcb1-3Galb1-4GlcNAcb1-3Galb1-4GlcNAcb1-6(GlcNAcb1-3Galb1-4GlcNAcb1-3Galb1-4GlcNAcb1-3Galb1-4GlcNAcb1-3Galb1-4GlcNAb1-2)Mana1-6(GlcNAcb1-3Galb1-4GlcNAcb1-3Galb1-4GlcNAcb1-3Galb1-4GlcNAcb1-3Galb1-4GlcNAcb1-2Mana1-3)Manb1-4GlcNAcb1-4(Fuca1-6)GlcNAcb-Sp24	6670.5
566	GlcNAcb1-3Galb1-4GlcNAcb1-3Galb1-4GlcNAcb1-2Mana1-6(GlcNAcb1-3Galb1-4GlcNAcb1-3Galb1-4GlcNAcb1-2Mana1-3)Manb1-4GlcNAcb1-4(Fuca1-6)GlcNAcb-Sp24	6431.5
323	Neu5Aca2-3Galb1-4GlcNAcb1-2Mana1-6(Neu5Aca2-6Galb1-4GlcNAcb1-2Mana1-3)Manb1-4GlcNAcb1-4GlcNAcb-Sp12	5668.25
569	Galb1-4GlcNAcb1-3Galb1-4GlcNAcb1-3Galb1-4GlcNAcb1-3Galb1-4GlcNAcb1-2Mana1-6(Galb1-4GlcNAcb1-3Galb1-4GlcNAcb1-3Galb1-4GlcNAcb1-3Galb1-4GlcNAcb1-2Mana1-3)Manb1-4GlcNAcb1-4(Fuca1-6)GlcNAcb-Sp24	4946.25
458	Neu5Aca2-3Galb1-4GlcNAcb1-6(Neu5Aca2-3Galb1-4GlcNAcb1-2)Mana1-6(GlcNAcb1-4)(Neu5Aca2-3Galb1-4GlcNAcb1-4(Neu5Aca2-3Galb1-4GlcNAcb1-2)Mana1-3)Manb1-4GlcNAcb1-4GlcNAcb-Sp21	4737.75
568	GlcNAcb1-3Galb1-4GlcNAcb1-3Galb1-4GlcNAcb1-3Galb1-4GlcNAcb1-2Mana1-6(GlcNAcb1-3Galb1-4GlcNAcb1-3Galb1-4GlcNAcb1-3Galb1-4GlcNAcb1-2Mana1-3)Manb1-4GlcNAcb1-4(Fuca1-6)GlcNAcb-Sp24	4107.25
578	Galb1-4GlcNAcb1-3Galb1-4GlcNAcb1-3Galb1-4GlcNAcb1-3Galb1-4GlcNAcb1-3Galb1-4GlcNAcb1-6(Galb1-4GlcNAcb1-3Galb1-4GlcNAcb1-3Galb1-4GlcNAcb1-3Galb1-4GlcNAcb1-3Galb1-4GlcNAb1-2)Mana1-6(Galb1-4GlcNAcb1-3Galb1-4GlcNAcb1-3Galb1-4GlcNAcb1-3Galb1-4GlcNAcb1-3Galb1-4GlcNAcb1-2Mana1-3)Manb1-4GlcNAcb1-4(Fuca1-6)GlcNAcb-Sp24	3399.75
562	Galb1-3GlcNAcb1-3Galb1-4GlcNAcb1-6(Galb1-3GlcNAcb1-3Galb1-4GlcNAb1-2)Mana1-6(Galb1-3GlcNAcb1-3Galb1-4GlcNAcb1-2Mana1-3)Manb1-4GlcNAcb1-4(Fuca1-6)GlcNAcb-Sp24	3051.25
503	Galb1-4GlcNAcb1-6(Galb1-4GlcNAcb1-2)Mana1-6(GlcNAcb1-4)Galb1-4GlcNAcb1-4(Gal b1-4GlcNAcb1-2)Mana1-3)Manb1-4GlcNAcb1-4(Fuca1-6)GlcNAc-Sp21	2366.5
554	GlcNAcb1-3Galb1-4GlcNAcb1-3Galb1-4GlcNAcb1-3Galb1-4GlcNAcb1-3Galb1-4GlcNAcb1-2Mana1-6(GlcNAcb1-3Galb1-4GlcNAcb1-3Galb1-4GlcNAcb1-3Galb1-4GlcNAcb1-3Galb1-4GlcNAcb1-2Mana1-3)Manb1-4GlcNAcb1-4GlcNAcb-Sp25	2220
360	Gala1-3Galb1-4GlcNAcb1-2Mana1-6(Gala1-3Galb1-4GlcNAcb1-2Mana1-3)Manb1-4GlcNAcb1-4GlcNAcb-Sp20	1994.75
555	Galb1-4GlcNAcb1-3Galb1-4GlcNAcb1-3Galb1-4GlcNAcb1-3Galb1-4GlcNAcb1-3Galb1-4GlcNAcb1-2Mana1-6(Galb1-4GlcNAcb1-3Galb1-4GlcNAcb1-3Galb1-4GlcNAcb1-3Galb1-4GlcNAcb1-3Galb1-4GlcNAcb1-2Mana1-3)Manb1-4GlcNAcb1-4GlcNAcb-Sp25	1875.75
368	Gala1-3(Fuca1-2)Galb1-4GlcNAcb1-2Mana1-6(Gala1-3(Fuca1-2)Galb1-4GlcNAcb1-2Mana1-3)Manb1-4GlcNAcb1-4GlcNAcb-Sp20	1787
571	Galb1-4GlcNAcb1-3Galb1-4GlcNAcb1-3Galb1-4GlcNAcb1-3Galb1-4GlcNAcb1-3Galb1-4GlcNAcb1-2Mana1-6(Galb1-4GlcNAcb1-3Galb1-4GlcNAcb1-3Galb1-4GlcNAcb1-3Galb1-4GlcNAcb1-3Galb1-4GlcNAcb1-2Mana1-3)Manb1-4GlcNAcb1-4(Fuca1-6)GlcNAcb-Sp19	1660
431	Galb1-4GlcNAcb1-2Mana1-6(GlcNAcb1-4)(Galb1-4GlcNAcb1-2Mana1-3)Manb1-4GlcNAcb1-4GlcNAc-Sp21	1610.5
434	Galb1-4GlcNAcb1-6(Galb1-4GlcNAcb1-2)Mana1-6(GlcNAcb1-4)(Galb1-4GlcNAcb1-4(Galb1-4GlcNAcb1-2)Mana1-3)Manb1-4GlcNAcb1-4GlcNAc-Sp21	1442
558	Galb1-4GlcNAcb1-3Galb1-4GlcNAcb1-3Galb1-4GlcNAcb1-3Galb1-4GlcNAcb1-3Galb1-4GlcNAcb1-3Galb1-4GlcNAcb1-2Mana1-6(Galb1-4GlcNAcb1-3Galb1-4GlcNAcb1-3Galb1-4GlcNAcb1-3Galb1-4GlcNAcb1-3Galb1-4GlcNAcb1-3Galb1-4GlcNAcb1-2Mana1-3)Manb1-4GlcNAcb1-4GlcNAcb-Sp25	1357.75
539	Galb1-4GlcNAcb1-3Galb1-4GlcNAcb1-3Galb1-4GlcNAcb1-2Mana1-6(Galb1-4GlcNAcb1-3Galb1-4GlcNAcb1-3Galb1-4GlcNAcb1-2Mana1-3)Manb1-4GlcNAcb1-4GlcNAcb-Sp12	1338
570	GlcNAcb1-3Galb1-4GlcNAcb1-3Galb1-4GlcNAcb1-3Galb1-4GlcNAcb1-3Galb1-4GlcNAcb1-2Mana1-6(GlcNAcb1-3Galb1-4GlcNAcb1-3Galb1-4GlcNAcb1-3Galb1-4GlcNAcb1-3Galb1-4GlcNAcb1-2Mana1-3)Manb1-4GlcNAcb1-4(Fuca1-6)GlcNAcb-Sp19	1236
561	Galb1-3GlcNAcb1-3Galb1-4GlcNAcb1-3Galb1-4GlcNAcb1-6(Galb1-3GlcNAcb1-3Galb1-4GlcNAcb1-3Galb1-4GlcNAb1-2)Mana1-6(Galb1-3GlcNAcb1-3Galb1-4GlcNAcb1-3Galb1-4GlcNAcb1-2Mana1-3)Manb1-4GlcNAcb1-4(Fuca1-6)GlcNAcb-Sp24	1215.75
54	Galb1-4GlcNAcb1-2Mana1-6(Galb1-4GlcNAcb1-2Mana1-3)Manb1-4GlcNAcb1-4GlcNAcb-Sp12	1009.25
598	Neu5Aca2-6Galb1-4GlcNAcb1-3Galb1-4GlcNAcb1-2Mana1-6(Neu5Aca2-6Galb1-4GlcNAcb1-3Galb1-4GlcNAcb1-2Mana1-3)Manb1-4GlcNAcb1-4GlcNAcb-Sp12	1002.5
596	Neu5Aca2-6Galb1-4GlcNAcb1-3Galb1-4GlcNAcb1-3Galb1-4GlcNAcb1-2Mana1-6(Neu5Aca2-6Galb1-4GlcNAcb1-3Galb1-4GlcNAcb1-3Galb1-4GlcNAcb1-2Mana1-3)Manb1-4GlcNAcb1-4GlcNAcb-Sp12	982.25
433	Galb1-4GlcNAcb1-6(Galb1-4GlcNAcb1-2)Mana1-6(GlcNAcb1-4)(Galb1-4GlcNAcb1-2Mana1-3)Manb1-4GlcNAcb1-4GlcNAc-Sp21	832.5
549	Galb1-4GlcNAcb1-3Galb1-4GlcNAcb1-6(Galb1-4GlcNAcb1-3Galb1-4GlcNAcb1-2)Mana1-6(Galb1-4GlcNAcb1-3Galb1-4GlcNAcb1-2Mana1-3)Mana1-4GlcNAcb1-4GlcNAc-Sp24	785.75
593	Neu5Aca2-3Galb1-4GlcNAcb1-3Galb1-4GlcNAcb1-2Mana1-6(Neu5Aca2-3Galb1-4GlcNAcb1-3Galb1-4GlcNAcb1-2Mana1-3)Manb1-4GlcNAcb1-4GlcNAcb-Sp12	631
518	GalNAca1-3(Fuca1-2)Galb1-4 GlcNAcb1-2Mana-Sp0	585.25
537	GlcNAcb1-3Galb1-4GlcNAcb1-3Galb1-4GlcNAcb1-2Mana1-6(GlcNAcb1-3Galb1-4GlcNAcb1-3Galb1-4GlcNAcb1-2Mana1-3)Manb1-4GlcNAcb1-4GlcNAcb-Sp12	520.75
525	GlcNAcb1-2 Mana1-6(GlcNAcb1-4)(GlcNAcb1-2Mana1-3)Manb1-4GlcNAcb1-4(Fuca1-6)GlcNAc-Sp21	518
428	GlcNAcb1-2Mana1-6(GlcNAcb1-4)(GlcNAcb1-4(GlcNAcb1-2)Mana1-3)Manb1-4GlcNAcb1-4GlcNAc-Sp21	423.5
367	GalNAca1-3(Fuca1-2)Galb1-4GlcNAcb1-2Mana1-6(GalNAca1-3(Fuca1-2)Galb1-4GlcNAcb1-2Mana1-3)Manb1-4GlcNAcb1-4GlcNAcb-Sp20	402.75
517	Gala1-3(Fuca1-2)Galb1-4GlcNAcb1-2Mana-Sp0	348.5
383	Galb1-4GlcNAcb1-6(Galb1-4GlcNAcb1-2)Mana1-6(Galb1-4GlcNAcb1-4(Galb1-4GlcNAcb1-2)Mana1-3)Manb1-4GlcNAcb1-4GlcNAcb-Sp21	334.25
529	Neu5Aca2-3Galb1-4(Fuca1-3)GlcNAcb1-2Mana-Sp0	281
215	Mana1-6(Mana1-3)Mana1-6(Mana1-2Mana1-3)Manb1-4GlcNAcb1-4GlcNAcb-Sp12	270.75
597	Neu5Aca2-3Galb1-4GlcNAcb1-3Galb1-4GlcNAcb1-3Galb1-4GlcNAcb1-2Mana1-6(Neu5Aca2-3Galb1-4GlcNAcb1-3Galb1-4GlcNAcb1-3Galb1-4GlcNAcb1-2Mana1-3)Manb1-4GlcNAcb1-4GlcNAcb-Sp12	255.75
400	Gala1-4Galb1-4GlcNAcb1-2Mana1-6(Gala1-4Galb1-4GlcNAcb1-2Mana1-3)Manb1-4GlcNAcb1-4GlcNAcb-Sp24	251.25
350	Galb1-4GlcNAcb1-2Mana1-6(Galb1-4GlcNAcb1-2Mana1-3)Manb1-4GlcNAcb1-4(Fuca1-6)GlcNAcb-Sp22	249.5
102	Gala1-3(Fuca1-2)Galb1-3GlcNAcb-Sp8	231.25
470	GlcNAcb1-6(GlcNAcb1-2)Mana1-6(GlcNAcb1-2Mana1-3)Manb1-4GlcNAcb1-4(Fuca1-6)GlcNAcb-Sp24	195.5
316	Neu5Aca2-6Galb1-4GlcNAcb1-2Mana1-6(Neu5Aca2-3Galb1-4GlcNAcb1-2Mana1-3)Manb1-4GlcNAcb1-4GlcNAcb-Sp12	183
202	GlcAb-Sp8	178
366	Galb1-4GlcNAcb1-2Mana1-6(Galb1-4GlcNAcb1-4(Galb1-4GlcNAcb1-2)Mana1-3)Manb1-4GlcNAcb1-4GlcNAc-Sp21	177.25
388	GalNAcb1-4(Neu5Aca2-3)Galb1-4GlcNAcb1-3GalNAca-Sp14	177
468	Fuca1-2Galb1-4(Fuca1-3)GlcNAcb1-2Mana1-6(Fuca1-2Galb1-4(Fuca1-3)GlcNAcb1-2Mana1-3)Manb1-4GlcNAcb1-4(Fuca1-6)GlcNAcb-Sp24	175.5
317	Galb1-4GlcNAcb1-2Mana1-6(Neu5Aca2-6Galb1-4GlcNAcb1-2Mana1-3)Manb1-4GlcNAcb1-4GlcNAcb-Sp12	170
427	GlcNAcb1-2Mana1-6(GlcNAcb1-4)(GlcNAcb1-2Mana1-3)Manb1-4GlcNAcb1-4GlcNAc-Sp21	169.25
361	Galb1-4GlcNAcb1-2Mana1-6(Mana1-3)Manb1-4GlcNAcb1-4GlcNAcb-Sp12	155.75
595	Neu5Aca2-6Galb1-4GlcNAcb1-3Galb1-4GlcNAcb1-6(Neu5Aca2-6Galb1-4GlcNAcb1-3Galb1-4GlcNAcb1-3)GalNAca-Sp14	145.5
581	Galb1-4GlcNAcb1-3Galb1-4GlcNAcb1-6(Galb1-4GlcNAcb1-3Galb1-4GlcNAcb1-3)GalNAca-Sp14	141.75
579	Galb1-4GlcNAcb1-3Galb1-4GlcNAcb1-3GalNAca-Sp14	138
423	Gala1-3(Fuca1-2)Galb1-4GlcNAcb1-2Mana1-6(Gala1-3(Fuca1-2)Galb1-4GlcNAcb1-2Mana1-3)Manb1-4GlcNAcb1-4(Fuca1-6)GlcNAcb-Sp22	136.75
111	Gala1-3GalNAca-Sp16	129
347	Galb1-4GlcNAcb1-2Mana1-6Manb1-4GlcNAcb1-4GlcNAc-Sp12	125.5
333	GalNAca1-3(Fuca1-2)Galb1-4GlcNAcb1-3Galb1-4GlcNAcb1-3Galb1-4GlcNAcb-Sp0	117.25
502	GlcNAcb1-6(GlcNAcb1-2)Mana1-6(GlcNAcb1-4)(GlcNAcb1-4(GlcNAcb1-2)Mana1-3)Manb1-4GlcNAcb1-4(Fuca1-6)GlcNAc-Sp21	111.75
580	Galb1-4GlcNAcb1-3Galb1-4GlcNAcb1-6(Galb1-3)GalNAca-Sp14	108.75
50	Mana1-6(Mana1-3)Manb1-4GlcNAcb1-4GlcNAcb-Sp12	104.25
212	Mana1-2Mana1-6(Mana1-2Mana1-3)Mana1-6(Mana1-2Mana1-2Mana1-3)Manb1-4GlcNAcb1-4GlcNAcb-Sp12	103.5
393	GlcNAcb1-2Mana1-6(Galb1-4GlcNAcb1-2Mana1-3)Manb1-4GlcNAcb1-4GlcNAc-Sp12	103
248	Neu5Aca2-3Galb1-3GlcNAcb-Sp0	96.5
429	GlcNAcb1-6(GlcNAcb1-2)Mana1-6(GlcNAcb1-4)(GlcNAcb1-2Mana1-3)Manb1-4GlcNAcb1-4GlcNAc-Sp21	96.5
448	Neu5Aca2-8Neu5Aca2-3Galb1-3GalNAcb1-4(Neu5Aca2-8Neu5Aca2-3)Galb1-4Glcb-Sp0	83.25
104	Gala1-3(Fuca1-2)Galb1-4(Fuca1-3)GlcNAcb-Sp8	79
251	Neu5Aca2-3Galb1-4(Fuca1-3)GlcNAcb1-3Galb1-4(Fuca1-3)GlcNAcb1-3Galb1-4(Fuca1-3)GlcNAcb-Sp0	77.25
57	Neu5Aca2-6Galb1-4GlcNAcb1-2Mana1-6(Neu5Aca2-6Galb1-4GlcNAcb1-2Mana1-3)Manb1-4GlcNAcb1-4GlcNAcb-Sp24	76
417	GlcNAcb1-2(GlcNAcb1-6)Mana1-6(GlcNAcb1-2Mana1-3)Manb1-4GlcNAcb1-4GlcNAcb-Sp19	73.75
430	GlcNAcb1-6(GlcNAcb1-2)Mana1-6(GlcNAcb1-4)(GlcNAcb1-4(GlcNAcb1-2)Mana1-3)Manb1-4GlcNAcb1-4GlcNAc-Sp21	73
412	Fuca1-2Galb1-4(Fuca1-3)GlcNAcb1-3GalNAca-Sp14	72.75
528	Fuca1-4(Galb1-3)GlcNAcb1-2 Mana-Sp0	71.5
359	Fuca1-2Galb1-4(Fuca1-3)GlcNAcb1-2Mana1-6(Fuca1-2Galb1-4(Fuca1-3)GlcNAcb1-2Mana1-3)Manb1-4GlcNAcb1-4GlcNAb-Sp20	69
324	Galb1-4(Fuca1-3)GlcNAcb1-2Mana1-6(Galb1-4(Fuca1-3)GlcNAcb1-2Mana1-3)Manb1-4GlcNAcb1-4GlcNAcb-Sp20	68.75
394	Galb1-4GlcNAcb1-2Mana1-6(GlcNAcb1-2Mana1-3)Manb1-4GlcNAcb1-4GlcNAc-Sp12	67.5
443	Galb1-4(Fuca1-3)GlcNAcb1-6GalNAc-Sp14	66
469	Fuca1-2Galb1-3(Fuca1-4)GlcNAcb1-2Mana1-6(Fuca1-2Galb1-3(Fuca1-4)GlcNAcb1-2Mana1-3)Manb1-4GlcNAcb1-4(Fuca1-6)GlcNAcb1-4(Fuca1-6)GlcNAcb-Sp19	65
487	(3S)Galb1-3(Fuca1-4)GlcNAcb-Sp0	65
261	Neu5Aca2-3Galb1-4Glcb-Sp0	62.75
496	Fuca1-2(6S)Galb1-3(6S)GlcNAcb-Sp0	57.5
391	Gala1-3Galb1-3(Fuca1-4)GlcNAcb1-2Mana1-6(Gala1-3Galb1-3(Fuca1-4)GlcNAcb1-2Mana1-3)Manb1-4GlcNAcb1-4GlcNAc-Sp19	56.25
426	Fuca1-3GlcNAcb1-6(Galb1-4GlcNAcb1-3)Galb1-4Glc-Sp21	56.25
297	Neu5Aca2-3Galb1-4(Fuca1-3)GlcNAcb1-6(Galb1-3)GalNAca-Sp14	56
476	Neu5Aca2-6Galb1-4 GlcNAcb1-6(Neu5Aca2-6Galb1-4GlcNAcb1-3)GalNAca-Sp14	56
374	Neu5Aca2-3Galb1-4(Fuca1-3)GlcNAcb1-3GalNAca-Sp14	55.25
453	GalNAca1-3(Fuca1-2)Galb1-3GlcNAcb1-2Mana1-6(GalNAca1-3(Fuca1-2)Galb1-3GlcNAcb1-2Mana1-3)Manb1-4GlcNAcb1-4(Fuca1-6)GlcNAcb-Sp22	54.75
477	Neu5Aca2-6Galb1-4GlcNAcb1-2Mana1-6(Neu5Aca2-6Galb1-4GlcNAcb1-2Mana1-3)Manb1-4GlcNAcb1-4(Fuca1-6)GlcNAcb-Sp24	54.75
371	Fuca1-4(Fuca1-2Galb1-3)GlcNAcb1-2Mana1-3(Fuca1-4(Fuca1-2Galb1-3)GlcNAcb1-2Mana1-3)Manb1-4GlcNAcb1-4GlcNAcb-Sp19	54.5
452	Neu5Aca2-6Galb1-4GlcNAcb1-6(Fuca1-2Galb1-3GlcNAcb1-3)Galb1-4Glc-Sp21	54.25
83	GalNAca1-3(Fuca1-2)Galb1-4(Fuca1-3)GlcNAcb-Sp0	54
479	Mana1-6(Mana1-3)Manb1-4GlcNAcb1-4(Fuca1-6)GlcNAcb-Sp19	53.75
51	Mana1-6(Mana1-3)Manb1-4GlcNAcb1-4GlcNAcb-Sp13	53
369	Gala1-3Galb1-4(Fuca1-3)GlcNAcb1-2Mana1-6(Gala1-3Galb1-4(Fuca1-3)GlcNAcb1-2Mana1-3)Manb1-4GlcNAcb1-4GlcNAcb-Sp20	52
136	Neu5Aca2-6(Galb1-3)GalNAca-Sp14	51.75
454	Galb1-4GlcNAcb1-6(Galb1-4GlcNAcb1-2)Mana1-6(Galb1-4GlcNAcb1-2Mana1-3)Manb1-4GlcNAcb1-4GlcNAcb-Sp19	51.75
321	Galb1-3GlcNAcb1-2Mana1-6(Galb1-3GlcNAcb1-2Mana1-3)Manb1-4GlcNAcb1-4GlcNAcb-Sp19	51.5
303	Galb1-4GlcNAcb1-6Galb1-4GlcNAcb-Sp0	50.75
160	Galb1-4GlcNAcb1-3GalNAc-Sp14	50.5
226	GalNAcb1-4(Neu5Aca2-8Neu5Aca2-8Neu5Aca2-3)Galb1-4Glcb-Sp0	50.5
471	Galb1-3GlcNAcb1-2Mana1-6(GlcNAcb1-4)(Galb1-3GlcNAcb1-2Mana1-3)Manb1-4GlcNAcb1-4GlcNAcb-Sp21	50
450	GalNAca1-3(Fuca1-2)Galb1-4GlcNAcb1-2Mana1-6(GalNAca1-3(Fuca1-2)Galb1-4GlcNAcb1-2Mana1-3)Manb1-4GlcNAcb1-4(Fuca1-6)GlcNAcb-Sp22	49.75
451	Gala1-3(Fuca1-2)Galb1-3GlcNAcb1-2Mana1-6(Gala1-3(Fuca1-2)Galb1-3GlcNAcb1-2Mana1-3)Manb1-4GlcNAcb1-4(Fuca1-6)GlcNAcb-Sp22	49.75
414	GalNAca1-3(Fuca1-2)Galb1-4(Fuca1-3)GlcNAcb1-3GalNAc-Sp14	49.5
473	Neu5Aca2-3Galb1-4GlcNAcb1-2Mana-Sp0	48.75
214	Mana1-2Mana1-2Mana1-6(Mana1-3)Mana-Sp9	48
325	Neu5,9Ac2a2-3Galb1-4GlcNAcb-Sp0	47
289	Galb1-4(Fuca1-3)(6S)Glcb-Sp0	46.75
61	Fuca1-2Galb1-3GalNAca-Sp8	46
24	(3S)Galb1-4(Fuca1-3)(6S)Glc-Sp0	45.25
141	Galb1-3GalNAca-Sp16	45.25
196	Glca1-4Glca-Sp8	44.75
415	Galb1-4(Fuca1-3)GlcNAcb1-2Mana1-6(Galb1-4(Fuca1-3)GlcNAcb1-2Mana1-3)Manb1-4GlcNAcb1-4(Fuca1-6)GlcNAcb-Sp22	44.5
222	Fuca1-2(6S)Galb1-4(6S)Glcb-Sp0	43.25
237	Neu5Aca2-3Galb1-3(6S)GlcNAc-Sp8	43
9	Neu5Aca-Sp8	41.75
37	(3S)Galb1-4GlcNAcb-Sp8	41.5
288	Galb1-4(Fuca1-3)(6S)GlcNAcb-Sp0	41.25
485	Galb1-3(Fuca1-4)GlcNAcb1-6GalNAca-Sp14	41.25
590	Neu5Aca2-3Galb1-4GlcNAcb1-3Galb1-4GlcNAcb1-6(Galb1-3)GalNAca-Sp14	41.25
1	Gala-Sp8	41
362	Fuca1-4(Galb1-3)GlcNAcb1-2Mana1-6(Fuca1-4(Galb1-3)GlcNAcb1-2Mana1-3)Manb1-4GlcNAcb1-4(Fuca1-6)GlcNAcb-Sp22	41
416	Fuca1-2Galb1-4GlcNAcb1-2Mana1-6(Fuca1-2Galb1-4GlcNAcb1-2Mana1-3)Manb1-4GlcNAcb1-4(Fuca1-6)GlcNAcb-Sp22	41
404	GalNAcb1-3Gala1-6Galb1-4Glcb-Sp8	40.5
163	Galb1-4GlcNAcb1-3Galb1-4GlcNAcb-Sp0	40.25
358	Fuca1-2Galb1-4GlcNAcb1-2Mana1-6(Fuca1-2Galb1-4GlcNAcb1-2Mana1-3)Manb1-4GlcNAcb1-4GlcNAcb-Sp20	40.25
334	Neu5Aca2-3Galb1-4(Fuca1-3)GlcNAcb1-6(Neu5Aca2-3Galb1-3)GalNAc-Sp14	39.75
390	Gala1-3Galb1-3GlcNAcb1-2Mana1-6(Gala1-3Galb1-3GlcNAcb1-2Mana1-3)Manb1-4GlcNAcb1-4GlcNAc-Sp19	39.25
495	Fuca1-2Galb1-3(6S)GlcNAcb-Sp0	39.25
15	GalNAcb-Sp8	38.75
290	Galb1-4(Fuca1-3)GlcNAcb1-3Galb1-3(Fuca1-4)GlcNAcb-Sp0	38.5
420	GalNAca1-3(Fuca1-2)Galb1-3GlcNAcb1-3GalNAc-Sp14	38.25
441	Fuca1-2Galb1-4 GlcNAcb1-2Mana1-6(Fuca1-2Galb1-4GlcNAcb1-2(Fuca1-2Galb1-4GlcNAcb1-4)Mana1-3)Manb1-4GlcNAcb1-4GlcNAcb-Sp12	38.25
282	Neu5Gca2-3Galb1-4Glcb-Sp0	37.75
395	Neu5Aca2-3Galb1-3GlcNAcb1-3GalNAca-Sp14	37.75
312	Mana1-6(Mana1-3)Mana1-6(Mana1-3)Manb-Sp10	37.5
418	Fuca1-2Galb1-3GlcNAcb1-3GalNAc-Sp14	37.5
32	(3S)Galb1-4(Fuca1-3)GlcNAc-Sp0	36.75
519	Galb1-3GlcNAcb1-2Mana-Sp0	36.5
38	(3S)Galb-Sp8	36.25
75	Fuca1-2Galb1-4GlcNAcb-Sp0	36
225	GalNAcb1-4(Neu5Aca2-8Neu5Aca2-8Neu5Aca2-8Neu5Aca2-3)Galb1-4Glcb-Sp0	36
284	Neu5Gca2-6Galb1-4GlcNAcb-Sp0	36
339	GlcNAca1-4Galb1-4GlcNAcb1-3Galb1-4(Fuca1-3)GlcNAcb1-3Galb1-4(Fuca1-3)GlcNAcb-Sp0	36
84	(3S)Galb1-4(Fuca1-3)Glcb-Sp0	35.75
208	Mana1-2Mana1-6(Mana1-2Mana1-3)Mana-Sp9	35.75
219	(3S)Galb1-4(Fuca1-3)(6S)GlcNAcb-Sp8	35.75
586	Neu5Aca2-3Galb1-4GlcNAcb1-3Galb1-4GlcNAcb1-6(Neu5Aca2-3Galb1-4GlcNAcb1-3Galb1-4GlcNAcb1-3)GalNAca-Sp14	35.75
195	Glca1-4Glcb-Sp8	35.5
375	GalNAcb1-4GlcNAcb1-2Mana1-6(GalNAcb1-4GlcNAcb1-2Mana1-3)Manb1-4GlcNAcb1-4GlcNAc-Sp12	35.25
591	Neu5Aca2-6Galb1-4GlcNAcb1-3Galb1-4GlcNAcb1-6(Galb1-3)GalNAca-Sp14	34.75
96	GalNAcb1-3Gala1-4Galb1-4GlcNAcb-Sp0	34.5
97	GalNAcb1-4(Fuca1-3)GlcNAcb-Sp0	34.5
116	Gala1-3Galb1-4Glcb-Sp0	34.25
440	(6S)Galb1-3(6S)GlcNAc-Sp0	34
7	Fuca-Sp9	33.75
299	Neu5Aca2-6Galb1-4GlcNAcb1-2Mana1-6(Galb1-4GlcNAcb1-2Mana1-3)Manb1-4GlcNAcb1-4GlcNAcb-Sp12	33.75
18	GlcN(Gc)b-Sp8	33.5
463	Gala1-3(Fuca1-2)Galb1-3GalNAca-Sp8	33.25
100	Gala1-2Galb-Sp8	33
407	Galb1-3GalNAcb1-4(Neu5Aca2-8Neu5Aca2-3)Galb1-4Glcb-Sp0	33
380	Galb1-4GlcNAcb1-6(Fuca1-4(Fuca1-2Galb1-3)GlcNAcb1-3)Galb1-4Glc-Sp21	32.5
213	Mana1-6(Mana1-3)Mana-Sp9	32.25
304	GalNAcb1-3Galb-Sp8	32.25
3	Mana-Sp8	31.5
349	GlcNAcb1-2Mana1-6(GlcNAcb1-2Mana1-3)Manb1-4GlcNAcb1-4(Fuca1-6)GlcNAcb-Sp22	31.5
357	Fuca1-2Galb1-3GlcNAcb1-2Mana1-6(Fuca1-2Galb1-3GlcNAcb1-2Mana1-3)Manb1-4GlcNAcb1-4GlcNAcb-Sp20	31.25
216	Mana1-6(Mana1-3)Mana1-6(Mana1-3)Manb1-4GlcNAcb1-4GlcNAcb-Sp12	31
449	GalNAcb1-4Galb1-4Glcb-Sp0	30.75
320	Neu5Gcb2-6Galb1-4GlcNAc-Sp8	30.5
442	Fuca1-2Galb1-4(Fuca1-3)GlcNAcb1-2Mana1-6(Fuca1-2Galb1-4(Fuca1-3)GlcNAcb1-4(Fuca1-2Galb1-4(Fuca1-3)GlcNAcb1-2)Mana1-3)Manb1-4GlcNAcb1-4GlcNAcb-Sp12	30.5
385	Fuca1-2Galb1-3GalNAca1-3(Fuca1-2)Galb1-4Glcb-Sp0	30.25
488	Galb1-4(Fuca1-3)GlcNAcb1-6(Neu5Aca2-6(Neu5Aca2-3Galb1-3)GlcNAcb1-3)Galb1-4Glc-Sp21	30.25
13	Glcb-Sp8	30
313	Mana1-2Mana1-6(Mana1-3)Mana1-6(Mana1-2Mana1-2Mana1-3)Mana-Sp9	30
481	Neu5Aca2-3Galb1-3GlcNAcb1-2Mana1-6(GlcNAcb1-4)(Neu5Aca2-3Galb1-3GlcNAcb1-2Mana1-3)Manb1-4GlcNAcb1-4GlcNAc-Sp21	30
25	(3S)Galb1-4Glcb-Sp8	29.75
99	GalNAcb1-4GlcNAcb-Sp8	29.75
278	Neu5Gca2-3Galb1-3(Fuca1-4)GlcNAcb-Sp0	29.75
5	GalNAca-Sp15	29.5
12	Galb-Sp8	29.5
17	GlcNAcb-Sp8	29.5
53	GlcNAcb1-2Mana1-6(GlcNAcb1-2Mana1-3)Manb1-4GlcNAcb1-4GlcNAcb-Sp13	29.5
482	Neu5Aca2-6Galb1-4GlcNAcb1-6(Fuca1-2Galb1-4(Fuca1-3)GlcNAcb1-3)Galb1-4Glc-Sp21	29.5
275	Galb1-3(Fuca1-4)GlcNAcb1-3Galb1-3(Fuca1-4)GlcNAcb-Sp0	28.75
422	Fuca1-2Galb1-3GlcNAcb1-2Mana1-6(Fuca1-2Galb1-3GlcNAcb1-2Mana1-3)Manb1-4GlcNAcb1-4(Fuca1-6)GlcNAcb-Sp22	28.75
464	Gala1-3(Fuca1-2)Galb1-3GalNAcb-Sp8	28.75
272	Neu5Aca2-6Galb-Sp8	28.5
348	Mana1-6(Galb1-4GlcNAcb1-2Mana1-3)Manb1-4GlcNAcb1-4GlcNAcb-Sp12	28.5
255	Neu5Aca2-3Galb1-4(Fuca1-3)GlcNAcb1-3Galb1-4GlcNAcb-Sp8	28.25
110	Gala1-3GalNAca-Sp8	28
146	Galb1-3Galb-Sp8	28
155	Galb1-4(6S)Glcb-Sp0	27.75
207	Mana1-2Mana1-2Mana1-3Mana-Sp9	27.75
230	GalNAcb1-4(Neu5Aca2-3)Galb1-4GlcNAcb-Sp0	27.75
466	Glca1-4Glca1-4Glca1-4Glcb-Sp10	27.75
23	6S(3S)Galb1-4GlcNAcb-Sp0	27.5
405	Gala1-3(Fuca1-2)Galb1-4(Fuca1-3)Glcb-Sp21	27.5
132	Galb1-4GlcNAcb1-6GalNAc-Sp14	27
499	(3S)GalNAcb1-4(Fuca1-3)GlcNAcb-Sp8	27
125	Galb1-2Galb-Sp8	26.75
153	Galb1-4(Fuca1-3)GlcNAcb1-3Galb1-4(Fuca1-3)GlcNAcb-Sp0	26.75
14	Manb-Sp8	26.5
41	(6P)Mana-Sp8	26.5
203	GlcAb1-3Galb-Sp8	26.5
243	Neu5Aca2-6(Neu5Aca2-3Galb1-3)GalNAca-Sp14	26.5
294	4S(3S)Galb1-4GlcNAcb-Sp0	26.5
71	Fuca1-2Galb1-4(Fuca1-3)GlcNAcb-Sp0	26.25
150	Galb1-3GlcNAcb-Sp8	26.25
314	Mana1-2Mana1-6(Mana1-2Mana1-3)Mana1-6(Mana1-2Mana1-2Mana1-3)Mana-Sp9	26.25
444	Galb1-4GlcNAcb1-2Mana-Sp0	26.25
356	KDNa2-3Galb1-3GalNAca-Sp14	26
112	Gala1-3GalNAcb-Sp8	25.75
245	Neu5Aca2-3Galb1-3GalNAcb1-3Gala1-4Galb1-4Glcb-Sp0	25.75
6	Fuca-Sp8	25.25
26	(3S)Galb1-4(6S)Glcb-Sp0	25.25
181	GlcNAcb1-3Galb-Sp8	25.25
204	GlcAb1-6Galb-Sp8	25.25
4	GalNAca-Sp8	25
169	Galb1-4GlcNAcb-Sp8	25
209	Mana1-2Mana1-3Mana-Sp9	25
413	Gala1-3(Fuca1-2)Galb1-4(Fuca1-3)GlcNAcb1-3GalNAc-Sp14	25
67	Fuca1-2Galb1-3GlcNAcb-Sp0	24.75
475	Neu5Aca2-6Galb1-4GlcNAcb1-6GalNAca-Sp14	24.75
42	(6S)Galb1-4Glcb-Sp0	24.5
318	Neu5Aca2-8Neu5Acb-Sp17	24.5
52	GlcNAcb1-2Mana1-6(GlcNAcb1-2Mana1-3)Manb1-4GlcNAcb1-4GlcNAcb-Sp12	24.25
247	Fuca1-2(6S)Galb1-4Glcb-Sp0	24.25
437	Neu5Aca2-3Galb1-4GlcNAcb1-3Galb-Sp8	24.25
2	Glca-Sp8	24
49	Neu5,9Ac2a2-6Galb1-4GlcNAcb-Sp8	24
128	Galb1-3(Fuca1-4)GlcNAc-Sp0	24
167	Galb1-4GlcNAcb1-6(Galb1-3)GalNAc-Sp14	24
168	Galb1-4GlcNAcb-Sp0	24
292	Neu5Aca2-3Galb1-3GlcNAcb1-3Galb1-3GlcNAcb-Sp0	24
88	GlcNAcb1-3Galb1-3GalNAca-Sp8	23.75
205	KDNa2-3Galb1-3GlcNAcb-Sp0	23.75
346	Galb1-4GlcNAcb1-2Mana1-3Manb1-4GlcNAcb1-4GlcNAc-Sp12	23.75
397	Galb1-4(Fuca1-3)GlcNAcb1-3GalNAca-Sp14	23.75
311	Mana1-6Manb-Sp10	23.5
381	Galb1-4(Fuca1-3)GlcNAcb1-6(Fuca1-4(Fuca1-2Galb1-3)GlcNAcb1-3)Galb1-4Glc-Sp21	23.5
408	Neu5Aca2-3Galb1-3GalNAcb1-4(Neu5Aca2-8Neu5Aca2-3)Galb1-4Glcb-Sp0	23.5
91	GalNAca1-3GalNAcb-Sp8	23.25
300	Galb1-4GlcNAcb1-6(Galb1-4GlcNAcb1-3)Galb1-4GlcNAc-Sp0	23.25
465	Glca1-6Glca1-6Glca1-6Glcb-Sp10	23.25
123	Gala1-4GlcNAcb-Sp8	23
244	Neu5Aca2-3Galb-Sp8	23
133	GlcNAcb1-6(Galb1-3)GalNAca-Sp8	22.75
151	Galb1-4(Fuca1-3)GlcNAcb-Sp0	22.75
156	Galb1-4(6S)Glcb-Sp8	22.75
27	(3S)Galb1-4(6S)Glcb-Sp8	22.5
89	GalNAca1-3(Fuca1-2)Galb-Sp8	22.5
370	GalNAca1-3(Fuca1-2)Galb1-3GlcNAcb1-2Mana1-6(GalNAca1-3(Fuca1-2)Galb1-3GlcNAcb1-2Mana1-3)Manb1-4GlcNAcb1-4GlcNAcb-Sp20	22.5
98	GalNAcb1-4GlcNAcb-Sp0	22
220	Fuca1-2(6S)Galb1-4GlcNAcb-Sp0	22
336	GlcNAca1-4Galb1-4GlcNAcb-Sp0	22
522	Gala1-3Galb1-3GlcNAcb1-2Mana-Sp0	22
120	Gala1-4Galb1-4GlcNAcb-Sp0	21.75
122	Gala1-4Galb1-4Glcb-Sp0	21.75
384	GlcNAcb1-2Mana1-6(GlcNAcb1-4(GlcNAcb1-2)Mana1-3)Manb1-4GlcNAcb1-4GlcNAc-Sp21	21.75
439	(6S)Galb1-3GlcNAcb-Sp0	21.75
106	Gala1-3(Fuca1-2)Galb1-4Glcb-Sp0	21.25
270	Neu5Aca2-6Galb1-4Glcb-Sp0	21.25
139	Galb1-3GalNAca-Sp8	21
145	Galb1-3GalNAcb1-4Galb1-4Glcb-Sp8	21
164	Galb1-4GlcNAcb1-3Galb1-4Glcb-Sp0	21
206	KDNa2-3Galb1-4GlcNAcb-Sp0	21
351	Galb1-3GlcNAcb1-2Mana1-6(Galb1-3GlcNAcb1-2Mana1-3)Manb1-4GlcNAcb1-4(Fuca1-6)GlcNAcb-Sp22	21
68	Fuca1-2Galb1-3GlcNAcb-Sp8	20.5
101	Gala1-3(Fuca1-2)Galb1-3GlcNAcb-Sp0	20.5
365	Galb1-4(Fuca1-3)GlcNAcb1-6(Fuca1-2Galb1-4GlcNAcb1-3)Galb1-4Glc-Sp21	20.5
396	Fuca1-2Galb1-4GlcNAcb1-3GalNAca-Sp14	20.5
187	GlcNAcb1-6(GlcNAcb1-4)GalNAca-Sp8	20.25
192	GlcNAcb1-6GalNAca-Sp8	20.25
194	GlcNAcb1-6Galb1-4GlcNAcb-Sp8	20.25
268	Neu5Aca2-6Galb1-4GlcNAcb1-3Galb1-4(Fuca1-3)GlcNAcb1-3Galb1-4(Fuca1-3)GlcNAcb-Sp0	20.25
489	Fuca1-2Galb1-4GlcNAcb1-6GalNAca-Sp14	20.25
500	Fuca1-2Galb1-3GlcNAcb1-6(Fuca1-2Galb1-3GlcNAcb1-3)GalNAca-Sp14	20.25
260	Fuca1-2Galb1-4(6S)Glcb-Sp0	20
494	Fuca1-2Galb1-4GlcNAcb1-2Mana-Sp0	20
93	GalNAca1-4(Fuca1-2)Galb1-4GlcNAcb-Sp8	19.75
280	Neu5Gca2-3Galb1-4(Fuca1-3)GlcNAcb-Sp0	19.75
560	(3S)GlcAb1-3Galb1-4GlcNAcb1-2Mana-Sp0	19.75
118	Gala1-3Galb-Sp8	19.5
119	Gala1-4(Fuca1-2)Galb1-4GlcNAcb-Sp8	19.5
171	Galb1-4Glcb-Sp0	19.5
283	Neu5Gca2-6GalNAca-Sp0	19.5
399	Gala1-4Galb1-3GlcNAcb1-2Mana1-6(Gala1-4Galb1-3GlcNAcb1-2Mana1-3)Manb1-4GlcNAcb1-4GlcNAcb-Sp19	19.5
34	(3S)Galb1-4(6S)GlcNAcb-Sp0	19.25
72	Fuca1-2Galb1-4(Fuca1-3)GlcNAcb-Sp8	19.25
189	GlcNAcb1-4GlcNAcb1-4GlcNAcb1-4GlcNAcb1-4GlcNAcb1-4GlcNAcb1-Sp8	19.25
60	Fuca1-2Galb1-3(Fuca1-4)GlcNAcb-Sp8	19
85	GalNAca1-3(Fuca1-2)Galb1-4GlcNAcb-Sp0	19
185	GlcNAcb1-3Galb1-4Glcb-Sp0	19
285	Neu5Gca-Sp8	19
424	Galb1-3GlcNAcb1-6(Galb1-3GlcNAcb1-2)Mana1-6(Galb1-3GlcNAcb1-2Mana1-3)Manb1-4GlcNAcb1-4GlcNAcb-Sp19	19
445	Fuca1-2Galb1-4GlcNAcb1-6(Fuca1-2Galb1-4GlcNAcb1-3)GalNAc-Sp14	19
20	Galb1-4GlcNAcb1-6(Galb1-4GlcNAcb1-3)GalNAc-Sp14	18.75
78	Fuca1-2Galb-Sp8	18.75
379	Galb1-4(Fuca1-3)GlcNAcb1-6(Galb1-3GlcNAcb1-3)Galb1-4Glc-Sp21	18.75
406	Galb1-4GlcNAcb1-6(Neu5Aca2-6Galb1-3GlcNAcb1-3)Galb1-4Glc-Sp21	18.75
291	Galb1-4GlcNAcb1-3Galb1-3GlcNAcb-Sp0	18.5
69	Fuca1-2Galb1-4(Fuca1-3)GlcNAcb1-3Galb1-4(Fuca1-3)GlcNAcb-Sp0	18.25
273	Neu5Aca2-8Neu5Aca-Sp8	18.25
305	GlcAb1-3GlcNAcb-Sp8	18.25
585	GlcNAcb1-3Galb1-4GlcNAcb1-6(GlcNAcb1-3Galb1-4GlcNAcb1-3)GalNAca-Sp14	18
11	Neu5Acb-Sp8	17.75
239	Neu5Aca2-3Galb1-3(Fuca1-4)GlcNAcb1-3Galb1-4(Fuca1-3)GlcNAcb-Sp0	17.75
281	Neu5Gca2-3Galb1-4GlcNAcb-Sp0	17.75
588	GlcNAcb1-3Galb1-4GlcNAcb1-3Galb1-4GlcNAcb1-3GalNAca-Sp14	17.75
95	GalNAcb1-3(Fuca1-2)Galb-Sp8	17.5
152	Galb1-4(Fuca1-3)GlcNAcb-Sp8	17.5
435	Galb1-4Galb-Sp10	17.5
279	Neu5Gca2-3Galb1-3GlcNAcb-Sp0	17.25
378	Galb1-3GlcNAcb1-3Galb1-4GlcNAcb1-6(Galb1-3GlcNAcb1-3)Galb1-4Glcb-Sp0	17.25
70	Fuca1-2Galb1-4(Fuca1-3)GlcNAcb1-3Galb1-4(Fuca1-3)GlcNAcb1-3Galb1-4(Fuca1-3)GlcNAcb-Sp0	17
109	Gala1-4(Gala1-3)Galb1-4GlcNAcb-Sp8	17
131	Galb1-4GlcNAcb1-6GalNAca-Sp8	17
178	GlcNAcb1-6(GlcNAcb1-3)Galb1-4GlcNAcb-Sp8	17
387	Galb1-3GlcNAcb1-3GalNAca-Sp14	17
16	GlcNAcb-Sp0	16.75
90	GalNAca1-3(Fuca1-2)Galb-Sp18	16.75
103	Gala1-3(Fuca1-2)Galb1-4(Fuca1-3)GlcNAcb-Sp0	16.75
107	Gala1-3(Fuca1-2)Galb-Sp8	16.75
337	GlcNAca1-4Galb1-3GlcNAcb-Sp0	16.75
179	GlcNAcb1-3GalNAca-Sp8	16.5
105	Gala1-3(Fuca1-2)Galb1-4GlcNAc-Sp0	16.25
523	GalNAcb1-4GlcNAcb1-2Mana-Sp0	16.25
58	Fuca1-2Galb1-3GalNAcb1-3Gala-Sp9	16
65	Fuca1-2Galb1-3GlcNAcb1-3Galb1-4Glcb-Sp8	16
252	Neu5Aca2-3Galb1-4(Fuca1-3)GlcNAcb-Sp0	16
161	Galb1-4GlcNAcb1-3Galb1-4(Fuca1-3)GlcNAcb1-3Galb1-4(Fuca1-3)GlcNAcb-Sp0	15.75
182	GlcNAcb1-3Galb1-4GlcNAcb-Sp0	15.75
271	Neu5Aca2-6Galb1-4Glcb-Sp8	15.75
276	Neu5Acb2-6GalNAca-Sp8	15.75
600	Galb1-3GalNAcb1-4(Neu5Aca2-8Neu5Aca2-8Neu5Aca2-3)Galb1-4Glcb-Sp21	15.75
257	Neu5Aca2-3Galb1-4GlcNAcb-Sp0	15.5
266	Neu5Aca2-6Galb1-4GlcNAcb-Sp0	15.5
113	Gala1-3Galb1-4(Fuca1-3)GlcNAcb-Sp8	15.25
198	Glcb1-4Glcb-Sp8	15.25
267	Neu5Aca2-6Galb1-4GlcNAcb-Sp8	15.25
328	Neu5Aca2-3Galb1-3(Fuca1-4)GlcNAcb1-3Galb1-3(Fuca1-4)GlcNAcb-Sp0	15.25
94	GalNAcb1-3GalNAca-Sp8	15
121	Gala1-4Galb1-4GlcNAcb-Sp8	15
344	Neu5Aca2-6Galb1-4GlcNAcb1-2Mana1-6Manb1-4GlcNAcb1-4GlcNAc-Sp12	14.75
353	KDNa2-3Galb1-4(Fuca1-3)GlcNAc-Sp0	14.75
355	KDNa2-3Galb1-4Glc-Sp0	14.75
77	Fuca1-2Galb1-4Glcb-Sp0	14.25
115	Gala1-3Galb1-4GlcNAcb-Sp8	14.25
382	Galb1-3GlcNAcb1-3Galb1-4(Fuca1-3)GlcNAcb1-6(Galb1-3GlcNAcb1-3)Galb1-4Glc-Sp21	14.25
250	Neu5Aca2-3Galb1-4(Fuca1-3)(6S)GlcNAcb-Sp8	14
342	Neu5Aca2-6Galb1-4GlcNAcb1-2Mana1-6(Mana1-3)Manb1-4GlcNAcb1-4GlcNAc-Sp12	14
527	Galb1-4GlcNAcb1-2 Mana1-6(Galb1-4GlcNAcb1-4)(Galb1-4GlcNAcb1-2Mana1-3)Manb1-4GlcNAcb1-4(Fuca1-6)GlcNAc-Sp21	14
592	Neu5Aca2-6Galb1-4GlcNAcb1-6(Galb1-3)GalNAca-Sp14	14
21	GlcNAcb1-6(GlcNAcb1-4)(GlcNAcb1-3)GlcNAc-Sp8	13.75
48	Neu5,9Ac2a-Sp8	13.75
63	Fuca1-2Galb1-3GalNAcb1-4(Neu5Aca2-3)Galb1-4Glcb-Sp0	13.75
166	Galb1-4GlcNAcb1-6(Galb1-3)GalNAca-Sp8	13.75
47	(6S)GlcNAcb-Sp8	13.5
307	GlcNAcb1-3Man-Sp10	13.5
392	Neu5Aca2-3Galb1-3GlcNAcb1-2Mana1-6(Neu5Aca2-3Galb1-3GlcNAcb1-2Mana1-3)Manb1-4GlcNAcb1-4GlcNAc-Sp19	13.25
43	(6S)Galb1-4Glcb-Sp8	13
228	GalNAcb1-4(Neu5Aca2-8Neu5Aca2-3)Galb1-4Glcb-Sp0	13
472	Neu5Aca2-6Galb1-4GlcNAcb1-6(Galb1-3GlcNAcb1-3)Galb1-4Glcb-Sp21	13
498	GalNAcb1-4(Fuca1-3)(6S)GlcNAcb-Sp8	13
345	Neu5Aca2-6Galb1-4GlcNAcb1-2Mana1-3Manb1-4GlcNAcb1-4GlcNAc-Sp12	12.75
114	Gala1-3Galb1-3GlcNAcb-Sp0	12.5
44	(6S)Galb1-4GlcNAcb-Sp8	12.25
82	GalNAca1-3(Fuca1-2)Galb1-3GlcNAcb-Sp0	12.25
231	GalNAcb1-4(Neu5Aca2-3)Galb1-4GlcNAcb-Sp8	12.25
249	Neu5Aca2-3Galb1-4(6S)GlcNAcb-Sp8	12.25
296	(6P)Glcb-Sp10	12.25
40	(4S)Galb1-4GlcNAcb-Sp8	12
274	Neu5Aca2-8Neu5Aca2-3Galb1-4Glcb-Sp0	12
354	KDNa2-6Galb1-4GlcNAc-Sp0	11.75
8	Rhaa-Sp8	11.5
28	(3S)Galb1-3(Fuca1-4)GlcNAcb-Sp8	11.5
149	Galb1-3GlcNAcb-Sp0	11.5
190	GlcNAcb1-4GlcNAcb1-4GlcNAcb1-4GlcNAcb1-4GlcNAcb1-Sp8	11.5
373	Neu5Aca2-6Galb1-4GlcNAcb1-3GalNAc-Sp14	11.5
135	Neu5Aca2-6(Galb1-3)GalNAca-Sp8	11.25
277	Neu5Acb2-6Galb1-4GlcNAcb-Sp8	11.25
340	GlcNAca1-4Galb1-4GlcNAcb1-3Galb1-4GlcNAcb-Sp0	11.25
352	(6S)GlcNAcb1-3Galb1-4GlcNAcb-Sp0	11.25
546	Neu5Gca2-8Neu5Gca2-6Galb1-4GlcNAc-Sp0	11.25
184	GlcNAcb1-3Galb1-4GlcNAcb1-3Galb1-4GlcNAcb-Sp0	11
298	Galb1-3Galb1-4GlcNAcb-Sp8	11
10	Neu5Aca-Sp11	10.75
33	(3S)Galb1-4(Fuca1-3)GlcNAc-Sp8	10.75
143	Galb1-3GalNAcb1-3Gala1-4Galb1-4Glcb-Sp0	10.75
197	Glca1-6Glca1-6Glcb-Sp8	10.75
199	Glcb1-6Glcb-Sp8	10.75
315	Neu5Aca2-3Galb1-4GlcNAcb1-6(Neu5Aca2-3Galb1-3)GalNAca-Sp14	10.75
81	Fucb1-3GlcNAcb-Sp8	10.5
338	GlcNAca1-4Galb1-4GlcNAcb1-3Galb1-4Glcb-Sp0	10.5
372	Neu5Aca2-3Galb1-4GlcNAcb1-3GalNAc-Sp14	10.5
491	Galb1-4(Fuca1-3)GlcNAcb1-2Mana-Sp0	10.5
246	Neu5Aca2-3Galb1-3GlcNAcb1-3Galb1-4GlcNAcb-Sp0	10.25
30	(3S)Galb1-3GlcNAcb-Sp0	10
74	Fuca1-2Galb1-4GlcNAcb1-3Galb1-4GlcNAcb1-3Galb1-4GlcNAcb-Sp0	10
176	GlcNAcb1-6(GlcNAcb1-3)GalNAca-Sp8	10
233	Neu5Aca2-3Galb1-3GalNAcb1-4(Neu5Aca2-3)Galb1-4Glcb-Sp0	10
240	Neu5Aca2-3Galb1-4(Neu5Aca2-3Galb1-3)GlcNAcb-Sp8	9.75
436	Galb1-6Galb-Sp10	9.75
56	Neu5Aca2-6Galb1-4GlcNAcb1-2Mana1-6(Neu5Aca2-6Galb1-4GlcNAcb1-2Man-a1-3)Manb1-4GlcNAcb1-4GlcNAcb-Sp21	9.5
341	GlcNAca1-4Galb1-3GalNAc-Sp14	9.25
461	Neu5Aca2-6Galb1-4GlcNAcb1-6(Neu5Aca2-6Galb1-4GlcNAcb1-2)Mana1-6(GlcNAcb1-4)(Neu5Aca2-6Galb1-4GlcNAcb1-2Mana1-3)Manb1-4GlcNAcb1-4GlcNAcb-Sp21	9.25
287	Galb1-3GlcNAcb1-3Galb1-3GlcNAcb-Sp0	9
459	Neu5Aca2-6Galb1-4GlcNAcb1-2Mana1-6(GlcNAcb1-4)(Neu5Aca2-6Galb1-4GlcNAcb1-2Mana1-3)Manb1-4GlcNAcb1-4GlcNAcb-Sp21	9
19	Galb1-4GlcNAcb1-6(Galb1-4GlcNAcb1-3)GalNAca-Sp8	8.75
62	Fuca1-2Galb1-3GalNAca-Sp14	8.75
201	GlcAa-Sp8	8.75
221	Fuca1-2Galb1-4(6S)GlcNAcb-Sp8	8.75
319	Neu5Aca2-8Neu5Aca2-8Neu5Acb-Sp8	8.75
511	(4S)GalNAcb-Sp10	8.75
599	GlcNAcb1-3Fuca-Sp21	8.75
46	Neu5Aca2-3(6S)Galb1-4GlcNAcb-Sp8	8.5
129	Galb1-3(Fuca1-4)GlcNAc-Sp8	8.5
402	Galb1-3GlcNAcb1-6Galb1-4GlcNAcb-Sp0	8.5
587	Neu5Aca2-6Galb1-4GlcNAcb1-3Galb1-4GlcNAcb1-3GalNAca-Sp14	8.5
79	Fuca1-3GlcNAcb-Sp8	8.25
22	6S(3S)Galb1-4(6S)GlcNAcb-Sp0	8
162	Galb1-4GlcNAcb1-3Galb1-4GlcNAcb1-3Galb1-4GlcNAcb-Sp0	8
386	Fuca1-2Galb1-3GalNAca1-3(Fuca1-2)Galb1-4GlcNAcb-Sp0	8
137	Neu5Acb2-6(Galb1-3)GalNAca-Sp8	7.75
256	Neu5Aca2-3Galb1-4GlcNAcb1-3Galb1-4GlcNAcb1-3Galb1-4GlcNAcb-Sp0	7.75
552	GalNAcb1-3GlcNAcb-Sp0	7.75
45	(6S)Galb1-4(6S)Glcb-Sp8	7.5
295	(6S)Galb1-4(6S)GlcNAcb-Sp0	7.5
310	MurNAcb1-4GlcNAcb-Sp10	7.5
108	Gala1-3(Fuca1-2)Galb-Sp18	7.25
126	Galb1-3(Fuca1-4)GlcNAcb1-3Galb1-4(Fuca1-3)GlcNAcb-Sp0	7.25
229	Neu5Aca2-8Neu5Aca2-8Neu5Aca-Sp8	7.25
343	Mana1-6(Neu5Aca2-6Galb1-4GlcNAcb1-2Mana1-3)Manb1-4GlcNAcb1-4GlcNAc-Sp12	7.25
92	GalNAca1-3Galb-Sp8	7
127	Galb1-3GlcNAcb1-3Galb1-4(Fuca1-3)GlcNAcb-Sp0	7
286	Neu5Aca2-3Galb1-4GlcNAcb1-6(Galb1-3)GalNAca-Sp14	7
335	GlcNAca1-4Galb1-4GlcNAcb1-3Galb1-4GlcNAcb1-3Galb1-4GlcNAcb-Sp0	7
376	Galb1-3GalNAca1-3(Fuca1-2)Galb1-4Glc-Sp0	7
409	Gala1-3(Fuca1-2)Galb1-4GlcNAcb1-3GalNAca-Sp14	6.75
425	Galb1-4GlcNAcb1-6(Fuca1-2Galb1-3GlcNAcb1-3)Galb1-4Glc-Sp21	6.75
553	GalNAcb1-4GlcNAcb1-3GalNAcb1-4GlcNAcb-Sp0	6.75
200	G-ol-Sp8	6.5
447	GalNAca1-3(Fuca1-2)Galb1-4GlcNAcb1-6(GalNAca1-3(Fuca1-2)Galb1-4GlcNAcb1-3)GalNAc-Sp14	6.5
557	Galb1-3GlcNAcb1-6(Galb1-3)GalNAc-Sp14	6.25
76	Fuca1-2Galb1-4GlcNAcb-Sp8	6
87	GalNAca1-3(Fuca1-2)Galb1-4Glcb-Sp0	6
183	GlcNAcb1-3Galb1-4GlcNAcb-Sp8	6
403	Galb1-3GlcNAca1-6Galb1-4GlcNAcb-Sp0	6
483	Galb1-3GlcNAcb1-6GalNAca-Sp14	6
35	(3S)Galb1-4(6S)GlcNAcb-Sp8	5.75
144	Galb1-3GalNAcb1-4(Neu5Aca2-3)Galb1-4Glcb-Sp0	5.75
227	Neu5Aca2-8Neu5Aca2-8Neu5Aca2-3Galb1-4Glcb-Sp0	5.75
421	Gala1-3Galb1-3GlcNAcb1-3GalNAc-Sp14	5.75
510	(3S)GalNAcb1-4GlcNAc-Sp8	5.75
563	Neu5Aca2-8Neu5Aca2-3Galb1-3GalNAcb1-4(Neu5Aca2-3)Galb1-4Glc-Sp21	5.75
130	Fuca1-4(Galb1-3)GlcNAcb-Sp8	5.5
262	Neu5Aca2-3Galb1-4Glcb-Sp8	5.5
411	GalNAca1-3GalNAcb1-3Gala1-4Galb1-4Glcb-Sp0	5.5
460	Neu5Aca2-6Galb1-4GlcNAcb1-4Mana1-6(GlcNAcb1-4)(Neu5Aca2-6Galb1-4GlcNAcb1-4(Neu5Aca2-6Galb1-4GlcNAcb1-2)Mana1-3)Manb1-4GlcNAcb1-4GlcNAcb-Sp21	5.5
497	Neu5Aca2-6GalNAcb1-4(6S)GlcNAcb-Sp8	5.5
530	GlcNAcb1-3Galb1-4GlcNAcb1-6(GlcNAcb1-3)Galb1-4GlcNAc-Sp0	5.5
533	Galb1-3GalNAcb1-3Gal-Sp21	5.5
66	Fuca1-2Galb1-3GlcNAcb1-3Galb1-4Glcb-Sp10	5.25
140	Galb1-3GalNAca-Sp14	5.25
172	Galb1-4Glcb-Sp8	5.25
191	GlcNAcb1-4GlcNAcb1-4GlcNAcb-Sp8	5.25
238	Neu5Aca2-3Galb1-3(Fuca1-4)GlcNAcb-Sp8	5.25
486	Neu5Aca2-3Galb1-3GlcNAcb1-6GalNAca-Sp14	5.25
124	Gala1-6Glcb-Sp8	5
235	Neu5Aca2-3GalNAca-Sp8	5
302	Galb1-4GlcNAca1-6Galb1-4GlcNAcb-Sp0	5
330	Gala1-4Galb1-4GlcNAcb1-3Galb1-4Glcb-Sp0	5
551	GlcNAcb1-3Galb1-4GlcNAcb1-6(GlcNAcb1-3Galb1-3)GalNAca-Sp14	5
589	Galb1-4GlcNAcb1-3Galb1-3GalNAca-Sp14	5
39	(6S)(4S)Galb1-4GlcNAcb-Sp0	4.75
73	Fuca1-2Galb1-4GlcNAcb1-3Galb1-4GlcNAcb-Sp0	4.75
180	GlcNAcb1-3GalNAca-Sp14	4.75
293	Neu5Aca2-3Galb1-4GlcNAcb1-3Galb1-3GlcNAcb-Sp0	4.75
331	GalNAcb1-3Gala1-4Galb1-4GlcNAcb1-3Galb1-4Glcb-Sp0	4.75
377	Galb1-3GalNAca1-3(Fuca1-2)Galb1-4GlcNAc-Sp0	4.75
419	Gala1-3(Fuca1-2)Galb1-3GlcNAcb1-3GalNAc-Sp14	4.75
506	(6S)(4S)GalNAcb1-4GlcNAc-Sp8	4.75
59	Fuca1-2Galb1-3GalNAcb1-3Gala1-4Galb1-4Glcb-Sp9	4.5
159	Galb1-4GlcNAcb1-3GalNAca-Sp8	4.5
175	GlcNAcb1-2Galb1-3GalNAca-Sp8	4.5
542	Neu5Gca2-8Neu5Gca2-3Galb1-4GlcNAc-Sp0	4.5
29	(3S)Galb1-3GalNAca-Sp8	4.25
64	Fuca1-2Galb1-3GalNAcb1-4(Neu5Aca2-3)Galb1-4Glcb-Sp9	4.25
117	Gala1-3Galb1-4Glc-Sp10	4.25
193	GlcNAcb1-6GalNAca-Sp14	4.25
224	Neu5Aca2-3Galb1-3GalNAca-Sp14	4.25
309	GlcNAcb1-4GlcNAcb-Sp12	4.25
410	GalNAca1-3(Fuca1-2)Galb1-4GlcNAcb1-3GalNAca-Sp14	4.25
484	Gala1-3Galb1-3GlcNAcb1-6GalNAca-Sp14	4.25
556	GlcNAb1-3Galb1-3GalNAc-Sp14	4.25
154	Galb1-4(Fuca1-3)GlcNAcb1-3Galb1-4(Fuca1-3)GlcNAcb1-3Galb1-4(Fuca1-3)GlcNAcb-Sp0	4
173	GlcNAca1-3Galb1-4GlcNAcb-Sp8	4
263	Neu5Aca2-6GalNAca-Sp8	4
332	GalNAca1-3(Fuca1-2)Galb1-4GlcNAcb1-3Galb1-4GlcNAcb-Sp0	4
462	Neu5Aca2-6Galb1-4GlcNAcb1-6(Neu5Aca2-6Galb1-4GlcNAcb1-2)Mana1-6(GlcNAcb1-4)(Neu5Aca2-6Galb1-4GlcNAcb1-4(Neu5Aca2-6Galb1-4GlcNAcb1-2)Mana1-3)Manb1-4GlcNAcb1-4GlcNAcb-Sp21	4
493	Gala1-3(Fuca1-2)Galb1-4GlcNAcb1-6GalNAca-Sp14	4
508	(3S)GalNAcb1-4(3S)GlcNAc-Sp8	4
521	Neu5Aca2-3Galb1-3GlcNAcb1-2Mana-Sp0	4
31	(3S)Galb1-3GlcNAcb-Sp8	3.75
327	Neu5Aca2-6Galb1-4GlcNAcb1-3Galb1-3GlcNAcb-Sp0	3.75
364	Neu5Aca2-6GlcNAcb1-4GlcNAcb1-4GlcNAc-Sp21	3.75
389	GalNAca1-3(Fuca1-2)Galb1-3GalNAca1-3(Fuca1-2)Galb1-4GlcNAcb-Sp0	3.75
512	Galb1-4(6P)GlcNAcb-Sp0	3.75
515	Neu5Aca2-6Galb1-4GlcNAcb1-2Man-Sp0	3.75
532	Gala1-3(Fuca1-2)Galb1-3GalNAcb1-3Gala1-4Galb1-4Glc-Sp21	3.75
86	GalNAca1-3(Fuca1-2)Galb1-4GlcNAcb-Sp8	3.5
148	Galb1-3GlcNAcb1-3Galb1-4Glcb-Sp10	3.5
232	GalNAcb1-4(Neu5Aca2-3)Galb1-4Glcb-Sp0	3.5
545	Neu5Gca2-8Neu5Gca2-3Galb1-4GlcNAcb1-3Galb1-4GlcNAc-Sp0	3.5
582	Neu5Aca2-3Galb1-4GlcNAcb1-3Galb1-4GlcNAcb1-3GalNAca-Sp14	3.5
158	Galb1-4GalNAcb1-3(Fuca1-2)Galb1-4GlcNAcb-Sp8	3.25
218	Neu5Aca2-3Galb1-4GlcNAcb1-3Galb1-4(Fuca1-3)GlcNAcb-Sp0	3.25
301	GlcNAcb1-6(Galb1-4GlcNAcb1-3)Galb1-4GlcNAc-Sp0	3.25
308	GlcNAcb1-4GlcNAcb-Sp10	3.25
438	GalNAcb1-6GalNAcb-Sp8	3.25
524	Neu5Aca2-3Galb1-3GalNAcb1-4Galb1-4Glcb-Sp0	3.25
55	Neu5Aca2-6Galb1-4GlcNAcb1-2Mana1-6(Neu5Aca2-6Galb1-4GlcNAcb1-2Mana1-3)Manb1-4GlcNAcb1-4GlcNAcb-Sp12	3
210	Mana1-6(Mana1-2Mana1-3)Mana1-6(Mana1-2Mana1-3)Manb1-4GlcNAcb1-4GlcNAcb-Sp12	3
241	Neu5Aca2-3Galb1-3(6S)GalNAca-Sp8	3
269	Neu5Aca2-6Galb1-4GlcNAcb1-3Galb1-4GlcNAcb-Sp0	3
306	Neu5Aca2-6Galb1-4GlcNAcb1-2Mana1-6(GlcNAcb1-2Mana1-3)Manb1-4GlcNAcb1-4GlcNAcb-Sp12	3
504	Galb1-3GlcNAca1-3Galb1-4GlcNAcb-Sp8	3
520	Gala1-3(Fuca1-2)Galb1-3GlcNAcb1-6GalNAc-Sp14	3
544	Neu5Gca2-8Neu5Aca2-3Galb1-4GlcNAc-Sp0	3
177	GlcNAcb1-6(GlcNAcb1-3)GalNAca-Sp14	2.75
217	Manb1-4GlcNAcb-Sp0	2.75
254	Neu5Aca2-3Galb1-4(Fuca1-3)GlcNAcb1-3Galb-Sp8	2.75
258	Neu5Aca2-3Galb1-4GlcNAcb-Sp8	2.75
398	GalNAca1-3GalNAcb1-3Gala1-4Galb1-4GlcNAcb-Sp0	2.75
505	Galb1-3(6S)GlcNAcb-Sp8	2.75
516	Gala1-3Galb1-4GlcNAcb1-2Mana-Sp0	2.75
36	(3S)Galb1-4GlcNAcb-Sp0	2.5
147	Galb1-3GlcNAcb1-3Galb1-4GlcNAcb-Sp0	2.5
265	Neu5Aca2-6Galb1-4(6S)GlcNAcb-Sp8	2.5
329	Neu5Aca2-6Galb1-4GlcNAcb1-3Galb1-4GlcNAcb1-3Galb1-4GlcNAcb-Sp0	2.5
363	Neu5Aca2-6GlcNAcb1-4GlcNAc-Sp21	2.5
446	Gala1-3(Fuca1-2)Galb1-4GlcNAcb1-6(Gala1-3(Fuca1-2)Galb1-4GlcNAcb1-3)GalNAc-Sp14	2.5
474	Neu5Aca2-3Galb1-4GlcNAcb1-6GalNAca-Sp14	2.5
559	(3S)GlcAb1-3Galb1-4GlcNAcb1-3Galb1-4Glc-Sp0	2.5
80	Fuca1-4GlcNAcb-Sp8	2.25
467	Neu5Aca2-3Galb1-4GlcNAcb1-6(Neu5Aca2-3Galb1-4GlcNAcb1-3)GalNAca-Sp14	2.25
507	(6S)GalNAcb1-4GlcNAc-Sp8	2.25
514	GalNAca1-3(Fuca1-2)Galb1-4GlcNAcb1-6GalNAc-Sp14	2.25
165	Galb1-4GlcNAcb1-3Galb1-4Glcb-Sp8	2
188	GlcNAcb1-4Galb1-4GlcNAcb-Sp8	2
264	Neu5Aca2-6GalNAcb1-4GlcNAcb-Sp0	2
401	Gala1-3Galb1-4GlcNAcb1-3GalNAca-Sp14	2
134	GlcNAcb1-6(Galb1-3)GalNAca-Sp14	1.75
138	Neu5Aca2-6(Galb1-3)GlcNAcb1-4Galb1-4Glcb-Sp10	1.75
186	GlcNAcb1-4-MDPLys	1.75
223	Neu5Aca2-3Galb1-3GalNAca-Sp8	1.75
253	Neu5Aca2-3Galb1-4(Fuca1-3)GlcNAcb-Sp8	1.75
584	GlcNAcb1-3Galb1-4GlcNAcb1-6(Galb1-3)GalNAca-Sp14	1.75
594	GlcNAcb1-6(Neu5Aca2-3Galb1-3)GalNAca-Sp14	1.75
142	Galb1-3GalNAcb-Sp8	1.5
174	GlcNAca1-6Galb1-4GlcNAcb-Sp8	1.5
490	Gala1-3Galb1-4GlcNAcb1-6GalNAca-Sp14	1.5
547	Neu5Aca2-8Neu5Aca2-3Galb1-4GlcNAc-Sp0	1.5
157	Galb1-4GalNAca1-3(Fuca1-2)Galb1-4GlcNAcb-Sp8	1.25
326	Neu5,9Ac2a2-3Galb1-3GlcNAcb-Sp0	1.25
170	Galb1-4GlcNAcb-Sp23	1
492	Fuca1-2(6S)Galb1-3GlcNAcb-Sp0	0.75
543	Neu5Aca2-8Neu5Gca2-3Galb1-4GlcNAc-Sp0	0.75
583	GlcNAcb1-3Galb1-4GlcNAcb1-3GalNAca-Sp14	0.5
259	Neu5Aca2-3Galb1-4GlcNAcb1-3Galb1-4GlcNAcb-Sp0	0.25
234	Neu5Aca2-6(Neu5Aca2-3)GalNAca-Sp8	0
236	Neu5Aca2-3GalNAcb1-4GlcNAcb-Sp0	-0.25
242	Neu5Aca2-6(Neu5Aca2-3Galb1-3)GalNAca-Sp8	-0.25
531	GalNAca1-3(Fuca1-2)Galb1-3GalNAcb1-3Gala1-4Galb1-4Glc-Sp21	-0.5
211	Mana1-2Mana1-6(Mana1-3)Mana1-6(Mana1-2Mana1-2Mana1-3)Manb1-4GlcNAcb1-4GlcNAcb-Sp12	-1
513	(6P)Galb1-4GlcNAcb-SP0	-1.5
501	GalNAca1-3(Fuca1-2)Galb1-3GlcNAcb1-6GalNAca-Sp14	-2
509	GalNAcb1-4(6S)GlcNAc-Sp8	-4.25

## Sheet: PHAE10ug
ChartID	Epitope	AverageRFU
548	GlcNAcb1-3Galb1-4GlcNAcb1-6(GlcNAcb1-3Galb1-4GlcNAcb1-2)Mana1-6(GlcNAcb1-3Galb1-4GlcNAcb1-2Man a1-3)Manb1-4GlcNAcb1-4GlcNAc-Sp24	51947.8
538	GlcNAcb1-3Galb1-4GlcNAcb1-3Galb1-4GlcNAcb1-2Mana1-6(GlcNAcb1-3Galb1-4GlcNAcb1-3Galb1-4GlcNAcb1-2Mana1-3)Manb1-4GlcNAcb1-4GlcNAcb-Sp25	51380
575	GlcNAcb1-3Galb1-4GlcNAcb1-3Galb1-4GlcNAcb1-3Galb1-4GlcNAcb1-6(GlcNAcb1-3Galb1-4GlcNAcb1-3Galb1-4GlcNAcb1-3Galb1-4GlcNAb1-2)Mana1-6(GlcNAcb1-3Galb1-4GlcNAcb1-3Galb1-4GlcNAcb1-3Galb1-4GlcNAcb1-2Mana1-3)Manb1-4GlcNAcb1-4(Fuca1-6)GlcNAcb-Sp24	51239.5
555	Galb1-4GlcNAcb1-3Galb1-4GlcNAcb1-3Galb1-4GlcNAcb1-3Galb1-4GlcNAcb1-3Galb1-4GlcNAcb1-2Mana1-6(Galb1-4GlcNAcb1-3Galb1-4GlcNAcb1-3Galb1-4GlcNAcb1-3Galb1-4GlcNAcb1-3Galb1-4GlcNAcb1-2Mana1-3)Manb1-4GlcNAcb1-4GlcNAcb-Sp25	50801.5
564	GlcNAcb1-3Galb1-4GlcNAcb1-2Mana1-6(GlcNAcb1-3Galb1-4GlcNAcb1-2Mana1-3)Manb1-4GlcNAcb1-4(Fuca1-6)GlcNAcb-Sp24	50049.5
577	GlcNAcb1-3Galb1-4GlcNAcb1-3Galb1-4GlcNAcb1-3Galb1-4GlcNAcb1-3Galb1-4GlcNAcb1-6(GlcNAcb1-3Galb1-4GlcNAcb1-3Galb1-4GlcNAcb1-3Galb1-4GlcNAcb1-3Galb1-4GlcNAb1-2)Mana1-6(GlcNAcb1-3Galb1-4GlcNAcb1-3Galb1-4GlcNAcb1-3Galb1-4GlcNAcb1-3Galb1-4GlcNAcb1-2Mana1-3)Manb1-4GlcNAcb1-4(Fuca1-6)GlcNAcb-Sp24	50041
578	Galb1-4GlcNAcb1-3Galb1-4GlcNAcb1-3Galb1-4GlcNAcb1-3Galb1-4GlcNAcb1-3Galb1-4GlcNAcb1-6(Galb1-4GlcNAcb1-3Galb1-4GlcNAcb1-3Galb1-4GlcNAcb1-3Galb1-4GlcNAcb1-3Galb1-4GlcNAb1-2)Mana1-6(Galb1-4GlcNAcb1-3Galb1-4GlcNAcb1-3Galb1-4GlcNAcb1-3Galb1-4GlcNAcb1-3Galb1-4GlcNAcb1-2Mana1-3)Manb1-4GlcNAcb1-4(Fuca1-6)GlcNAcb-Sp24	48727
540	Galb1-4GlcNAcb1-3Galb1-4GlcNAcb1-3Galb1-4GlcNAcb1-2Mana1-6(Galb1-4GlcNAcb1-3Galb1-4GlcNAcb1-3Galb1-4GlcNAcb1-2Mana1-3)Manb1-4GlcNAcb1-4GlcNAcb-Sp24	48065.8
565	Galb1-4GlcNAcb1-3Galb1-4GlcNAcb1-2Mana1-6(Galb1-4GlcNAcb1-3Galb1-4GlcNAcb1-2Mana1-3)Manb1-4GlcNAcb1-4(Fuca1-6)GlcNAcb-Sp24	47966.5
571	Galb1-4GlcNAcb1-3Galb1-4GlcNAcb1-3Galb1-4GlcNAcb1-3Galb1-4GlcNAcb1-3Galb1-4GlcNAcb1-2Mana1-6(Galb1-4GlcNAcb1-3Galb1-4GlcNAcb1-3Galb1-4GlcNAcb1-3Galb1-4GlcNAcb1-3Galb1-4GlcNAcb1-2Mana1-3)Manb1-4GlcNAcb1-4(Fuca1-6)GlcNAcb-Sp19	47238.8
573	GlcNAcb1-3Galb1-4GlcNAcb1-3Galb1-4GlcNAcb1-6(GlcNAcb1-3Galb1-4GlcNAcb1-3Galb1-4GlcNAb1-2)Mana1-6(GlcNAcb1-3Galb1-4GlcNAcb1-3Galb1-4GlcNAcb1-2Mana1-3)Manb1-4GlcNAcb1-4(Fuca1-6)GlcNAcb-Sp24	45745.8
550	Gala1-3Galb1-4GlcNAcb1-2Mana1-6(Gala1-3Galb1-4GlcNAcb1-2Mana1-3)Manb1-4GlcNAcb1-4GlcNAc-Sp24	44060.8
541	Galb1-3GlcNAcb1-3Galb1-4GlcNAcb1-2Mana1-6(Galb1-3GlcNAcb1-3Galb1-4GlcNAcb1-2Mana1-3)Manb1-4GlcNAcb1-4GlcNAc-Sp25	43779
322	Neu5Aca2-3Galb1-4GlcNAcb1-2Mana1-6(Neu5Aca2-3Galb1-4GlcNAcb1-2Mana1-3)Manb1-4GlcNAcb1-4GlcNAcb-Sp12	42891.5
457	Neu5Aca2-3Galb1-4GlcNAcb1-6(Neu5Aca2-3Galb1-4GlcNAcb1-2)Mana1-6(GlcNAcb1-4)(Neu5Aca2-3Galb1-4GlcNAcb1-2Mana1-3)Manb1-4GlcNAcb1-4GlcNAcb-Sp21	41757.5
478	Neu5Aca2-3Galb1-4GlcNAcb1-2Mana1-6(Neu5Aca2-3Galb1-4GlcNAcb1-2Mana1-3)Manb1-4GlcNAcb1-4(Fuca1-6)GlcNAcb-Sp24	39704
455	Neu5Aca2-3Galb1-4GlcNAcb1-2Mana1-6(GlcNAcb1-4)(Neu5Aca2-3Galb1-4GlcNAcb1-2Mana1-3)Manb1-4GlcNAcb1-4GlcNAcb-Sp21	39560.8
368	Gala1-3(Fuca1-2)Galb1-4GlcNAcb1-2Mana1-6(Gala1-3(Fuca1-2)Galb1-4GlcNAcb1-2Mana1-3)Manb1-4GlcNAcb1-4GlcNAcb-Sp20	38551.2
534	GlcNAcb1-3Galb1-4GlcNAcb1-2Mana1-6(GlcNAcb1-3Galb1-4GlcNAcb1-2Mana1-3)Manb1-4GlcNAcb1-4GlcNAcb-Sp12	37979
569	Galb1-4GlcNAcb1-3Galb1-4GlcNAcb1-3Galb1-4GlcNAcb1-3Galb1-4GlcNAcb1-2Mana1-6(Galb1-4GlcNAcb1-3Galb1-4GlcNAcb1-3Galb1-4GlcNAcb1-3Galb1-4GlcNAcb1-2Mana1-3)Manb1-4GlcNAcb1-4(Fuca1-6)GlcNAcb-Sp24	37459.5
554	GlcNAcb1-3Galb1-4GlcNAcb1-3Galb1-4GlcNAcb1-3Galb1-4GlcNAcb1-3Galb1-4GlcNAcb1-2Mana1-6(GlcNAcb1-3Galb1-4GlcNAcb1-3Galb1-4GlcNAcb1-3Galb1-4GlcNAcb1-3Galb1-4GlcNAcb1-2Mana1-3)Manb1-4GlcNAcb1-4GlcNAcb-Sp25	37345.8
536	Fuca1-2Galb1-4GlcNAcb1-3Galb1-4GlcNAcb1-2Mana1-6(Fuca1-2Galb1-4GlcNAcb1-3Galb1-4GlcNAcb1-2Mana1-3)Manb1-4GlcNAcb1-4GlcNAcb-Sp24	37080
54	Galb1-4GlcNAcb1-2Mana1-6(Galb1-4GlcNAcb1-2Mana1-3)Manb1-4GlcNAcb1-4GlcNAcb-Sp12	36739
535	GlcNAcb1-3Galb1-4GlcNAcb1-2Mana1-6(GlcNAcb1-3Galb1-4GlcNAcb1-2Mana1-3)Manb1-4GlcNAcb1-4GlcNAcb-Sp25	36173.2
503	Galb1-4GlcNAcb1-6(Galb1-4GlcNAcb1-2)Mana1-6(GlcNAcb1-4)Galb1-4GlcNAcb1-4(Gal b1-4GlcNAcb1-2)Mana1-3)Manb1-4GlcNAcb1-4(Fuca1-6)GlcNAc-Sp21	35571
567	Galb1-4GlcNAcb1-3Galb1-4GlcNAcb1-3Galb1-4GlcNAcb1-2Mana1-6(Galb1-4GlcNAcb1-3Galb1-4GlcNAcb1-3Galb1-4GlcNAcb1-2Mana1-3)Manb1-4GlcNAcb1-4(Fuca1-6)GlcNAcb-Sp24	35526.5
576	Galb1-4GlcNAcb1-3Galb1-4GlcNAcb1-3Galb1-4GlcNAcb1-3Galb1-4GlcNAcb1-6(Galb1-4GlcNAcb1-3Galb1-4GlcNAcb1-3Galb1-4GlcNAcb1-3Galb1-4GlcNAb1-2)Mana1-6(Galb1-4GlcNAcb1-3Galb1-4GlcNAcb1-3Galb1-4GlcNAcb1-3Galb1-4GlcNAcb1-2Mana1-3)Manb1-4GlcNAcb1-4(Fuca1-6)GlcNAcb-Sp24	35127
570	GlcNAcb1-3Galb1-4GlcNAcb1-3Galb1-4GlcNAcb1-3Galb1-4GlcNAcb1-3Galb1-4GlcNAcb1-2Mana1-6(GlcNAcb1-3Galb1-4GlcNAcb1-3Galb1-4GlcNAcb1-3Galb1-4GlcNAcb1-3Galb1-4GlcNAcb1-2Mana1-3)Manb1-4GlcNAcb1-4(Fuca1-6)GlcNAcb-Sp19	34524
360	Gala1-3Galb1-4GlcNAcb1-2Mana1-6(Gala1-3Galb1-4GlcNAcb1-2Mana1-3)Manb1-4GlcNAcb1-4GlcNAcb-Sp20	33983.8
456	Neu5Aca2-3Galb1-4GlcNAcb1-4Mana1-6(GlcNAcb1-4)(Neu5Aca2-3Galb1-4GlcNAcb1-4(Neu5Aca2-3Galb1-4GlcNAcb1-2)Mana1-3)Manb1-4GlcNAcb1-4GlcNAcb-Sp21	33949
323	Neu5Aca2-3Galb1-4GlcNAcb1-2Mana1-6(Neu5Aca2-6Galb1-4GlcNAcb1-2Mana1-3)Manb1-4GlcNAcb1-4GlcNAcb-Sp12	33800.5
574	Galb1-4GlcNAcb1-3Galb1-4GlcNAcb1-3Galb1-4GlcNAcb1-6(Galb1-4GlcNAcb1-3Galb1-4GlcNAcb1-3Galb1-4GlcNAb1-2)Mana1-6(Galb1-4GlcNAcb1-3Galb1-4GlcNAcb1-3Galb1-4GlcNAcb1-2Mana1-3)Manb1-4GlcNAcb1-4(Fuca1-6)GlcNAcb-Sp24	33382.2
480	Galb1-4GlcNAcb1-6(Galb1-4GlcNAcb1-2)Mana1-6(Galb1-4GlcNAcb1-2Mana1-3)Manb1-4GlcNAcb1-4(Fuca1-6)GlcNAcb-Sp24	33048
458	Neu5Aca2-3Galb1-4GlcNAcb1-6(Neu5Aca2-3Galb1-4GlcNAcb1-2)Mana1-6(GlcNAcb1-4)(Neu5Aca2-3Galb1-4GlcNAcb1-4(Neu5Aca2-3Galb1-4GlcNAcb1-2)Mana1-3)Manb1-4GlcNAcb1-4GlcNAcb-Sp21	32996.2
562	Galb1-3GlcNAcb1-3Galb1-4GlcNAcb1-6(Galb1-3GlcNAcb1-3Galb1-4GlcNAb1-2)Mana1-6(Galb1-3GlcNAcb1-3Galb1-4GlcNAcb1-2Mana1-3)Manb1-4GlcNAcb1-4(Fuca1-6)GlcNAcb-Sp24	32904.2
568	GlcNAcb1-3Galb1-4GlcNAcb1-3Galb1-4GlcNAcb1-3Galb1-4GlcNAcb1-2Mana1-6(GlcNAcb1-3Galb1-4GlcNAcb1-3Galb1-4GlcNAcb1-3Galb1-4GlcNAcb1-2Mana1-3)Manb1-4GlcNAcb1-4(Fuca1-6)GlcNAcb-Sp24	32779.2
572	Galb1-4GlcNAcb1-3Galb1-4GlcNAcb1-6(Galb1-4GlcNAcb1-3Galb1-4GlcNAb1-2)Mana1-6(Galb1-4GlcNAcb1-3Galb1-4GlcNAcb1-2Mana1-3)Manb1-4GlcNAcb1-4(Fuca1-6)GlcNAcb-Sp24	32047.2
525	GlcNAcb1-2 Mana1-6(GlcNAcb1-4)(GlcNAcb1-2Mana1-3)Manb1-4GlcNAcb1-4(Fuca1-6)GlcNAc-Sp21	31617.8
526	Galb1-4GlcNAcb1-2 Mana1-6(GlcNAcb1-4)(Galb1-4GlcNAcb1-2Mana1-3)Manb1-4GlcNAcb1-4(Fuca1-6)GlcNAc-Sp21	31524.5
432	Galb1-4GlcNAcb1-2Mana1-6(GlcNAcb1-4)(Galb1-4GlcNAcb1-4(Galb1-4GlcNAcb1-2)Mana1-3)Manb1-4GlcNAcb1-4GlcNAc-Sp21	29304.8
566	GlcNAcb1-3Galb1-4GlcNAcb1-3Galb1-4GlcNAcb1-2Mana1-6(GlcNAcb1-3Galb1-4GlcNAcb1-3Galb1-4GlcNAcb1-2Mana1-3)Manb1-4GlcNAcb1-4(Fuca1-6)GlcNAcb-Sp24	27515
558	Galb1-4GlcNAcb1-3Galb1-4GlcNAcb1-3Galb1-4GlcNAcb1-3Galb1-4GlcNAcb1-3Galb1-4GlcNAcb1-3Galb1-4GlcNAcb1-2Mana1-6(Galb1-4GlcNAcb1-3Galb1-4GlcNAcb1-3Galb1-4GlcNAcb1-3Galb1-4GlcNAcb1-3Galb1-4GlcNAcb1-3Galb1-4GlcNAcb1-2Mana1-3)Manb1-4GlcNAcb1-4GlcNAcb-Sp25	27079
431	Galb1-4GlcNAcb1-2Mana1-6(GlcNAcb1-4)(Galb1-4GlcNAcb1-2Mana1-3)Manb1-4GlcNAcb1-4GlcNAc-Sp21	24392.2
428	GlcNAcb1-2Mana1-6(GlcNAcb1-4)(GlcNAcb1-4(GlcNAcb1-2)Mana1-3)Manb1-4GlcNAcb1-4GlcNAc-Sp21	23167.8
434	Galb1-4GlcNAcb1-6(Galb1-4GlcNAcb1-2)Mana1-6(GlcNAcb1-4)(Galb1-4GlcNAcb1-4(Galb1-4GlcNAcb1-2)Mana1-3)Manb1-4GlcNAcb1-4GlcNAc-Sp21	22825.8
598	Neu5Aca2-6Galb1-4GlcNAcb1-3Galb1-4GlcNAcb1-2Mana1-6(Neu5Aca2-6Galb1-4GlcNAcb1-3Galb1-4GlcNAcb1-2Mana1-3)Manb1-4GlcNAcb1-4GlcNAcb-Sp12	21762
596	Neu5Aca2-6Galb1-4GlcNAcb1-3Galb1-4GlcNAcb1-3Galb1-4GlcNAcb1-2Mana1-6(Neu5Aca2-6Galb1-4GlcNAcb1-3Galb1-4GlcNAcb1-3Galb1-4GlcNAcb1-2Mana1-3)Manb1-4GlcNAcb1-4GlcNAcb-Sp12	21008.5
561	Galb1-3GlcNAcb1-3Galb1-4GlcNAcb1-3Galb1-4GlcNAcb1-6(Galb1-3GlcNAcb1-3Galb1-4GlcNAcb1-3Galb1-4GlcNAb1-2)Mana1-6(Galb1-3GlcNAcb1-3Galb1-4GlcNAcb1-3Galb1-4GlcNAcb1-2Mana1-3)Manb1-4GlcNAcb1-4(Fuca1-6)GlcNAcb-Sp24	19127.5
539	Galb1-4GlcNAcb1-3Galb1-4GlcNAcb1-3Galb1-4GlcNAcb1-2Mana1-6(Galb1-4GlcNAcb1-3Galb1-4GlcNAcb1-3Galb1-4GlcNAcb1-2Mana1-3)Manb1-4GlcNAcb1-4GlcNAcb-Sp12	18395.8
433	Galb1-4GlcNAcb1-6(Galb1-4GlcNAcb1-2)Mana1-6(GlcNAcb1-4)(Galb1-4GlcNAcb1-2Mana1-3)Manb1-4GlcNAcb1-4GlcNAc-Sp21	17810.2
549	Galb1-4GlcNAcb1-3Galb1-4GlcNAcb1-6(Galb1-4GlcNAcb1-3Galb1-4GlcNAcb1-2)Mana1-6(Galb1-4GlcNAcb1-3Galb1-4GlcNAcb1-2Mana1-3)Mana1-4GlcNAcb1-4GlcNAc-Sp24	17522.8
593	Neu5Aca2-3Galb1-4GlcNAcb1-3Galb1-4GlcNAcb1-2Mana1-6(Neu5Aca2-3Galb1-4GlcNAcb1-3Galb1-4GlcNAcb1-2Mana1-3)Manb1-4GlcNAcb1-4GlcNAcb-Sp12	15206
383	Galb1-4GlcNAcb1-6(Galb1-4GlcNAcb1-2)Mana1-6(Galb1-4GlcNAcb1-4(Galb1-4GlcNAcb1-2)Mana1-3)Manb1-4GlcNAcb1-4GlcNAcb-Sp21	14151.5
518	GalNAca1-3(Fuca1-2)Galb1-4 GlcNAcb1-2Mana-Sp0	13472.8
367	GalNAca1-3(Fuca1-2)Galb1-4GlcNAcb1-2Mana1-6(GalNAca1-3(Fuca1-2)Galb1-4GlcNAcb1-2Mana1-3)Manb1-4GlcNAcb1-4GlcNAcb-Sp20	10123.5
317	Galb1-4GlcNAcb1-2Mana1-6(Neu5Aca2-6Galb1-4GlcNAcb1-2Mana1-3)Manb1-4GlcNAcb1-4GlcNAcb-Sp12	9101
316	Neu5Aca2-6Galb1-4GlcNAcb1-2Mana1-6(Neu5Aca2-3Galb1-4GlcNAcb1-2Mana1-3)Manb1-4GlcNAcb1-4GlcNAcb-Sp12	8198.25
427	GlcNAcb1-2Mana1-6(GlcNAcb1-4)(GlcNAcb1-2Mana1-3)Manb1-4GlcNAcb1-4GlcNAc-Sp21	7961
502	GlcNAcb1-6(GlcNAcb1-2)Mana1-6(GlcNAcb1-4)(GlcNAcb1-4(GlcNAcb1-2)Mana1-3)Manb1-4GlcNAcb1-4(Fuca1-6)GlcNAc-Sp21	6668.25
517	Gala1-3(Fuca1-2)Galb1-4GlcNAcb1-2Mana-Sp0	6473.5
537	GlcNAcb1-3Galb1-4GlcNAcb1-3Galb1-4GlcNAcb1-2Mana1-6(GlcNAcb1-3Galb1-4GlcNAcb1-3Galb1-4GlcNAcb1-2Mana1-3)Manb1-4GlcNAcb1-4GlcNAcb-Sp12	5785.75
366	Galb1-4GlcNAcb1-2Mana1-6(Galb1-4GlcNAcb1-4(Galb1-4GlcNAcb1-2)Mana1-3)Manb1-4GlcNAcb1-4GlcNAc-Sp21	5288.5
529	Neu5Aca2-3Galb1-4(Fuca1-3)GlcNAcb1-2Mana-Sp0	4520.25
350	Galb1-4GlcNAcb1-2Mana1-6(Galb1-4GlcNAcb1-2Mana1-3)Manb1-4GlcNAcb1-4(Fuca1-6)GlcNAcb-Sp22	4419
347	Galb1-4GlcNAcb1-2Mana1-6Manb1-4GlcNAcb1-4GlcNAc-Sp12	3231
400	Gala1-4Galb1-4GlcNAcb1-2Mana1-6(Gala1-4Galb1-4GlcNAcb1-2Mana1-3)Manb1-4GlcNAcb1-4GlcNAcb-Sp24	3144.75
429	GlcNAcb1-6(GlcNAcb1-2)Mana1-6(GlcNAcb1-4)(GlcNAcb1-2Mana1-3)Manb1-4GlcNAcb1-4GlcNAc-Sp21	3115.25
393	GlcNAcb1-2Mana1-6(Galb1-4GlcNAcb1-2Mana1-3)Manb1-4GlcNAcb1-4GlcNAc-Sp12	3012.5
361	Galb1-4GlcNAcb1-2Mana1-6(Mana1-3)Manb1-4GlcNAcb1-4GlcNAcb-Sp12	2946.75
430	GlcNAcb1-6(GlcNAcb1-2)Mana1-6(GlcNAcb1-4)(GlcNAcb1-4(GlcNAcb1-2)Mana1-3)Manb1-4GlcNAcb1-4GlcNAc-Sp21	2837.5
423	Gala1-3(Fuca1-2)Galb1-4GlcNAcb1-2Mana1-6(Gala1-3(Fuca1-2)Galb1-4GlcNAcb1-2Mana1-3)Manb1-4GlcNAcb1-4(Fuca1-6)GlcNAcb-Sp22	2752.25
468	Fuca1-2Galb1-4(Fuca1-3)GlcNAcb1-2Mana1-6(Fuca1-2Galb1-4(Fuca1-3)GlcNAcb1-2Mana1-3)Manb1-4GlcNAcb1-4(Fuca1-6)GlcNAcb-Sp24	2117.25
470	GlcNAcb1-6(GlcNAcb1-2)Mana1-6(GlcNAcb1-2Mana1-3)Manb1-4GlcNAcb1-4(Fuca1-6)GlcNAcb-Sp24	1462.25
394	Galb1-4GlcNAcb1-2Mana1-6(GlcNAcb1-2Mana1-3)Manb1-4GlcNAcb1-4GlcNAc-Sp12	1227.75
324	Galb1-4(Fuca1-3)GlcNAcb1-2Mana1-6(Galb1-4(Fuca1-3)GlcNAcb1-2Mana1-3)Manb1-4GlcNAcb1-4GlcNAcb-Sp20	874
417	GlcNAcb1-2(GlcNAcb1-6)Mana1-6(GlcNAcb1-2Mana1-3)Manb1-4GlcNAcb1-4GlcNAcb-Sp19	726.5
597	Neu5Aca2-3Galb1-4GlcNAcb1-3Galb1-4GlcNAcb1-3Galb1-4GlcNAcb1-2Mana1-6(Neu5Aca2-3Galb1-4GlcNAcb1-3Galb1-4GlcNAcb1-3Galb1-4GlcNAcb1-2Mana1-3)Manb1-4GlcNAcb1-4GlcNAcb-Sp12	660
487	(3S)Galb1-3(Fuca1-4)GlcNAcb-Sp0	635
215	Mana1-6(Mana1-3)Mana1-6(Mana1-2Mana1-3)Manb1-4GlcNAcb1-4GlcNAcb-Sp12	528
450	GalNAca1-3(Fuca1-2)Galb1-4GlcNAcb1-2Mana1-6(GalNAca1-3(Fuca1-2)Galb1-4GlcNAcb1-2Mana1-3)Manb1-4GlcNAcb1-4(Fuca1-6)GlcNAcb-Sp22	456.75
102	Gala1-3(Fuca1-2)Galb1-3GlcNAcb-Sp8	454.75
248	Neu5Aca2-3Galb1-3GlcNAcb-Sp0	407
479	Mana1-6(Mana1-3)Manb1-4GlcNAcb1-4(Fuca1-6)GlcNAcb-Sp19	327.25
53	GlcNAcb1-2Mana1-6(GlcNAcb1-2Mana1-3)Manb1-4GlcNAcb1-4GlcNAcb-Sp13	321.5
202	GlcAb-Sp8	313.75
348	Mana1-6(Galb1-4GlcNAcb1-2Mana1-3)Manb1-4GlcNAcb1-4GlcNAcb-Sp12	300.25
418	Fuca1-2Galb1-3GlcNAcb1-3GalNAc-Sp14	293
388	GalNAcb1-4(Neu5Aca2-3)Galb1-4GlcNAcb1-3GalNAca-Sp14	281.5
111	Gala1-3GalNAca-Sp16	267
50	Mana1-6(Mana1-3)Manb1-4GlcNAcb1-4GlcNAcb-Sp12	252
358	Fuca1-2Galb1-4GlcNAcb1-2Mana1-6(Fuca1-2Galb1-4GlcNAcb1-2Mana1-3)Manb1-4GlcNAcb1-4GlcNAcb-Sp20	245.5
346	Galb1-4GlcNAcb1-2Mana1-3Manb1-4GlcNAcb1-4GlcNAc-Sp12	245
453	GalNAca1-3(Fuca1-2)Galb1-3GlcNAcb1-2Mana1-6(GalNAca1-3(Fuca1-2)Galb1-3GlcNAcb1-2Mana1-3)Manb1-4GlcNAcb1-4(Fuca1-6)GlcNAcb-Sp22	225
581	Galb1-4GlcNAcb1-3Galb1-4GlcNAcb1-6(Galb1-4GlcNAcb1-3Galb1-4GlcNAcb1-3)GalNAca-Sp14	223.25
212	Mana1-2Mana1-6(Mana1-2Mana1-3)Mana1-6(Mana1-2Mana1-2Mana1-3)Manb1-4GlcNAcb1-4GlcNAcb-Sp12	221.5
299	Neu5Aca2-6Galb1-4GlcNAcb1-2Mana1-6(Galb1-4GlcNAcb1-2Mana1-3)Manb1-4GlcNAcb1-4GlcNAcb-Sp12	219.5
595	Neu5Aca2-6Galb1-4GlcNAcb1-3Galb1-4GlcNAcb1-6(Neu5Aca2-6Galb1-4GlcNAcb1-3Galb1-4GlcNAcb1-3)GalNAca-Sp14	216
51	Mana1-6(Mana1-3)Manb1-4GlcNAcb1-4GlcNAcb-Sp13	207
579	Galb1-4GlcNAcb1-3Galb1-4GlcNAcb1-3GalNAca-Sp14	197.25
216	Mana1-6(Mana1-3)Mana1-6(Mana1-3)Manb1-4GlcNAcb1-4GlcNAcb-Sp12	182
362	Fuca1-4(Galb1-3)GlcNAcb1-2Mana1-6(Fuca1-4(Galb1-3)GlcNAcb1-2Mana1-3)Manb1-4GlcNAcb1-4(Fuca1-6)GlcNAcb-Sp22	181.25
580	Galb1-4GlcNAcb1-3Galb1-4GlcNAcb1-6(Galb1-3)GalNAca-Sp14	181.25
333	GalNAca1-3(Fuca1-2)Galb1-4GlcNAcb1-3Galb1-4GlcNAcb1-3Galb1-4GlcNAcb-Sp0	176.25
451	Gala1-3(Fuca1-2)Galb1-3GlcNAcb1-2Mana1-6(Gala1-3(Fuca1-2)Galb1-3GlcNAcb1-2Mana1-3)Manb1-4GlcNAcb1-4(Fuca1-6)GlcNAcb-Sp22	175.25
312	Mana1-6(Mana1-3)Mana1-6(Mana1-3)Manb-Sp10	171.5
213	Mana1-6(Mana1-3)Mana-Sp9	164
214	Mana1-2Mana1-2Mana1-6(Mana1-3)Mana-Sp9	160.75
454	Galb1-4GlcNAcb1-6(Galb1-4GlcNAcb1-2)Mana1-6(Galb1-4GlcNAcb1-2Mana1-3)Manb1-4GlcNAcb1-4GlcNAcb-Sp19	160
369	Gala1-3Galb1-4(Fuca1-3)GlcNAcb1-2Mana1-6(Gala1-3Galb1-4(Fuca1-3)GlcNAcb1-2Mana1-3)Manb1-4GlcNAcb1-4GlcNAcb-Sp20	151.75
52	GlcNAcb1-2Mana1-6(GlcNAcb1-2Mana1-3)Manb1-4GlcNAcb1-4GlcNAcb-Sp12	146.75
208	Mana1-2Mana1-6(Mana1-2Mana1-3)Mana-Sp9	146.75
251	Neu5Aca2-3Galb1-4(Fuca1-3)GlcNAcb1-3Galb1-4(Fuca1-3)GlcNAcb1-3Galb1-4(Fuca1-3)GlcNAcb-Sp0	144.5
314	Mana1-2Mana1-6(Mana1-2Mana1-3)Mana1-6(Mana1-2Mana1-2Mana1-3)Mana-Sp9	143
261	Neu5Aca2-3Galb1-4Glcb-Sp0	136.75
391	Gala1-3Galb1-3(Fuca1-4)GlcNAcb1-2Mana1-6(Gala1-3Galb1-3(Fuca1-4)GlcNAcb1-2Mana1-3)Manb1-4GlcNAcb1-4GlcNAc-Sp19	136.5
303	Galb1-4GlcNAcb1-6Galb1-4GlcNAcb-Sp0	135.5
471	Galb1-3GlcNAcb1-2Mana1-6(GlcNAcb1-4)(Galb1-3GlcNAcb1-2Mana1-3)Manb1-4GlcNAcb1-4GlcNAcb-Sp21	134.75
104	Gala1-3(Fuca1-2)Galb1-4(Fuca1-3)GlcNAcb-Sp8	133
313	Mana1-2Mana1-6(Mana1-3)Mana1-6(Mana1-2Mana1-2Mana1-3)Mana-Sp9	126.25
321	Galb1-3GlcNAcb1-2Mana1-6(Galb1-3GlcNAcb1-2Mana1-3)Manb1-4GlcNAcb1-4GlcNAcb-Sp19	120
61	Fuca1-2Galb1-3GalNAca-Sp8	119
448	Neu5Aca2-8Neu5Aca2-3Galb1-3GalNAcb1-4(Neu5Aca2-8Neu5Aca2-3)Galb1-4Glcb-Sp0	118.5
469	Fuca1-2Galb1-3(Fuca1-4)GlcNAcb1-2Mana1-6(Fuca1-2Galb1-3(Fuca1-4)GlcNAcb1-2Mana1-3)Manb1-4GlcNAcb1-4(Fuca1-6)GlcNAcb1-4(Fuca1-6)GlcNAcb-Sp19	118.5
424	Galb1-3GlcNAcb1-6(Galb1-3GlcNAcb1-2)Mana1-6(Galb1-3GlcNAcb1-2Mana1-3)Manb1-4GlcNAcb1-4GlcNAcb-Sp19	110.5
359	Fuca1-2Galb1-4(Fuca1-3)GlcNAcb1-2Mana1-6(Fuca1-2Galb1-4(Fuca1-3)GlcNAcb1-2Mana1-3)Manb1-4GlcNAcb1-4GlcNAb-Sp20	106.25
239	Neu5Aca2-3Galb1-3(Fuca1-4)GlcNAcb1-3Galb1-4(Fuca1-3)GlcNAcb-Sp0	98.25
412	Fuca1-2Galb1-4(Fuca1-3)GlcNAcb1-3GalNAca-Sp14	97.75
416	Fuca1-2Galb1-4GlcNAcb1-2Mana1-6(Fuca1-2Galb1-4GlcNAcb1-2Mana1-3)Manb1-4GlcNAcb1-4(Fuca1-6)GlcNAcb-Sp22	96.75
57	Neu5Aca2-6Galb1-4GlcNAcb1-2Mana1-6(Neu5Aca2-6Galb1-4GlcNAcb1-2Mana1-3)Manb1-4GlcNAcb1-4GlcNAcb-Sp24	88.75
528	Fuca1-4(Galb1-3)GlcNAcb1-2 Mana-Sp0	87.75
325	Neu5,9Ac2a2-3Galb1-4GlcNAcb-Sp0	85.5
136	Neu5Aca2-6(Galb1-3)GalNAca-Sp14	83
422	Fuca1-2Galb1-3GlcNAcb1-2Mana1-6(Fuca1-2Galb1-3GlcNAcb1-2Mana1-3)Manb1-4GlcNAcb1-4(Fuca1-6)GlcNAcb-Sp22	83
496	Fuca1-2(6S)Galb1-3(6S)GlcNAcb-Sp0	82.25
443	Galb1-4(Fuca1-3)GlcNAcb1-6GalNAc-Sp14	81.5
83	GalNAca1-3(Fuca1-2)Galb1-4(Fuca1-3)GlcNAcb-Sp0	79
297	Neu5Aca2-3Galb1-4(Fuca1-3)GlcNAcb1-6(Galb1-3)GalNAca-Sp14	79
371	Fuca1-4(Fuca1-2Galb1-3)GlcNAcb1-2Mana1-3(Fuca1-4(Fuca1-2Galb1-3)GlcNAcb1-2Mana1-3)Manb1-4GlcNAcb1-4GlcNAcb-Sp19	74.75
476	Neu5Aca2-6Galb1-4 GlcNAcb1-6(Neu5Aca2-6Galb1-4GlcNAcb1-3)GalNAca-Sp14	74.75
357	Fuca1-2Galb1-3GlcNAcb1-2Mana1-6(Fuca1-2Galb1-3GlcNAcb1-2Mana1-3)Manb1-4GlcNAcb1-4GlcNAcb-Sp20	74.25
160	Galb1-4GlcNAcb1-3GalNAc-Sp14	73.75
481	Neu5Aca2-3Galb1-3GlcNAcb1-2Mana1-6(GlcNAcb1-4)(Neu5Aca2-3Galb1-3GlcNAcb1-2Mana1-3)Manb1-4GlcNAcb1-4GlcNAc-Sp21	73.5
226	GalNAcb1-4(Neu5Aca2-8Neu5Aca2-8Neu5Aca2-3)Galb1-4Glcb-Sp0	72
237	Neu5Aca2-3Galb1-3(6S)GlcNAc-Sp8	69.25
414	GalNAca1-3(Fuca1-2)Galb1-4(Fuca1-3)GlcNAcb1-3GalNAc-Sp14	67.25
163	Galb1-4GlcNAcb1-3Galb1-4GlcNAcb-Sp0	66.75
374	Neu5Aca2-3Galb1-4(Fuca1-3)GlcNAcb1-3GalNAca-Sp14	65
290	Galb1-4(Fuca1-3)GlcNAcb1-3Galb1-3(Fuca1-4)GlcNAcb-Sp0	62.75
426	Fuca1-3GlcNAcb1-6(Galb1-4GlcNAcb1-3)Galb1-4Glc-Sp21	62.25
516	Gala1-3Galb1-4GlcNAcb1-2Mana-Sp0	60.75
395	Neu5Aca2-3Galb1-3GlcNAcb1-3GalNAca-Sp14	59.5
420	GalNAca1-3(Fuca1-2)Galb1-3GlcNAcb1-3GalNAc-Sp14	59.25
473	Neu5Aca2-3Galb1-4GlcNAcb1-2Mana-Sp0	59
84	(3S)Galb1-4(Fuca1-3)Glcb-Sp0	58.5
349	GlcNAcb1-2Mana1-6(GlcNAcb1-2Mana1-3)Manb1-4GlcNAcb1-4(Fuca1-6)GlcNAcb-Sp22	58
407	Galb1-3GalNAcb1-4(Neu5Aca2-8Neu5Aca2-3)Galb1-4Glcb-Sp0	57.5
24	(3S)Galb1-4(Fuca1-3)(6S)Glc-Sp0	57.25
495	Fuca1-2Galb1-3(6S)GlcNAcb-Sp0	57
225	GalNAcb1-4(Neu5Aca2-8Neu5Aca2-8Neu5Aca2-8Neu5Aca2-3)Galb1-4Glcb-Sp0	56
477	Neu5Aca2-6Galb1-4GlcNAcb1-2Mana1-6(Neu5Aca2-6Galb1-4GlcNAcb1-2Mana1-3)Manb1-4GlcNAcb1-4(Fuca1-6)GlcNAcb-Sp24	55.75
37	(3S)Galb1-4GlcNAcb-Sp8	54.25
586	Neu5Aca2-3Galb1-4GlcNAcb1-3Galb1-4GlcNAcb1-6(Neu5Aca2-3Galb1-4GlcNAcb1-3Galb1-4GlcNAcb1-3)GalNAca-Sp14	54.25
590	Neu5Aca2-3Galb1-4GlcNAcb1-3Galb1-4GlcNAcb1-6(Galb1-3)GalNAca-Sp14	54.25
452	Neu5Aca2-6Galb1-4GlcNAcb1-6(Fuca1-2Galb1-3GlcNAcb1-3)Galb1-4Glc-Sp21	53.75
557	Galb1-3GlcNAcb1-6(Galb1-3)GalNAc-Sp14	53.5
591	Neu5Aca2-6Galb1-4GlcNAcb1-3Galb1-4GlcNAcb1-6(Galb1-3)GalNAca-Sp14	52.5
284	Neu5Gca2-6Galb1-4GlcNAcb-Sp0	51.5
485	Galb1-3(Fuca1-4)GlcNAcb1-6GalNAca-Sp14	51.25
275	Galb1-3(Fuca1-4)GlcNAcb1-3Galb1-3(Fuca1-4)GlcNAcb-Sp0	50.75
75	Fuca1-2Galb1-4GlcNAcb-Sp0	50.25
399	Gala1-4Galb1-3GlcNAcb1-2Mana1-6(Gala1-4Galb1-3GlcNAcb1-2Mana1-3)Manb1-4GlcNAcb1-4GlcNAcb-Sp19	50.25
289	Galb1-4(Fuca1-3)(6S)Glcb-Sp0	49.75
196	Glca1-4Glca-Sp8	49
351	Galb1-3GlcNAcb1-2Mana1-6(Galb1-3GlcNAcb1-2Mana1-3)Manb1-4GlcNAcb1-4(Fuca1-6)GlcNAcb-Sp22	49
209	Mana1-2Mana1-3Mana-Sp9	48.75
32	(3S)Galb1-4(Fuca1-3)GlcNAc-Sp0	48.5
334	Neu5Aca2-3Galb1-4(Fuca1-3)GlcNAcb1-6(Neu5Aca2-3Galb1-3)GalNAc-Sp14	48
415	Galb1-4(Fuca1-3)GlcNAcb1-2Mana1-6(Galb1-4(Fuca1-3)GlcNAcb1-2Mana1-3)Manb1-4GlcNAcb1-4(Fuca1-6)GlcNAcb-Sp22	47.75
482	Neu5Aca2-6Galb1-4GlcNAcb1-6(Fuca1-2Galb1-4(Fuca1-3)GlcNAcb1-3)Galb1-4Glc-Sp21	47.5
268	Neu5Aca2-6Galb1-4GlcNAcb1-3Galb1-4(Fuca1-3)GlcNAcb1-3Galb1-4(Fuca1-3)GlcNAcb-Sp0	46.5
288	Galb1-4(Fuca1-3)(6S)GlcNAcb-Sp0	46.5
370	GalNAca1-3(Fuca1-2)Galb1-3GlcNAcb1-2Mana1-6(GalNAca1-3(Fuca1-2)Galb1-3GlcNAcb1-2Mana1-3)Manb1-4GlcNAcb1-4GlcNAcb-Sp20	46.5
222	Fuca1-2(6S)Galb1-4(6S)Glcb-Sp0	46.25
141	Galb1-3GalNAca-Sp16	46
375	GalNAcb1-4GlcNAcb1-2Mana1-6(GalNAcb1-4GlcNAcb1-2Mana1-3)Manb1-4GlcNAcb1-4GlcNAc-Sp12	44.75
463	Gala1-3(Fuca1-2)Galb1-3GalNAca-Sp8	44.5
339	GlcNAca1-4Galb1-4GlcNAcb1-3Galb1-4(Fuca1-3)GlcNAcb1-3Galb1-4(Fuca1-3)GlcNAcb-Sp0	43.75
390	Gala1-3Galb1-3GlcNAcb1-2Mana1-6(Gala1-3Galb1-3GlcNAcb1-2Mana1-3)Manb1-4GlcNAcb1-4GlcNAc-Sp19	43.5
404	GalNAcb1-3Gala1-6Galb1-4Glcb-Sp8	42.5
243	Neu5Aca2-6(Neu5Aca2-3Galb1-3)GalNAca-Sp14	42
442	Fuca1-2Galb1-4(Fuca1-3)GlcNAcb1-2Mana1-6(Fuca1-2Galb1-4(Fuca1-3)GlcNAcb1-4(Fuca1-2Galb1-4(Fuca1-3)GlcNAcb1-2)Mana1-3)Manb1-4GlcNAcb1-4GlcNAcb-Sp12	41.75
18	GlcN(Gc)b-Sp8	41.25
96	GalNAcb1-3Gala1-4Galb1-4GlcNAcb-Sp0	41.25
219	(3S)Galb1-4(Fuca1-3)(6S)GlcNAcb-Sp8	41
245	Neu5Aca2-3Galb1-3GalNAcb1-3Gala1-4Galb1-4Glcb-Sp0	41
384	GlcNAcb1-2Mana1-6(GlcNAcb1-4(GlcNAcb1-2)Mana1-3)Manb1-4GlcNAcb1-4GlcNAc-Sp21	40.75
560	(3S)GlcAb1-3Galb1-4GlcNAcb1-2Mana-Sp0	40.75
56	Neu5Aca2-6Galb1-4GlcNAcb1-2Mana1-6(Neu5Aca2-6Galb1-4GlcNAcb1-2Man-a1-3)Manb1-4GlcNAcb1-4GlcNAcb-Sp21	40.5
385	Fuca1-2Galb1-3GalNAca1-3(Fuca1-2)Galb1-4Glcb-Sp0	40.5
97	GalNAcb1-4(Fuca1-3)GlcNAcb-Sp0	40.25
9	Neu5Aca-Sp8	39.25
466	Glca1-4Glca1-4Glca1-4Glcb-Sp10	39.25
328	Neu5Aca2-3Galb1-3(Fuca1-4)GlcNAcb1-3Galb1-3(Fuca1-4)GlcNAcb-Sp0	38.75
195	Glca1-4Glcb-Sp8	38.5
167	Galb1-4GlcNAcb1-6(Galb1-3)GalNAc-Sp14	38.25
441	Fuca1-2Galb1-4 GlcNAcb1-2Mana1-6(Fuca1-2Galb1-4GlcNAcb1-2(Fuca1-2Galb1-4GlcNAcb1-4)Mana1-3)Manb1-4GlcNAcb1-4GlcNAcb-Sp12	37.75
380	Galb1-4GlcNAcb1-6(Fuca1-4(Fuca1-2Galb1-3)GlcNAcb1-3)Galb1-4Glc-Sp21	37.5
282	Neu5Gca2-3Galb1-4Glcb-Sp0	37.25
292	Neu5Aca2-3Galb1-3GlcNAcb1-3Galb1-3GlcNAcb-Sp0	37.25
519	Galb1-3GlcNAcb1-2Mana-Sp0	37.25
527	Galb1-4GlcNAcb1-2 Mana1-6(Galb1-4GlcNAcb1-4)(Galb1-4GlcNAcb1-2Mana1-3)Manb1-4GlcNAcb1-4(Fuca1-6)GlcNAc-Sp21	37.25
304	GalNAcb1-3Galb-Sp8	37
34	(3S)Galb1-4(6S)GlcNAcb-Sp0	36.5
132	Galb1-4GlcNAcb1-6GalNAc-Sp14	36.5
155	Galb1-4(6S)Glcb-Sp0	36.5
230	GalNAcb1-4(Neu5Aca2-3)Galb1-4GlcNAcb-Sp0	36.25
306	Neu5Aca2-6Galb1-4GlcNAcb1-2Mana1-6(GlcNAcb1-2Mana1-3)Manb1-4GlcNAcb1-4GlcNAcb-Sp12	36.25
278	Neu5Gca2-3Galb1-3(Fuca1-4)GlcNAcb-Sp0	36
189	GlcNAcb1-4GlcNAcb1-4GlcNAcb1-4GlcNAcb1-4GlcNAcb1-4GlcNAcb1-Sp8	35.5
207	Mana1-2Mana1-2Mana1-3Mana-Sp9	35.5
449	GalNAcb1-4Galb1-4Glcb-Sp0	35.25
488	Galb1-4(Fuca1-3)GlcNAcb1-6(Neu5Aca2-6(Neu5Aca2-3Galb1-3)GlcNAcb1-3)Galb1-4Glc-Sp21	34.75
255	Neu5Aca2-3Galb1-4(Fuca1-3)GlcNAcb1-3Galb1-4GlcNAcb-Sp8	33.25
320	Neu5Gcb2-6Galb1-4GlcNAc-Sp8	33.25
1	Gala-Sp8	33
405	Gala1-3(Fuca1-2)Galb1-4(Fuca1-3)Glcb-Sp21	32.75
343	Mana1-6(Neu5Aca2-6Galb1-4GlcNAcb1-2Mana1-3)Manb1-4GlcNAcb1-4GlcNAc-Sp12	32.5
13	Glcb-Sp8	32
7	Fuca-Sp9	31.75
116	Gala1-3Galb1-4Glcb-Sp0	31.75
440	(6S)Galb1-3(6S)GlcNAc-Sp0	31.75
444	Galb1-4GlcNAcb1-2Mana-Sp0	31.5
3	Mana-Sp8	31
15	GalNAcb-Sp8	30.75
381	Galb1-4(Fuca1-3)GlcNAcb1-6(Fuca1-4(Fuca1-2Galb1-3)GlcNAcb1-3)Galb1-4Glc-Sp21	30.75
356	KDNa2-3Galb1-3GalNAca-Sp14	30.5
153	Galb1-4(Fuca1-3)GlcNAcb1-3Galb1-4(Fuca1-3)GlcNAcb-Sp0	30
38	(3S)Galb-Sp8	29.75
128	Galb1-3(Fuca1-4)GlcNAc-Sp0	29.75
445	Fuca1-2Galb1-4GlcNAcb1-6(Fuca1-2Galb1-4GlcNAcb1-3)GalNAc-Sp14	29.5
14	Manb-Sp8	29.25
413	Gala1-3(Fuca1-2)Galb1-4(Fuca1-3)GlcNAcb1-3GalNAc-Sp14	29.25
300	Galb1-4GlcNAcb1-6(Galb1-4GlcNAcb1-3)Galb1-4GlcNAc-Sp0	29
145	Galb1-3GalNAcb1-4Galb1-4Glcb-Sp8	28.75
342	Neu5Aca2-6Galb1-4GlcNAcb1-2Mana1-6(Mana1-3)Manb1-4GlcNAcb1-4GlcNAc-Sp12	28.75
41	(6P)Mana-Sp8	28.25
100	Gala1-2Galb-Sp8	28
464	Gala1-3(Fuca1-2)Galb1-3GalNAcb-Sp8	28
99	GalNAcb1-4GlcNAcb-Sp8	27.75
49	Neu5,9Ac2a2-6Galb1-4GlcNAcb-Sp8	27
5	GalNAca-Sp15	26.5
110	Gala1-3GalNAca-Sp8	26.5
475	Neu5Aca2-6Galb1-4GlcNAcb1-6GalNAca-Sp14	26.5
397	Galb1-4(Fuca1-3)GlcNAcb1-3GalNAca-Sp14	26.25
25	(3S)Galb1-4Glcb-Sp8	26
91	GalNAca1-3GalNAcb-Sp8	26
294	4S(3S)Galb1-4GlcNAcb-Sp0	26
272	Neu5Aca2-6Galb-Sp8	25.75
2	Glca-Sp8	25.5
408	Neu5Aca2-3Galb1-3GalNAcb1-4(Neu5Aca2-8Neu5Aca2-3)Galb1-4Glcb-Sp0	25.5
465	Glca1-6Glca1-6Glca1-6Glcb-Sp10	25.5
103	Gala1-3(Fuca1-2)Galb1-4(Fuca1-3)GlcNAcb-Sp0	25.25
197	Glca1-6Glca1-6Glcb-Sp8	25
387	Galb1-3GlcNAcb1-3GalNAca-Sp14	25
122	Gala1-4Galb1-4Glcb-Sp0	24.75
187	GlcNAcb1-6(GlcNAcb1-4)GalNAca-Sp8	24.75
499	(3S)GalNAcb1-4(Fuca1-3)GlcNAcb-Sp8	24.75
88	GlcNAcb1-3Galb1-3GalNAca-Sp8	24
220	Fuca1-2(6S)Galb1-4GlcNAcb-Sp0	24
20	Galb1-4GlcNAcb1-6(Galb1-4GlcNAcb1-3)GalNAc-Sp14	23.75
23	6S(3S)Galb1-4GlcNAcb-Sp0	23.75
151	Galb1-4(Fuca1-3)GlcNAcb-Sp0	23.75
164	Galb1-4GlcNAcb1-3Galb1-4Glcb-Sp0	23.75
311	Mana1-6Manb-Sp10	23.75
588	GlcNAcb1-3Galb1-4GlcNAcb1-3Galb1-4GlcNAcb1-3GalNAca-Sp14	23.75
120	Gala1-4Galb1-4GlcNAcb-Sp0	23.5
353	KDNa2-3Galb1-4(Fuca1-3)GlcNAc-Sp0	23.25
205	KDNa2-3Galb1-3GlcNAcb-Sp0	23
266	Neu5Aca2-6Galb1-4GlcNAcb-Sp0	23
491	Galb1-4(Fuca1-3)GlcNAcb1-2Mana-Sp0	23
396	Fuca1-2Galb1-4GlcNAcb1-3GalNAca-Sp14	22.75
71	Fuca1-2Galb1-4(Fuca1-3)GlcNAcb-Sp0	22.5
392	Neu5Aca2-3Galb1-3GlcNAcb1-2Mana1-6(Neu5Aca2-3Galb1-3GlcNAcb1-2Mana1-3)Manb1-4GlcNAcb1-4GlcNAc-Sp19	22.5
500	Fuca1-2Galb1-3GlcNAcb1-6(Fuca1-2Galb1-3GlcNAcb1-3)GalNAca-Sp14	22.5
6	Fuca-Sp8	22
494	Fuca1-2Galb1-4GlcNAcb1-2Mana-Sp0	22
90	GalNAca1-3(Fuca1-2)Galb-Sp18	21.75
118	Gala1-3Galb-Sp8	21.75
168	Galb1-4GlcNAcb-Sp0	21.75
285	Neu5Gca-Sp8	21.5
150	Galb1-3GlcNAcb-Sp8	21.25
318	Neu5Aca2-8Neu5Acb-Sp17	21.25
70	Fuca1-2Galb1-4(Fuca1-3)GlcNAcb1-3Galb1-4(Fuca1-3)GlcNAcb1-3Galb1-4(Fuca1-3)GlcNAcb-Sp0	21
131	Galb1-4GlcNAcb1-6GalNAca-Sp8	21
77	Fuca1-2Galb1-4Glcb-Sp0	20.75
161	Galb1-4GlcNAcb1-3Galb1-4(Fuca1-3)GlcNAcb1-3Galb1-4(Fuca1-3)GlcNAcb-Sp0	20.75
182	GlcNAcb1-3Galb1-4GlcNAcb-Sp0	20.75
249	Neu5Aca2-3Galb1-4(6S)GlcNAcb-Sp8	20.75
365	Galb1-4(Fuca1-3)GlcNAcb1-6(Fuca1-2Galb1-4GlcNAcb1-3)Galb1-4Glc-Sp21	20.75
379	Galb1-4(Fuca1-3)GlcNAcb1-6(Galb1-3GlcNAcb1-3)Galb1-4Glc-Sp21	20.75
63	Fuca1-2Galb1-3GalNAcb1-4(Neu5Aca2-3)Galb1-4Glcb-Sp0	20.25
65	Fuca1-2Galb1-3GlcNAcb1-3Galb1-4Glcb-Sp8	20.25
112	Gala1-3GalNAcb-Sp8	20.25
17	GlcNAcb-Sp8	20
247	Fuca1-2(6S)Galb1-4Glcb-Sp0	19.75
206	KDNa2-3Galb1-4GlcNAcb-Sp0	19.5
184	GlcNAcb1-3Galb1-4GlcNAcb1-3Galb1-4GlcNAcb-Sp0	19.25
406	Galb1-4GlcNAcb1-6(Neu5Aca2-6Galb1-3GlcNAcb1-3)Galb1-4Glc-Sp21	19.25
257	Neu5Aca2-3Galb1-4GlcNAcb-Sp0	19
26	(3S)Galb1-4(6S)Glcb-Sp0	18.75
522	Gala1-3Galb1-3GlcNAcb1-2Mana-Sp0	18.75
551	GlcNAcb1-3Galb1-4GlcNAcb1-6(GlcNAcb1-3Galb1-3)GalNAca-Sp14	18.75
4	GalNAca-Sp8	18.5
42	(6S)Galb1-4Glcb-Sp0	18.25
489	Fuca1-2Galb1-4GlcNAcb1-6GalNAca-Sp14	18.25
12	Galb-Sp8	17.25
16	GlcNAcb-Sp0	17.25
98	GalNAcb1-4GlcNAcb-Sp0	17.25
181	GlcNAcb1-3Galb-Sp8	17.25
89	GalNAca1-3(Fuca1-2)Galb-Sp8	17
192	GlcNAcb1-6GalNAca-Sp8	17
203	GlcAb1-3Galb-Sp8	17
133	GlcNAcb1-6(Galb1-3)GalNAca-Sp8	16.75
281	Neu5Gca2-3Galb1-4GlcNAcb-Sp0	16.75
291	Galb1-4GlcNAcb1-3Galb1-3GlcNAcb-Sp0	16.75
67	Fuca1-2Galb1-3GlcNAcb-Sp0	16.25
270	Neu5Aca2-6Galb1-4Glcb-Sp0	16.25
8	Rhaa-Sp8	15.5
274	Neu5Aca2-8Neu5Aca2-3Galb1-4Glcb-Sp0	15.5
113	Gala1-3Galb1-4(Fuca1-3)GlcNAcb-Sp8	15.25
143	Galb1-3GalNAcb1-3Gala1-4Galb1-4Glcb-Sp0	15
378	Galb1-3GlcNAcb1-3Galb1-4GlcNAcb1-6(Galb1-3GlcNAcb1-3)Galb1-4Glcb-Sp0	15
460	Neu5Aca2-6Galb1-4GlcNAcb1-4Mana1-6(GlcNAcb1-4)(Neu5Aca2-6Galb1-4GlcNAcb1-4(Neu5Aca2-6Galb1-4GlcNAcb1-2)Mana1-3)Manb1-4GlcNAcb1-4GlcNAcb-Sp21	15
256	Neu5Aca2-3Galb1-4GlcNAcb1-3Galb1-4GlcNAcb1-3Galb1-4GlcNAcb-Sp0	14.75
336	GlcNAca1-4Galb1-4GlcNAcb-Sp0	14.75
337	GlcNAca1-4Galb1-3GlcNAcb-Sp0	14.75
600	Galb1-3GalNAcb1-4(Neu5Aca2-8Neu5Aca2-8Neu5Aca2-3)Galb1-4Glcb-Sp21	14.75
106	Gala1-3(Fuca1-2)Galb1-4Glcb-Sp0	14.5
340	GlcNAca1-4Galb1-4GlcNAcb1-3Galb1-4GlcNAcb-Sp0	14.5
585	GlcNAcb1-3Galb1-4GlcNAcb1-6(GlcNAcb1-3Galb1-4GlcNAcb1-3)GalNAca-Sp14	14.5
280	Neu5Gca2-3Galb1-4(Fuca1-3)GlcNAcb-Sp0	14.25
373	Neu5Aca2-6Galb1-4GlcNAcb1-3GalNAc-Sp14	13.75
511	(4S)GalNAcb-Sp10	13.75
101	Gala1-3(Fuca1-2)Galb1-3GlcNAcb-Sp0	13.5
22	6S(3S)Galb1-4(6S)GlcNAcb-Sp0	13.25
472	Neu5Aca2-6Galb1-4GlcNAcb1-6(Galb1-3GlcNAcb1-3)Galb1-4Glcb-Sp21	13.25
55	Neu5Aca2-6Galb1-4GlcNAcb1-2Mana1-6(Neu5Aca2-6Galb1-4GlcNAcb1-2Mana1-3)Manb1-4GlcNAcb1-4GlcNAcb-Sp12	13
273	Neu5Aca2-8Neu5Aca-Sp8	13
119	Gala1-4(Fuca1-2)Galb1-4GlcNAcb-Sp8	12.75
190	GlcNAcb1-4GlcNAcb1-4GlcNAcb1-4GlcNAcb1-4GlcNAcb1-Sp8	12.75
283	Neu5Gca2-6GalNAca-Sp0	12.75
228	GalNAcb1-4(Neu5Aca2-8Neu5Aca2-3)Galb1-4Glcb-Sp0	12.5
305	GlcAb1-3GlcNAcb-Sp8	12.5
587	Neu5Aca2-6Galb1-4GlcNAcb1-3Galb1-4GlcNAcb1-3GalNAca-Sp14	12.5
194	GlcNAcb1-6Galb1-4GlcNAcb-Sp8	12.25
11	Neu5Acb-Sp8	12
121	Gala1-4Galb1-4GlcNAcb-Sp8	12
386	Fuca1-2Galb1-3GalNAca1-3(Fuca1-2)Galb1-4GlcNAcb-Sp0	11.75
260	Fuca1-2Galb1-4(6S)Glcb-Sp0	11.25
382	Galb1-3GlcNAcb1-3Galb1-4(Fuca1-3)GlcNAcb1-6(Galb1-3GlcNAcb1-3)Galb1-4Glc-Sp21	11.25
497	Neu5Aca2-6GalNAcb1-4(6S)GlcNAcb-Sp8	11.25
592	Neu5Aca2-6Galb1-4GlcNAcb1-6(Galb1-3)GalNAca-Sp14	11.25
105	Gala1-3(Fuca1-2)Galb1-4GlcNAc-Sp0	11
109	Gala1-4(Gala1-3)Galb1-4GlcNAcb-Sp8	11
162	Galb1-4GlcNAcb1-3Galb1-4GlcNAcb1-3Galb1-4GlcNAcb-Sp0	11
204	GlcAb1-6Galb-Sp8	11
231	GalNAcb1-4(Neu5Aca2-3)Galb1-4GlcNAcb-Sp8	11
252	Neu5Aca2-3Galb1-4(Fuca1-3)GlcNAcb-Sp0	11
139	Galb1-3GalNAca-Sp8	10.75
156	Galb1-4(6S)Glcb-Sp8	10.75
166	Galb1-4GlcNAcb1-6(Galb1-3)GalNAca-Sp8	10.75
447	GalNAca1-3(Fuca1-2)Galb1-4GlcNAcb1-6(GalNAca1-3(Fuca1-2)Galb1-4GlcNAcb1-3)GalNAc-Sp14	10.75
599	GlcNAcb1-3Fuca-Sp21	10.75
27	(3S)Galb1-4(6S)Glcb-Sp8	10.5
93	GalNAca1-4(Fuca1-2)Galb1-4GlcNAcb-Sp8	10
296	(6P)Glcb-Sp10	10
74	Fuca1-2Galb1-4GlcNAcb1-3Galb1-4GlcNAcb1-3Galb1-4GlcNAcb-Sp0	9.75
286	Neu5Aca2-3Galb1-4GlcNAcb1-6(Galb1-3)GalNAca-Sp14	9.75
556	GlcNAb1-3Galb1-3GalNAc-Sp14	9.5
76	Fuca1-2Galb1-4GlcNAcb-Sp8	9.25
78	Fuca1-2Galb-Sp8	9.25
171	Galb1-4Glcb-Sp0	9.25
233	Neu5Aca2-3Galb1-3GalNAcb1-4(Neu5Aca2-3)Galb1-4Glcb-Sp0	9.25
345	Neu5Aca2-6Galb1-4GlcNAcb1-2Mana1-3Manb1-4GlcNAcb1-4GlcNAc-Sp12	9.25
58	Fuca1-2Galb1-3GalNAcb1-3Gala-Sp9	9
419	Gala1-3(Fuca1-2)Galb1-3GlcNAcb1-3GalNAc-Sp14	9
82	GalNAca1-3(Fuca1-2)Galb1-3GlcNAcb-Sp0	8.75
125	Galb1-2Galb-Sp8	8.75
352	(6S)GlcNAcb1-3Galb1-4GlcNAcb-Sp0	8.75
115	Gala1-3Galb1-4GlcNAcb-Sp8	8.5
69	Fuca1-2Galb1-4(Fuca1-3)GlcNAcb1-3Galb1-4(Fuca1-3)GlcNAcb-Sp0	8.25
355	KDNa2-3Galb1-4Glc-Sp0	8.25
421	Gala1-3Galb1-3GlcNAcb1-3GalNAc-Sp14	8.25
459	Neu5Aca2-6Galb1-4GlcNAcb1-2Mana1-6(GlcNAcb1-4)(Neu5Aca2-6Galb1-4GlcNAcb1-2Mana1-3)Manb1-4GlcNAcb1-4GlcNAcb-Sp21	8.25
123	Gala1-4GlcNAcb-Sp8	8
185	GlcNAcb1-3Galb1-4Glcb-Sp0	8
330	Gala1-4Galb1-4GlcNAcb1-3Galb1-4Glcb-Sp0	8
409	Gala1-3(Fuca1-2)Galb1-4GlcNAcb1-3GalNAca-Sp14	8
279	Neu5Gca2-3Galb1-3GlcNAcb-Sp0	7.75
298	Galb1-3Galb1-4GlcNAcb-Sp8	7.75
372	Neu5Aca2-3Galb1-4GlcNAcb1-3GalNAc-Sp14	7.75
124	Gala1-6Glcb-Sp8	7.5
62	Fuca1-2Galb1-3GalNAca-Sp14	7.25
114	Gala1-3Galb1-3GlcNAcb-Sp0	7.25
147	Galb1-3GlcNAcb1-3Galb1-4GlcNAcb-Sp0	7.25
240	Neu5Aca2-3Galb1-4(Neu5Aca2-3Galb1-3)GlcNAcb-Sp8	7.25
244	Neu5Aca2-3Galb-Sp8	7.25
341	GlcNAca1-4Galb1-3GalNAc-Sp14	7.25
45	(6S)Galb1-4(6S)Glcb-Sp8	7
146	Galb1-3Galb-Sp8	7
169	Galb1-4GlcNAcb-Sp8	7
198	Glcb1-4Glcb-Sp8	7
461	Neu5Aca2-6Galb1-4GlcNAcb1-6(Neu5Aca2-6Galb1-4GlcNAcb1-2)Mana1-6(GlcNAcb1-4)(Neu5Aca2-6Galb1-4GlcNAcb1-2Mana1-3)Manb1-4GlcNAcb1-4GlcNAcb-Sp21	7
81	Fucb1-3GlcNAcb-Sp8	6.75
85	GalNAca1-3(Fuca1-2)Galb1-4GlcNAcb-Sp0	6.75
107	Gala1-3(Fuca1-2)Galb-Sp8	6.75
179	GlcNAcb1-3GalNAca-Sp8	6.75
425	Galb1-4GlcNAcb1-6(Fuca1-2Galb1-3GlcNAcb1-3)Galb1-4Glc-Sp21	6.75
523	GalNAcb1-4GlcNAcb1-2Mana-Sp0	6.75
46	Neu5Aca2-3(6S)Galb1-4GlcNAcb-Sp8	6.5
287	Galb1-3GlcNAcb1-3Galb1-3GlcNAcb-Sp0	6.5
436	Galb1-6Galb-Sp10	6.5
532	Gala1-3(Fuca1-2)Galb1-3GalNAcb1-3Gala1-4Galb1-4Glc-Sp21	6.5
59	Fuca1-2Galb1-3GalNAcb1-3Gala1-4Galb1-4Glcb-Sp9	6.25
60	Fuca1-2Galb1-3(Fuca1-4)GlcNAcb-Sp8	6.25
68	Fuca1-2Galb1-3GlcNAcb-Sp8	6.25
127	Galb1-3GlcNAcb1-3Galb1-4(Fuca1-3)GlcNAcb-Sp0	6.25
200	G-ol-Sp8	6.25
218	Neu5Aca2-3Galb1-4GlcNAcb1-3Galb1-4(Fuca1-3)GlcNAcb-Sp0	6.25
80	Fuca1-4GlcNAcb-Sp8	6
140	Galb1-3GalNAca-Sp14	6
152	Galb1-4(Fuca1-3)GlcNAcb-Sp8	6
178	GlcNAcb1-6(GlcNAcb1-3)Galb1-4GlcNAcb-Sp8	6
193	GlcNAcb1-6GalNAca-Sp14	6
319	Neu5Aca2-8Neu5Aca2-8Neu5Acb-Sp8	6
486	Neu5Aca2-3Galb1-3GlcNAcb1-6GalNAca-Sp14	6
72	Fuca1-2Galb1-4(Fuca1-3)GlcNAcb-Sp8	5.75
92	GalNAca1-3Galb-Sp8	5.75
95	GalNAcb1-3(Fuca1-2)Galb-Sp8	5.75
117	Gala1-3Galb1-4Glc-Sp10	5.75
315	Neu5Aca2-3Galb1-4GlcNAcb1-6(Neu5Aca2-3Galb1-3)GalNAca-Sp14	5.75
553	GalNAcb1-4GlcNAcb1-3GalNAcb1-4GlcNAcb-Sp0	5.75
563	Neu5Aca2-8Neu5Aca2-3Galb1-3GalNAcb1-4(Neu5Aca2-3)Galb1-4Glc-Sp21	5.75
126	Galb1-3(Fuca1-4)GlcNAcb1-3Galb1-4(Fuca1-3)GlcNAcb-Sp0	5.5
130	Fuca1-4(Galb1-3)GlcNAcb-Sp8	5.5
435	Galb1-4Galb-Sp10	5.5
21	GlcNAcb1-6(GlcNAcb1-4)(GlcNAcb1-3)GlcNAc-Sp8	5.25
191	GlcNAcb1-4GlcNAcb1-4GlcNAcb-Sp8	5.25
262	Neu5Aca2-3Galb1-4Glcb-Sp8	5.25
293	Neu5Aca2-3Galb1-4GlcNAcb1-3Galb1-3GlcNAcb-Sp0	5.25
307	GlcNAcb1-3Man-Sp10	5.25
327	Neu5Aca2-6Galb1-4GlcNAcb1-3Galb1-3GlcNAcb-Sp0	5.25
43	(6S)Galb1-4Glcb-Sp8	5
149	Galb1-3GlcNAcb-Sp0	5
364	Neu5Aca2-6GlcNAcb1-4GlcNAcb1-4GlcNAc-Sp21	5
462	Neu5Aca2-6Galb1-4GlcNAcb1-6(Neu5Aca2-6Galb1-4GlcNAcb1-2)Mana1-6(GlcNAcb1-4)(Neu5Aca2-6Galb1-4GlcNAcb1-4(Neu5Aca2-6Galb1-4GlcNAcb1-2)Mana1-3)Manb1-4GlcNAcb1-4GlcNAcb-Sp21	5
484	Gala1-3Galb1-3GlcNAcb1-6GalNAca-Sp14	5
510	(3S)GalNAcb1-4GlcNAc-Sp8	5
546	Neu5Gca2-8Neu5Gca2-6Galb1-4GlcNAc-Sp0	5
28	(3S)Galb1-3(Fuca1-4)GlcNAcb-Sp8	4.75
108	Gala1-3(Fuca1-2)Galb-Sp18	4.75
199	Glcb1-6Glcb-Sp8	4.75
227	Neu5Aca2-8Neu5Aca2-8Neu5Aca2-3Galb1-4Glcb-Sp0	4.75
308	GlcNAcb1-4GlcNAcb-Sp10	4.75
310	MurNAcb1-4GlcNAcb-Sp10	4.75
332	GalNAca1-3(Fuca1-2)Galb1-4GlcNAcb1-3Galb1-4GlcNAcb-Sp0	4.75
354	KDNa2-6Galb1-4GlcNAc-Sp0	4.75
398	GalNAca1-3GalNAcb1-3Gala1-4Galb1-4GlcNAcb-Sp0	4.75
410	GalNAca1-3(Fuca1-2)Galb1-4GlcNAcb1-3GalNAca-Sp14	4.75
411	GalNAca1-3GalNAcb1-3Gala1-4Galb1-4Glcb-Sp0	4.75
530	GlcNAcb1-3Galb1-4GlcNAcb1-6(GlcNAcb1-3)Galb1-4GlcNAc-Sp0	4.75
533	Galb1-3GalNAcb1-3Gal-Sp21	4.75
19	Galb1-4GlcNAcb1-6(Galb1-4GlcNAcb1-3)GalNAca-Sp8	4.5
221	Fuca1-2Galb1-4(6S)GlcNAcb-Sp8	4.5
446	Gala1-3(Fuca1-2)Galb1-4GlcNAcb1-6(Gala1-3(Fuca1-2)Galb1-4GlcNAcb1-3)GalNAc-Sp14	4.5
521	Neu5Aca2-3Galb1-3GlcNAcb1-2Mana-Sp0	4.5
87	GalNAca1-3(Fuca1-2)Galb1-4Glcb-Sp0	4.25
271	Neu5Aca2-6Galb1-4Glcb-Sp8	4.25
302	Galb1-4GlcNAca1-6Galb1-4GlcNAcb-Sp0	4.25
344	Neu5Aca2-6Galb1-4GlcNAcb1-2Mana1-6Manb1-4GlcNAcb1-4GlcNAc-Sp12	4.25
389	GalNAca1-3(Fuca1-2)Galb1-3GalNAca1-3(Fuca1-2)Galb1-4GlcNAcb-Sp0	4.25
498	GalNAcb1-4(Fuca1-3)(6S)GlcNAcb-Sp8	4.25
33	(3S)Galb1-4(Fuca1-3)GlcNAc-Sp8	4
66	Fuca1-2Galb1-3GlcNAcb1-3Galb1-4Glcb-Sp10	4
137	Neu5Acb2-6(Galb1-3)GalNAca-Sp8	4
158	Galb1-4GalNAcb1-3(Fuca1-2)Galb1-4GlcNAcb-Sp8	4
258	Neu5Aca2-3Galb1-4GlcNAcb-Sp8	4
267	Neu5Aca2-6Galb1-4GlcNAcb-Sp8	4
338	GlcNAca1-4Galb1-4GlcNAcb1-3Galb1-4Glcb-Sp0	4
512	Galb1-4(6P)GlcNAcb-Sp0	4
589	Galb1-4GlcNAcb1-3Galb1-3GalNAca-Sp14	4
175	GlcNAcb1-2Galb1-3GalNAca-Sp8	3.75
176	GlcNAcb1-6(GlcNAcb1-3)GalNAca-Sp8	3.75
474	Neu5Aca2-3Galb1-4GlcNAcb1-6GalNAca-Sp14	3.75
483	Galb1-3GlcNAcb1-6GalNAca-Sp14	3.75
154	Galb1-4(Fuca1-3)GlcNAcb1-3Galb1-4(Fuca1-3)GlcNAcb1-3Galb1-4(Fuca1-3)GlcNAcb-Sp0	3.5
180	GlcNAcb1-3GalNAca-Sp14	3.5
217	Manb1-4GlcNAcb-Sp0	3.5
331	GalNAcb1-3Gala1-4Galb1-4GlcNAcb1-3Galb1-4Glcb-Sp0	3.5
377	Galb1-3GalNAca1-3(Fuca1-2)Galb1-4GlcNAc-Sp0	3.5
403	Galb1-3GlcNAca1-6Galb1-4GlcNAcb-Sp0	3.5
493	Gala1-3(Fuca1-2)Galb1-4GlcNAcb1-6GalNAca-Sp14	3.5
44	(6S)Galb1-4GlcNAcb-Sp8	3.25
64	Fuca1-2Galb1-3GalNAcb1-4(Neu5Aca2-3)Galb1-4Glcb-Sp9	3.25
79	Fuca1-3GlcNAcb-Sp8	3.25
129	Galb1-3(Fuca1-4)GlcNAc-Sp8	3.25
144	Galb1-3GalNAcb1-4(Neu5Aca2-3)Galb1-4Glcb-Sp0	3.25
148	Galb1-3GlcNAcb1-3Galb1-4Glcb-Sp10	3.25
326	Neu5,9Ac2a2-3Galb1-3GlcNAcb-Sp0	3.25
402	Galb1-3GlcNAcb1-6Galb1-4GlcNAcb-Sp0	3.25
515	Neu5Aca2-6Galb1-4GlcNAcb1-2Man-Sp0	3.25
584	GlcNAcb1-3Galb1-4GlcNAcb1-6(Galb1-3)GalNAca-Sp14	3.25
10	Neu5Aca-Sp11	3
31	(3S)Galb1-3GlcNAcb-Sp8	3
35	(3S)Galb1-4(6S)GlcNAcb-Sp8	3
86	GalNAca1-3(Fuca1-2)Galb1-4GlcNAcb-Sp8	3
177	GlcNAcb1-6(GlcNAcb1-3)GalNAca-Sp14	3
246	Neu5Aca2-3Galb1-3GlcNAcb1-3Galb1-4GlcNAcb-Sp0	3
439	(6S)Galb1-3GlcNAcb-Sp0	3
520	Gala1-3(Fuca1-2)Galb1-3GlcNAcb1-6GalNAc-Sp14	3
47	(6S)GlcNAcb-Sp8	2.75
94	GalNAcb1-3GalNAca-Sp8	2.75
235	Neu5Aca2-3GalNAca-Sp8	2.75
277	Neu5Acb2-6Galb1-4GlcNAcb-Sp8	2.75
138	Neu5Aca2-6(Galb1-3)GlcNAcb1-4Galb1-4Glcb-Sp10	2.5
238	Neu5Aca2-3Galb1-3(Fuca1-4)GlcNAcb-Sp8	2.5
401	Gala1-3Galb1-4GlcNAcb1-3GalNAca-Sp14	2.5
438	GalNAcb1-6GalNAcb-Sp8	2.5
524	Neu5Aca2-3Galb1-3GalNAcb1-4Galb1-4Glcb-Sp0	2.5
542	Neu5Gca2-8Neu5Gca2-3Galb1-4GlcNAc-Sp0	2.5
134	GlcNAcb1-6(Galb1-3)GalNAca-Sp14	2.25
172	Galb1-4Glcb-Sp8	2.25
183	GlcNAcb1-3Galb1-4GlcNAcb-Sp8	2.25
229	Neu5Aca2-8Neu5Aca2-8Neu5Aca-Sp8	2.25
582	Neu5Aca2-3Galb1-4GlcNAcb1-3Galb1-4GlcNAcb1-3GalNAca-Sp14	2.25
159	Galb1-4GlcNAcb1-3GalNAca-Sp8	2
210	Mana1-6(Mana1-2Mana1-3)Mana1-6(Mana1-2Mana1-3)Manb1-4GlcNAcb1-4GlcNAcb-Sp12	2
250	Neu5Aca2-3Galb1-4(Fuca1-3)(6S)GlcNAcb-Sp8	2
309	GlcNAcb1-4GlcNAcb-Sp12	2
329	Neu5Aca2-6Galb1-4GlcNAcb1-3Galb1-4GlcNAcb1-3Galb1-4GlcNAcb-Sp0	2
335	GlcNAca1-4Galb1-4GlcNAcb1-3Galb1-4GlcNAcb1-3Galb1-4GlcNAcb-Sp0	2
376	Galb1-3GalNAca1-3(Fuca1-2)Galb1-4Glc-Sp0	2
29	(3S)Galb1-3GalNAca-Sp8	1.75
48	Neu5,9Ac2a-Sp8	1.75
165	Galb1-4GlcNAcb1-3Galb1-4Glcb-Sp8	1.75
269	Neu5Aca2-6Galb1-4GlcNAcb1-3Galb1-4GlcNAcb-Sp0	1.75
467	Neu5Aca2-3Galb1-4GlcNAcb1-6(Neu5Aca2-3Galb1-4GlcNAcb1-3)GalNAca-Sp14	1.75
552	GalNAcb1-3GlcNAcb-Sp0	1.75
30	(3S)Galb1-3GlcNAcb-Sp0	1.5
36	(3S)Galb1-4GlcNAcb-Sp0	1.5
223	Neu5Aca2-3Galb1-3GalNAca-Sp8	1.5
490	Gala1-3Galb1-4GlcNAcb1-6GalNAca-Sp14	1.5
508	(3S)GalNAcb1-4(3S)GlcNAc-Sp8	1.25
39	(6S)(4S)Galb1-4GlcNAcb-Sp0	1
40	(4S)Galb1-4GlcNAcb-Sp8	1
211	Mana1-2Mana1-6(Mana1-3)Mana1-6(Mana1-2Mana1-2Mana1-3)Manb1-4GlcNAcb1-4GlcNAcb-Sp12	1
241	Neu5Aca2-3Galb1-3(6S)GalNAca-Sp8	1
276	Neu5Acb2-6GalNAca-Sp8	1
505	Galb1-3(6S)GlcNAcb-Sp8	1
514	GalNAca1-3(Fuca1-2)Galb1-4GlcNAcb1-6GalNAc-Sp14	1
135	Neu5Aca2-6(Galb1-3)GalNAca-Sp8	0.75
224	Neu5Aca2-3Galb1-3GalNAca-Sp14	0.75
301	GlcNAcb1-6(Galb1-4GlcNAcb1-3)Galb1-4GlcNAc-Sp0	0.75
507	(6S)GalNAcb1-4GlcNAc-Sp8	0.75
544	Neu5Gca2-8Neu5Aca2-3Galb1-4GlcNAc-Sp0	0.75
583	GlcNAcb1-3Galb1-4GlcNAcb1-3GalNAca-Sp14	0.75
201	GlcAa-Sp8	0.5
295	(6S)Galb1-4(6S)GlcNAcb-Sp0	0.5
545	Neu5Gca2-8Neu5Gca2-3Galb1-4GlcNAcb1-3Galb1-4GlcNAc-Sp0	0.5
232	GalNAcb1-4(Neu5Aca2-3)Galb1-4Glcb-Sp0	0.25
254	Neu5Aca2-3Galb1-4(Fuca1-3)GlcNAcb1-3Galb-Sp8	0
437	Neu5Aca2-3Galb1-4GlcNAcb1-3Galb-Sp8	0
504	Galb1-3GlcNAca1-3Galb1-4GlcNAcb-Sp8	0
559	(3S)GlcAb1-3Galb1-4GlcNAcb1-3Galb1-4Glc-Sp0	0
594	GlcNAcb1-6(Neu5Aca2-3Galb1-3)GalNAca-Sp14	0
264	Neu5Aca2-6GalNAcb1-4GlcNAcb-Sp0	-0.25
265	Neu5Aca2-6Galb1-4(6S)GlcNAcb-Sp8	-0.25
142	Galb1-3GalNAcb-Sp8	-0.5
186	GlcNAcb1-4-MDPLys	-0.5
506	(6S)(4S)GalNAcb1-4GlcNAc-Sp8	-0.5
543	Neu5Aca2-8Neu5Gca2-3Galb1-4GlcNAc-Sp0	-0.5
173	GlcNAca1-3Galb1-4GlcNAcb-Sp8	-0.75
174	GlcNAca1-6Galb1-4GlcNAcb-Sp8	-0.75
188	GlcNAcb1-4Galb1-4GlcNAcb-Sp8	-0.75
547	Neu5Aca2-8Neu5Aca2-3Galb1-4GlcNAc-Sp0	-0.75
73	Fuca1-2Galb1-4GlcNAcb1-3Galb1-4GlcNAcb-Sp0	-1
253	Neu5Aca2-3Galb1-4(Fuca1-3)GlcNAcb-Sp8	-1.25
531	GalNAca1-3(Fuca1-2)Galb1-3GalNAcb1-3Gala1-4Galb1-4Glc-Sp21	-1.25
492	Fuca1-2(6S)Galb1-3GlcNAcb-Sp0	-1.5
236	Neu5Aca2-3GalNAcb1-4GlcNAcb-Sp0	-1.75
234	Neu5Aca2-6(Neu5Aca2-3)GalNAca-Sp8	-2
157	Galb1-4GalNAca1-3(Fuca1-2)Galb1-4GlcNAcb-Sp8	-2.25
501	GalNAca1-3(Fuca1-2)Galb1-3GlcNAcb1-6GalNAca-Sp14	-2.25
259	Neu5Aca2-3Galb1-4GlcNAcb1-3Galb1-4GlcNAcb-Sp0	-2.5
263	Neu5Aca2-6GalNAca-Sp8	-2.5
170	Galb1-4GlcNAcb-Sp23	-3
363	Neu5Aca2-6GlcNAcb1-4GlcNAc-Sp21	-4.5
242	Neu5Aca2-6(Neu5Aca2-3Galb1-3)GalNAca-Sp8	-5
513	(6P)Galb1-4GlcNAcb-SP0	-5.75
509	GalNAcb1-4(6S)GlcNAc-Sp8	-6.25

[truncated: 8 more sheets: PHAL1ug, PHAL10ug, RCA1ug, RCA10ug, SNA1ug, SNA10ug, WGA1ug, WGA10ug]
