# Supplementary material for: LeGenD: High-throughput N-glycan profiling using explainable AI and lectin profiling
Source: J Biol Chem. 2026 Jun 4;302(7):113234. doi: 10.1016/j.jbc.2026.113234 (PMC13330679; doi:10.1016/j.jbc.2026.113234)
Supplement: Supporting Data 4 [file mmc6.xlsx]

## Sheet: Sheet1
	Terminal GlcNAca	Terminal type-II LacdiNAc	Thr-tail	3- O sulfate	Core 6 O-link	Core 4 O-link	Internal Type I LacNAc	Terminal GlcNAcb	Type 1 H	Terminal Manb	core 2 O-link	Neu5Ac terminal	Terminal GalNAcb	Terminal Sialosides (All)	Tetraantennary	6-O-sulfate	Terminal 2,8 sialic acid	Lewis-a	Terminal 2,3 NeuAc	Man 9	Core 8 O-link	terminal Type I LacNAc	a1,4 Fuc	a1,3 Fuc	Lewis-y	Core 3 O-link	Terminal 2,6 NeuAc	Neu5Gc	Sialyl-Tn antigen	Lewis-x	Lewis-b	Sialyl Lewis-x	Terminal Man1-2	Terminal Fuc	Type II poly-LacNAc	Blood groups O, H	Type 3/4 H	Tri-antennary N: b1,6	Blood group B	Sialyl-T antigen	Man 8	core 1 O-link	Terminal b-Gal	Terminal a-Gal	Internal Type II LacNAc	Type 2 H	Internal Lewis-x	Bisecting N-Glycan	Tn
AAA_EY	1.90565	1.90565	1.90565	1.20317	1.20317	1.20317	1.16935	1.16935	0.736334	0.257032	0.168971	0	0	0	0	0	0	0	0	0	0	0	0	0	0	0	0	0	0	0	0	0	0	0	0	0	0	0	0	0	0	0	0	0	0	0	0	0	0
AAL_Vector	0	0	0	1.85808	1.08434	0	1.42066	0	1.7946	0	0	0	0	0	1.02445	1.02392	0.561317	2.65581	0.329591	0	0	0	3.03131	5.68606	2.35952	0	0	0	0	2.61615	0.0800841	2.42204	0	4.41717	0	3.9333	0.211524	0.678766	0	0	0	0	0.0166492	0	0	3.04252	1.99731	0	0
ABA_EY	1.34915	0	2.83458	0.679193	0.679193	0.679193	1.34915	2.97836	0.679193	0.257032	1.73359	0	0	0	0.11794	0	0	0	0	0	0	0	0	0	0	0	0	0	0	0	0	0	0	0	0	0	0	0	0	0	0	0	0	0	0	0	0	0	0
ACL_Vector	0	0	1.71657	1.88917	1.78653	0.180836	1.59046	0	0.472525	0	1.28478	2.47364	0	2.47364	0.984796	0.144882	1.25962	1.25962	1.97927	0	0	0.984796	0.180836	1.11599	0	0	0.533188	0.705679	0	0.472525	0	0.791197	0	0	0	0	0.180836	0	0	0.767367	0	2.47364	0	0	0	0	1.88917	0	0
AIA_EY	0	0	2.41703	0.885605	0.161358	0.22488	0.885605	0	0.505518	0.505518	0	0.731826	0	0.731826	0.248128	0	0.161358	0	0.505518	0.0678145	0.0678145	0.22488	0	0	0	4.29762	0	0.22488	0	0	0.0678145	0.0678145	0	0	0	0	0.332912	0	0	0.505518	0	2.84704	0	0	0	0	0	0	0.505518
AIA_Vector	0	0	3.94336	1.5192	1.05084	0	1.66514	0	0.603979	0	0	1.06568	0.160966	1.06568	0.677291	0	0.970002	0.160966	0.942092	0	0.677291	0.603979	0	0	0	4.26114	0	0.160966	0	0	0	0	0	0	0	0	0.942092	0	0	0.677291	0	3.74735	0	0	0	0	0	0	0.677291
AMA_EY	0	0	0	0.805408	0.805408	0	1.90318	0.27935	0.27935	0	0	1.08414	0	0.908731	0.751894	0	0.751894	0	0	0	0	0.828556	0	0	0	0	0.27935	0	0	0	0	0	0	0	0	0	0	0	0	0	0	0	0	0	0	0	0	0	0
AOL	0	0	0	1.77471	1.09688	0	1.68031	0	2.32529	0	0	0	0	0	1.1766	1.03529	0.534742	2.45735	0	0	0	0	3.2038	5.68606	2.32529	0	0	0	0	2.88151	0.53547	1.30812	0	4.41717	0	4.7344	1.46406	0.580738	0	0	0	0	0	0	0	3.11965	2.32529	0	0
BPA	0	1.47792	0	0.438385	1.2144	0	0.645979	0	0	0	0	0	1.47792	0	1.2144	0	0.412754	0	0	0	0	3.97075	0	0	0	0	0	0	0	1.88771	0	0	0	0	0	0	0	0.438385	0	0	0	0	5.34384	0	0	0	0	0	0
BPA_EY	0	0.0896424	0.322513	1.26876	0.322513	0.0896424	0.441718	0	0.0896424	0.0896424	0.0994543	0.0896424	0.441718	0.0896424	0.441718	0.107221	0.107221	0.0896424	0	0.322513	0	0.441718	0.322513	0.322513	0.0896424	0.0896424	0.0896424	0.0896424	0.0896424	0.441718	0.107221	0	0.107221	0	0	0	0	0.107221	0	0	0	0.0896424	0.322513	0	0	0	0	0	0
CAA_EY	0	0	0	1.12937	1.12937	0	2.50289	0	1.12937	0	0	2.14243	0	2.07349	0.829355	0	1.12937	0	0.320875	0	0	1.558	0	0	0	0	0.929095	0.189187	0	0	0	0	0	0	0	0	0	0	0	0	0	0	0	0	0	0	0	0	0
CA_EY	0	0	0	1.11808	1.11808	0	2.70013	0	1.11808	0	0	2.06375	0	1.95089	1.00631	0	1.11808	0	0.16124	0	0	1.52285	0	0	0	0	1.00631	0.0509924	0	0	0	0	0	0	0	0	0	0	0	0	0	0	0	0	0	0	0	0	0
CF_Sigma	2.18108	0	3.62476	0.649913	0.341379	0.341379	2.06337	0	0	0	0	0	0	0	0	0	0	0	0	0	0	0	0	0	0	4.29112	0	0	0	0	0	0	0	0	0	0	0.618008	0	0	0.618008	0	3.81892	0	0.649913	0	0	0	0	0.618008
CSA_EY	0	1.19424	0.966436	0.997702	1.33859	0	0.997702	0	0.584051	0.505518	0	0.997702	3.47704	0.997702	1.16884	0	0.997702	0	0.0721581	0	0	0	0	0	0	0	0	0	0	0	0	0	0	0	0	0.441611	0	0	0	0	0	0	0	0	0	0	0	0	0.505518
CTB_Sigma	0	0	1.40988	1.40988	0.980284	0.258446	2.18516	0	0.581416	0.258446	0	0.230755	0	0.186851	0.168058	0	0.168058	0.258446	0	0	0	0.0648278	0.258446	0.914203	0.258446	0.258446	0	0	0	0	0	0	0	0.258446	0	0	0	0	0	0	0	0	0	0.168058	0	0	0	0	0
ConA_EY	0	0	0	0.62752	0.62752	0	1.73278	0.62752	0.62752	0	0	1.06413	0	0.708478	0.62752	0	0.62752	0	0	0.62752	0	1.43899	0	0	0	0	0.62752	0	0	0	0	0	2.56987	0	0	0	0	0	0	0	0.62752	0	0	0	0	0	0	0	0
ConA_Vector	0	0	0	0.373834	0.724247	0	1.7763	0.724247	0.724247	0	0	0.92502	0	0.724247	0.724247	0	0.724247	0	0	0.724247	0	1.7763	0	0	0	0	0.724247	0	0	0	0	0	2.43903	0	0	0	0	0	0	0	0.724247	0	0	0	0	0	0	0	0
DBA_EY	0	0	0.785775	1.87907	1.87907	0.156423	1.87907	0	0.646261	0	0	2.24278	0	2.24278	0.784127	0	1.87907	0	1.22058	0	0	0.848885	0	0	0	0	0	0.933413	0	0	0	0	0	0	0	0	0	0	0	0	0	0	0	0	0	0	0	0	0
DBA_Vector	0	0	1.36274	1.36274	1.36274	0.476758	1.36274	0	0.726735	0.0678145	0.0678145	1.36274	0	1.36274	0.726735	0.561443	1.29243	0.0678145	0.726735	0	0	0.554993	0	0.726735	0.726735	0.0678145	0	0.726735	0	0.0678145	0	0.0678145	0	0.0678145	0	0	0	0	0	0	0	0	0	0	0	0	0	0	0
DSL_EY	0	0.0495783	0	0.996098	0.647937	0	0	1.85109	0	0	0	0.13719	0	0.0453119	2.37412	0	0.485255	0	0	0	0	0.0453119	0	0	0	0	0	0.0453119	0	0	0	0	0	0	3.58012	0	0	3.13138	0	0	0	0	0.996098	0	1.85109	0	0	1.46459	0
DSL_SeikagakuBio	0	0	0	1.24364	0.836646	0	0.531345	1.46579	0	0	0	0.531345	0	0.531345	2.26595	0	0.729093	0	0.207749	0	0	0.531345	0	0	0	0	0	0.531345	0	0	0	0	0	0	2.75648	0	0	2.74594	0	0	0	0	1.01404	0	0.531345	0	0	1.62425	0
DSL_Vector	0	0	0	1.31245	0.847399	0	0.779395	1.31245	0	0	0	0.710268	0	0.710268	2.26595	0	0.847399	0	0.449884	0	0	0.779395	0	0	0	0	0	0.676629	0	0	0	0	0	0	2.26595	0	0	2.75953	0	0	0	0	1.31245	0	0.0206959	0	0	1.60821	0
ECA_Vector	0	0.125118	0.986788	0	0.644463	0.986788	0.345378	0	0.50268	0	0.345378	0	0	0	0.933107	0	0.0371361	0	0	0	0	0	0	0	0	0.986788	0	0	0	0	0	0	0	0.345378	0.520752	0.933107	0	0.520752	0	0	0	0	4.50638	0	0	0.986788	0	0	0
EEA_EY	0	0	2.23111	1.90174	0.68567	1.44755	1.72862	0	0	0.369242	0.369242	0.369242	0	0.369242	0.369242	0	0.297469	0	0.369242	0	0	0	0	0	0	0.369242	0	0	0	0	0	0	0	0	0	0	0	0	2.4253	0	0	0	0	1.90174	0	0	0	0	0
EEA_Vector	0	0	0.700108	1.65101	1.65101	0.0392644	3.55978	0	1.65101	0	0	0.870099	0	0.835289	0.784127	0	1.08154	0	0.25309	0	0	0.700108	0	0	0	0	0	0.25309	0	0	0	0	0	0	0	1.51183	0	0	3.50569	0	0	0	0	2.5695	0	1.2027	0	0	0
GNA_EY	0	0	0	1.10717	1.10717	0	1.67145	0	0.814472	0	0	0.762293	0	0.591879	0.814472	0	0.878951	0	0.0367223	0	0	2.3606	0	0	0	0	0	0	0	0	0	0	1.34846	0	0	0	0	0	0	0	0.568942	0	0	0	0	0	0	0	0
GNA_Vector	0	0	0.520786	1.29243	1.41765	0.101175	1.9605	0	1.10272	0	0	1.28086	0	1.28086	0.625816	0	1.29243	0.281915	0.625816	0	0	1.9605	0.101175	0	0	0	0	0.622342	0	0	0	0	0.625816	0	0	0	0	0	0	0	0.625816	0	0	0	0	0	0	0	0
GS-II_EY	2.48723	0	1.28882	1.28882	1.28882	0.515137	0.176143	5.80336	0	0	0.176143	0	0	0	0.176143	0	0	0	0	0	0	0	0	0	0	0	0	0	0	0	0	0	0	0	0	0	0	0	0	0	0	0	0	0	0	0	0	0	0
GS-II_Vector	2.71141	0	0	0.950589	0.950589	0	0.950589	4.41717	0	0	0	0	0	0	0.551501	0	0.551501	0	0	0	0	0	0	0	0	0	0	0	0	0	0	0	0	0	0	0	0	0	0	0	0	0	0	0	0	0	0	0	0
GS-I_Vector	0	0	0	0.753798	1.44345	0	2.76302	0	0	0	0	0	0	0	0.0818367	0	0.753798	0	0	0	0	0	0	0	0	0	0	0	0	0	0	0	0	0	0	0	0	0	3.07057	0	0	0	0	4.41717	0	0	0	0	0.00445887
HAA_EY	1.95723	0	0.343037	1.79394	0.568942	0.352361	2.2105	0	0.568942	0	0	0.352361	0	0.383844	0.568942	0	0.568942	0	0.352361	0	0	0	0	0	0	0	0	0.568942	0	0	0	0	0	0	0	0	0	0	0	0.568942	0	0.568942	0	0	0	0	0	0	0.568942
HAA_Sigma	2.73625	0	0.505518	1.29031	1.96172	0	2.41444	0	0.215657	0.505518	0	0.505518	0	0.505518	0.505518	0	1.17074	0	0	0	0	0	0	0	0	0	0	0	0	0	0	0	0	0	0	0	0	0	0	0	0	0	0	0	0	0	0	0	0.505518
HHA_EY	0	0	0	1.00605	1.00605	0	2.23493	0	0.896638	0	0	0.896638	0	0.733002	0.896638	0	1.00605	0	0	0	0	2.23493	0	0	0	0	0	0.0839821	0	0	0	0	1.84162	0	0	0	0	0	0	0	0.568942	0	0	0	0	0	0	0	0
HHA_Vector	0	0	2.12822	1.51422	1.1085	0	1.94406	0	0.825717	0	0	0.876381	0	0.83457	0.825717	0	1.02953	0	0.723467	0.0162176	0.0162176	2.12822	0	0	0	2.25779	0	0.0162176	0	0	0	0	1.17842	0	0	0	0	0	0	0.767367	0.0162176	2.34174	0	0	0	0	0	0	0
HPA_EY	0.22512	0	1.29487	0.321673	0.449113	0.0750384	1.29487	0	0.449113	0.505518	0.321673	0	0	0	0.321673	0	0	0.447277	0	0.505518	0	0.336521	0.505518	1.29487	0.505518	1.22366	0.0379457	0	0	0.449113	0.321673	0.42768	0.0750384	0.573832	0.336521	0.360466	0.321673	0.265944	0	0.505518	0	1.29487	0.321673	0	0	0	0.321673	0	0
HPA_Sigma	2.84318	0	0.100958	1.25035	1.41765	0	2.34819	0	0.100958	0	0	0.928705	0	0.928705	0.644026	0	1.25035	0	0.100958	0	0	0.330255	0	0	0	0	0	0.433991	0	0	0	0	0	0	0	0	0	0	0	0	0	0	0	0	0	0	0	0	0.433991
LAA_EY	0	0	2.76189	1.31824	0.717351	0.833958	1.25298	0.163319	0.7187	0.677291	0	0.488068	0	0.153753	0.7187	0	0.214321	0	0.599793	0.677291	0.0914329	0.621725	0	0	0	2.76189	0	0	0	0	0	0	0.717351	0.599793	0	1.39997	0.0914329	0	0	0.677291	0	1.43999	0	0	0	0.833958	0	0	0
LCA_EY	0	0	4.36252	2.24012	1.23196	0	1.31903	0	0.281915	0.609794	0	0.730159	0.319024	0.730159	0.609794	0	0.609794	0.209959	0.573724	0	0	0.209959	0	0	0	4.36076	0	0.0533353	0	0	0	0	0	0	0	0	0.609794	0	0	0.609794	0	3.74735	0	0	0	0	0	0	0.609794
LCA_Vector	0	0	0	1.24948	1.24948	0	1.24948	0.41588	0.298618	0	0	0.896428	0	0.864593	0.41588	0	1.24948	0	0.260431	0	0	1.24948	0	0	0	0	0	0.298618	0	0	0	0	1.24948	0	0	0	0	1.24948	0	0	0	0	0	0	0	0	0	0	0
LEA_EY	0	0	0.729267	1.6342	0.729267	0.342928	0.910951	0	0.342928	0	0	1.61928	0	1.6342	0.296678	0.551282	0.729267	0	1.2988	0	0	0	0	0	0	0	0	0.910951	0	0	0	0	0	0	0	0	0	0	0	0	0	0	0	0	0	0	0	0	0
LEA_Vector	0	0.654889	0	1.49014	0.654889	0	0	0	0	0	0	0.654889	0	0.654889	0.0906969	0.0906969	0.654889	0	0.518012	0	0	0	0	0	0	0	0	0.654889	0	0	0	0	0	0	2.52416	0	0	0.0289247	0	0	0	0	0	0	1.49014	0	0	0	0
LTL_Vector	0	0	2.36897	0.717351	0.868981	0.508903	0.868981	0	0.717351	0	1.45096	0.868981	0	0.901861	0.252853	0	0	0	0.868981	0.625816	0	0.0828408	0	2.36897	1.34915	1.21699	0	0.508903	0	1.45096	0	0.642235	0	0	0	0	0	0	0	0	0	0	0	0	0	0	0	0	0
MAL-II_Vector	0	0	3.25708	3.31297	0.805408	0.485255	1.5801	0	0.245507	0.485255	0.20609	1.5801	0	1.5801	0.369242	0.491573	0.485255	0	1.5801	0	0	0	0	0	0	0.712053	0	0.184468	0	0	0	0	0	0	0	0	0	0	0	0.485255	0	0.184468	0	0	0	0	0	0	0
MAL-I_EY	0.401834	0	0.784583	1.86482	0	0	0	0	0	0	0	0	0	0	0	0	0	0	0	0	0	0	0	0	0	0.401834	0	0	0	0	0	0	0	0	0	0	0	0	0	0	0	0	0	0	0	0	0	0	0
MAL-I_SeikagakuBio	0	0	0.501939	4.4588	1.32445	0.412754	1.5313	0	0.171743	0	0	3.18549	0	3.63398	0.829355	2.45704	1.5313	0	3.64516	0	0	0.271944	0	0	0	0	0	1.84216	0	0	0	0	0	0	0	0	0	0	0	0	0	0	0	0	0	0	0	0	0
MAL-I_Vector	0	0	1.89382	3.74954	1.29144	0.911025	1.27367	0	0.48577	0	1.27367	2.83439	0	3.16791	0.955973	1.29144	1.29144	0	3.16791	0	0	0.0239551	0	0	0	0	0.0239551	1.40727	0	0	0	0	0	0	0	0	0	0.0239551	0	0	0	0	0	0	0	0	0	0	0
MNA-M_EY	0	0	0	0.244349	0	0	0	0	0	0	0	0.244349	0	0.244349	0	0	0	0	0	0	0	0	0	0	0	0	0	0	0	0	0	0	0	0	0	0	0	0	0	0	0	0	0	0	0	0	0	0	0
MOA_EY	0	0	0.890108	1.37422	1.55244	0	3.14041	0	0.171743	0	0	1.37422	0	1.37422	0.619614	0	1.37422	0	0.619614	0	0	0.22897	0	0	0	0	0	0.171743	0	0	0	0	0	0	0	0	0	0	3.76865	0	0	0	0	3.76865	0	0	0	0	0
MPA_EY	0	0	0.869405	0.594401	0.869405	0.669736	0.869405	0.506511	0.506511	0.562362	0.594401	0.594401	0	0.594401	0.562362	0	0.801266	0	0.594401	0	0	0.562362	0	0.105535	0	0	0	0	0	0	0	0	0	0	0.506511	0	0	0.594401	0	0	0	0	0.506511	0	0	0	0	0	0
MPA_Vector	0	0	4.71438	0.770383	0.688787	0.691638	0.691638	0	0	0	0.688954	0.691638	0	0.630906	0.555649	0	0.0326407	0	1.23731	0	0.625816	0.555649	0	0	0	4.44888	0	0	0	0	0	0.0326407	0	0	0	0	0.555649	0	0	0.625816	0	3.74735	0	0	0	0	0	0	0.625816
NPA_Vector	0	0	0.442674	1.23611	1.62756	0	1.91605	0	1.10272	0	0	1.10272	0	1.10272	0.625816	0	1.23611	0	0.442674	0	0	1.91605	0	0	0	0	0	0.625816	0	0	0	0	1.0237	0	0	0	0	0	0	0	0.625816	0	0	0	0	0	0	0	0
PA-IL_Sigma	0	0	0.543623	1.27396	1.36978	0.543623	2.40933	0	0.0877526	0	0	0.433991	0	0.433991	0.433991	0	0.80783	0	0	0	0	0.0839821	0	0	0	0	0	0.0839821	0	0	0	0	0	0	0	0	0	0	1.42704	0	0	0	0	4.41717	0	0	0	0	0.433991
PHA-E_EY	0	0	2.47411	0	0.759513	0.103336	0.103336	0.103336	0.438581	0	0.438581	0	0	0	1.2144	0	0	0	0	0	0	0.438581	0.0232576	0.438581	0.0232576	0.438581	0	0	0	0	0	0	0	0	0.459596	0.0232576	0	1.96322	0	0	0	0	1.61674	0	0.0232576	0	0	1.86836	0
PHA-E_Vector	0	0	0	1.02247	1.02247	0	0.554362	1.64422	0	0	0	1.02247	0	0.908886	2.02884	0	1.02247	0	1.02247	0	0	1.02247	0	0	0	0	0	0.288056	0	0	0	0	0	0	1.33986	0	0	2.69752	0	0	0	0	1.71007	0	0.288056	0	0	2.69752	0
PHA-L_EY	0	0	0.272563	0.272563	0	0	0.165029	0	0	0	0	0.272563	0	0.272563	1.57668	0	0	0	0.238525	0.272563	0	0.272563	0	0.272563	0	0	0	0	0	0	0	0.272563	0	0	0	0	0	2.34432	0	0	0	0	0.7456	0	0	0	0	2.34432	0
PHA-L_Vector	0	0	1.87092	1.43437	1.59088	1.25468	1.65485	0	0.222694	0.677291	1.01556	1.65485	0	1.65485	1.65485	0	1.26188	0.0328835	1.39137	0	0	1.25468	0	0	0	0.0328835	0.0310053	0.106402	0	0	0	0.0310053	0	0	0	0	0	3.25418	0	0	0	0	0.677291	0	0	0	0	0.677291	0
PNA_EY	0	0	0	0	0	0	0	0	0	0	0	0	0	0	0	0	0	0	0	0	0	0	0	0	0	0	0	0	0	0	0	0	0	0	0	0	0	0	0	0	0	0	0	0	0	0	0	0	0
PNA_Vector	0	0	1.6177	1.21582	1.30477	0.230993	1.30787	1.62193	0.342928	0	2.2707	1.30477	0	1.25911	0.329589	0	1.11984	0	0.127912	0	0	0.482536	0	0	0	0	0	0.329589	0	0	0	0	0	0	0	0	0	0	0	0	0	0	0	0	0	0	0	0	0
PSA_Vector	0	0	0.0608826	1.20234	1.31162	0.226477	1.40012	0	0.584051	0	0	1.31162	0	1.31162	0.488236	0	1.31162	0	0.584051	0	0	1.20234	0	0	0	0	0	0.556474	0	0	0	0	0	0	0	0	0	1.31162	0	0	0	0	0	0	0	0	0	0	0
PSL_EY	0	0	0.498239	0.998446	0.333061	0.274681	2.19419	0	0.106532	0.333061	0.333061	4.41832	0	4.41832	0.333061	0.106532	0.106532	0.106532	0	0.333061	0	0	0.0450939	0	0	0	5.24533	0.101637	0	0	0	0	0	0	0	0	0	0	0	0	0	0	0	0	0	0	0	0	0
PTA_EY	0	0	0.533795	0.776006	0.336596	0	2.42369	0	0.736334	0.505518	0	0	0	0	0.000416164	0	0	0	0	0.505518	0	0	0	0	0	0	0	0	0	0	0	0	0.000416164	0.505518	0	1.47291	0	0	1.47291	0	0	0	0	0.146421	0	1.46104	0	0	0
PTL-II_Vector	0	0	1.51786	1.83718	2.32427	0.168058	1.97955	0	0.545628	0	0	1.98425	0	2.00596	0.89439	0.480975	1.86415	0.222694	1.14056	0	0	0.961908	0	0	0	0	0	1.06504	0	0	0	0	0	1.0342	0	2.32427	0	0	0	0	0	0	0	0	0	2.32427	0	0	0
PTL-I_Vector	0	0	2.35174	0.997833	1.19612	0.345108	3.20655	0	0.261877	0	0.411746	1.13519	0	1.06185	0.638247	0	0.915384	0.0221182	1.13519	0.0221182	0	0.638247	0	0.261877	0	0.803236	0	0.261877	0	0.0221182	0	0.371684	0	0	0	0	0	0	2.44707	0	0	0	0	0.638247	0	0	0	0	0
RCAI_EY	0	0	0	0.915366	0.805408	0.792201	0.792201	0	0	0	0	0.304638	0	0	1.71605	0	0.606196	0	0	0	0	1.71605	0	0	0	0	0.606196	0	0	0	0	0	0	0	0	0	0	0.606196	0	0	0	0	4.41717	0	0	0	0	1.59025	0
RCAI_Vector	0	0	0	0.700033	0.700033	1.04569	0.700033	0	0	0	0	1.08659	0	0.700033	1.47792	0.0988641	0.0392644	0	0	0	0	2.93652	0	0	0	0	4.13543	0	0	0	0	0	0	0	0.224739	0	0	0.831224	0	0	0	0	4.41717	0	0.877412	0	0	0.877412	0
RPA_EY	0	0	1.38977	0.583412	0.454554	0.466757	0.454554	0	0.171743	0	0	0.0378203	0	0.171743	1.38977	0	0	0	0	0	0	0.2495	0.0378203	0	0	0	0.2495	0.0378203	0	0	0	0	0	0	0	0	0	3.90678	0	0	0	0	0.529543	0	0	0	0	0.892425	0
SBA_EY	0	0.622646	0.0452323	0.0452323	0.0452323	0.0452323	0.0452323	0	0	0	0	0.0421985	0.622646	0.0452323	0.0452323	0	0.0452323	0.0452323	0	0.0452323	0	0	0	0.0452323	0.0421985	0.0452323	0	0.0452323	0	0	0	0.0452323	0.0452323	0	0	0	0.0452323	0	0	0	0	0	0	0	0	0	0	0	0
SBA_Vector	0	1.19424	0	0.854489	0.834398	0	1.34052	0	0.140218	0	0	0.854489	2.64409	0.854489	0.854489	0	0.854489	0	0	0	0	0.722793	0	0	0	0	0	0.140218	0	0	0	0	0	0	0	0	0	0	0	0	0	0	0	0	0	0	0	0	0.352204
SJA_Vector	0	0.739426	2.13409	0.739426	0.739426	0.739426	2.13409	0	0.739426	0.568942	0	0	0	0	0.669242	0	0	0.458211	0	0	0	0	0.18158	0	0	0.739426	0	0	0	0	0	0	0	0	0.739426	0	0	0.739426	2.9381	0	0	0	0.472811	0.739426	0	0	0	0	0
SNA-II_EY	0	1.13427	0.814582	1.28882	1.28882	0.201538	1.19042	0	0.38644	0.201538	0	1.28882	1.02887	1.28882	0.896638	0.221958	1.02887	0.201538	0.357066	0.201538	0	0.719696	0	0	0	0.201538	0.201538	0.201538	0	0	0	0	0.201538	0.201538	0	0.767626	1.85712	0	0	0	0	0	0	0	0	0	0	0.201538	0
SNA_Vector	0	0	1.26378	1.28882	0.602852	0.274681	1.82666	0	0.258446	0	0	5.5159	0	5.52741	0.447736	0	0.447736	0	0	0	0	0.0914902	0	0	0	0	4.41717	0.274681	0	0	0	0	0.447736	0	0	0	0	0	0	0	0	0	0	0	0	0	0	0	0
STL_EY	1.89302	2.10626	0	1.4168	1.12272	0	0	2.10626	0	0	0	0.0345466	0.145803	0.0345466	0.0345466	0	0.145803	0	0	0	0	0	0	0	0	0	0	0	0	0	0	0	0	0	0	0	0	0	0	0	0	0	0	0	0	0	0	0	0
STL_Vector	0.10357	0.703998	0	1.35164	0.939499	0.10357	0	0.10357	0	0	0.10357	0.521053	0	0.703998	0.41588	0.173271	0.703998	0	0.41588	0	0	0	0	0	0	0	0	0.703998	0	0	0	0	0	0	2.26909	0	0	0	0	0	0	0	0	0	1.73725	0	0	0	0
TJA-II_SeikagakuBio	0	0	0.905334	2.2052	1.61788	0.227131	2.50603	0	2.2052	0.661763	0.227131	1.61788	0.333407	1.35162	0.661763	1.34668	1.08054	0.0593525	0.227131	0	0	0.227131	0	0	0	0	0.256674	0	0	0	0	0	0	4.63524	0	5.46806	2.66801	0	0	0	0	0	0	0	0	3.08295	0	0	0
TJA-I_SeikagakuBio	0	0	1.11284	1.67606	0.66901	0.944359	0.930782	0	0	0	0.212461	4.97574	0	4.90692	0.447736	0.0997652	0	0	0	0	0	0	0	0	0	0.447736	4.41717	0	0	0	0	0	0	0	0	0	0	0	0	0	0	0	0	0	0	0	0	0	0
TL_EY	0	0	0	1.09194	1.09194	0	1.5386	0.416568	0.424618	0	0	1.5386	0	1.5386	0.751894	0	1.09232	0	0.229342	0	0	1.05208	0	0	0	0	0.721599	0.416568	0	0	0	0	0	0	0	0	0	0	0	0	0	0	0	0	0	0	0	0	0
UDA_EY	0	0	0	1.61065	0.921874	0	0.925447	0	0	0	0	1.09454	0	1.33099	0.751894	0.391298	1.09454	0	0.672519	0	0	0.391298	0	0	0	0	0	1.09454	0	0	0	0	0	0	0	0	0	0	0	0	0	0	0	0	0	0	0	0	0
UEA-I	0.916692	0	0.304675	0.916692	1.58748	0	1.14956	0	0	0	0	0.304675	0	0.304675	0.296678	0.0941548	0.747365	0	0	0	0	0.172469	0	0	0	0	0	0.304675	0	0	0	0	0	2.20013	0	1.73646	0	0	0	0	0	0	0	0	0	2.20013	0	0	0
UEA-II_EY	0	0	0.584051	1.1581	0.991129	0.168058	0.991129	2.76884	0.168058	0	0	0.584051	0	0.584051	0.41588	0	0.991129	0	0.168058	0	0	0.168058	0	0	0	0	0	0.266979	0	0	0	0	0	0.266979	0	1.67118	0.584051	0	0	0	0	0	0	0	0	1.1581	0	0	0
UEA-I_EY	0	0	0.697457	1.61064	1.9319	0	1.61529	0	0.59965	0	0	1.58361	0	1.58361	0.756783	0.976213	1.58361	0	0.756783	0	0	0.756783	0	0	0	0	0	0.756783	0	0	0	0	0	2.33112	0	2.22947	0	0	0	0	0	0	0	0	0	2.33112	0	0	0
UEA-I_Vector	0	0	0.768999	1.47373	1.99858	0	1.77008	0	0.653048	0	0	1.14471	0	1.14471	0.768999	0.948766	1.29243	0	0.417128	0	0	0.72822	0	0	0	0	0	0.653048	0	0	0	0	0	3.00205	0	2.47928	0	0	0	0	0	0	0	0	0	2.47928	0	0	0
VVL_EY	0	0.937358	0	0.380128	0	0	0	0	0	0	0	0.379732	3.24917	0.379732	0	0	0	0	0	0.00445887	0	0	0	0	0	0	0	0	0	0.379732	0	0	0	0	0	0	0	0	0	0	0	0	0	0	0	0	0	0	0.00445887
VVL_Vector	0	1.76369	0.447503	1.76369	1.76369	0.10357	1.76369	0	0.398962	0	0	1.8505	3.37642	1.8505	0.7187	0.129491	1.53984	0	0.750896	0	0	0.630363	0	0	0	0	0	0.750896	0	0	0	0	0	0	0	0	0	0	0	0	0	0	0	0	0	0	0	0	0.505518
WFL_EY	0	1.47792	0	1.07426	1.45706	0.401059	0.86352	0	0	0	0	0.206685	2.36513	0.0359816	1.47792	0	0.86352	0	0	0	0	1.45706	0	0	0	0	0	0	0	0	0	0	0	0	0	0	0	0.289935	0	0	0	0	3.5968	0	0	0	0	0.00506953	0
WFL_Vector	0	1.57096	0	0.544627	0.649496	0.544627	0.649496	0	0	0	0	0	3.78471	0	1.57096	0	0.544627	0	0	0	0	3.70002	0	0	0	0	0	0	0	0	0	0	0	0	0	0	0	0.582291	0	0	0	0	4.41717	0	0	0	0	0.152065	0.505518
WGA_EY	1.74929	1.74929	0.138138	1.24425	1.62345	0.0714225	1.10408	1.62345	0	0	0	0.138138	0.138138	0.138138	0.0714225	0	0.646274	0	0	0	0	0	0	0	0	0	0	0	0	0	0	0	0	0	0	0	0	0	0	0	0	0	0	0	0	0	0	0	0
WGA_SeikagakuBio	2.48723	2.10044	0	0.0818367	0.980284	0	0	3.35039	0	0	0	0	0	0	0.0818367	0	0	0	0	0	0	0	0	0	0	0	0	0	0	0	0	0	0	0	0	0	0	0	0	0	0	0	0	0	0	0	0	0.0818367	0
WGA_Sigma	2.60003	2.10044	0	1.09245	1.14087	0	0.282997	4.06014	0	0	0	0	0	0	0	0	0.282997	0	0	0	0	0	0	0	0	0	0	0	0	0	0	0	0	0	0	0	0	0	0	0	0	0	0	0	0	0	0	0	0
WGA_Vector	2.40853	2.21489	0	0.157812	0.498118	0	0	4.66491	0	0	0	0.157812	0.157812	0	0.157812	0	0	0	0.157812	0	0	0	0	0	0	0	0	0	0	0	0	0	0	0	2.1035	0	0	1.86564	0	0	0	0	0	0	2.57747	0	0	1.0627	0
[truncated: 16 more columns]
